# Supplementary material for: Assessing the efficacy and safety of different nonsteroidal anti-inflammatory drugs in the treatment of osteoarthritis: A systematic review and network meta-analysis based on RCT trials
Source: PLoS One. 2025 May 7;20(5):e0320379. doi: 10.1371/journal.pone.0320379 (PMC12057957; doi:10.1371/journal.pone.0320379)
Supplement: S1 File — (XLSX) [file pone.0320379.s007.xlsx]

## Sheet: Adverse reaction
No.	First author and year of publication	NCT	Experimental Group 1 Intervention	Experimental Group 1	Experimental Group 2 Intervention	Experimental Group 2	Experimental Group 3 Intervention		Experimental Group 4 Intervention	Experimental Group 5 Intervention	Control Group Intervention	Experimental Group 1 Size	Experimental Group 1 Positive	Experimental Group 2 Size	Experimental Group 2 Positive	Experimental Group 3 Size	Experimental Group 3 Positive	Experimental Group 4 Size	Experimental Group 4 Positive	Experimental Group 5 Size	Experimental Group 5 Positive	Control Group Size	Control Group Positive
2	C.O.BinghamIII2007	NCT00092768	Etoricoxib 30 mg qd	Etoricoxib 30mg	Celecoxib 200 mg qd	Celecoxib 200mg					Placebo	231	88	241	101							127	42
		NCT00092791	Etoricoxib 30 mg qd	Etoricoxib 30mg	Celecoxib 200 mg qd	Celecoxib 200mg					Placebo	243	127	247	121							117	61
3	philip G. conaghan2013		ketoprofen 50 mg	Ketoprofen 50mg	TDTO64/vehicle 2.2g		ketoprofen 100 mg	ketoprofen 100mg	TDTO64/vehicle 4.4g	Oral celecoxib 100mg bd	Oral placebo matching celecoxib	233	92	238	106	230	102	234	107	233	106	227	104
4	RoyFleischmann2005		lumiracoxib200mgod	Lumiracoxib 200mg	lumiracoxib400mgod	lumiracoxib 400mg	celecoxib200mgod				placebo	462	306	463	294	462	298					231	154
5	ReinerLehmann2005		lumiracoxib100mgod	lumiracoxib 100mg	lumiracoxib100mgodwithaloadingdoseof200mg	lumiracoxib 100mg/200mg	celecoxib200mgod				placebo	420	200	420	204	420	180					424	178
6	EricSheldon2005		lumiracoxib100mgod	Lumiracoxib 100mg	lumiracoxib100mg od with a loading dose of200mg	lumiracoxib 100mg/200mg	celecoxib200mgod				placebo	391	253	385	258	393	231					382	223
7	H Tannenbaum 2004		lumiracoxib 200mgod	Lumiracoxib 200mg	lumiracoxib 400mgod	lumiracoxib 400mg	celecoxib 200 mg od				placebo	487	280	491	288	481	256					243	124
9	J-P Raynauld 2015		licofelone 200mg bid	licofelone 200mg							naproxen 500mg bid	177	112									178	134
11	Myung Chul Yoo2014		Etoricoxib 30mg qd	Etoricoxib 30mg							Celecoxib 200mg qd	119	45									119	26
13	Jeffrey Lisse 2001		Celecoxib 200mg/day	Celecoxib 200mg	Celecoxib 400mg/day	Celecoxib 400mg	Naproxen 1000 mg/day				Placebo	191	118	183	119	206	121					188	84
15	AJ KIVITZ2001		Celecoxib100 mg/day	Celecoxib 100mg	Celecoxib200 mg/day	Celecoxib 200mg	Celecoxib400 mg/day		Naproxen 1000mg/d		Placebo	216	125	207	136	213	131	207	131			218	123
16	Albert T. Leung 2008		etoricoxib 60mg qd	Etoricoxib 60mg	naproxen 500mg bid	Naproxen 500mg					placebo	224	57	221	69							56	14
17	J Y Reginster2007		Etoricoxib 60mg qd	Etoricoxib 60mg	Naproxen 500mg bid	Naproxen 500mg					Placebo	446	262	439	279							112	57
18	MN ESSEX 2012		Celecoxib 200mg qd	Celecoxib 200mg							Naproxen 500mg bid	294	193									292	197
20	Arthur L. Weaver2006		rofecoxib 12.5mg qd	Rofecoxib 12.5mg	nabumetone 500mg bid	Nabumetone 500mg					placebo	390	220	392	193							196	84
22	GRANT W. CANNON2000		Rofecoxib 12.5mg qd	Rofecoxib 12.5mg	Rofecoxib 25mg qd	Rofecoxib 25mg					Diclofenac 50mg tid	259	225	257	216							268	231
23	Sean P Curtis2005		Etoricoxib 30mg qd	Etoricoxib 30mg	Etoricoxib 60mg qd	Etoricoxib 60mg	Etoricoxib 90mg qd				Diclofenac 150mg tid	198	136	102	73	148	112					102	81
25	W KRIEGEL2001		Nimesullde 100mg bid	Nimesullde 100mg							Naproxen 250 mg morning, 500 mg evening	183	152									187	160
26	Laura Louise Laslett2014		Zoledronic acid 5 mg/100 ml	Zoledronic acid 5 mg							Placebo	31	31									28	19
31	D.L.Scott		Tiaprofenic acid 300mg bid	Tiaprofenic acid 300mg	Indomethacin 25mg tid	Indomethacin 25m					Placebo	307	187	202	128							303	152
32	H. JAMES WILLIAMS1993		Naproxen 375mg tid	Naproxen 375mg							acetaminophen 325mg qid	88	61									90	55
37	Jeffrey Lisse2001		Celecoxib 200mg qd	Celecoxib 200mg	Naproxen 1000mg qd	Naproxen 1000mg					placebo	191	125	206	125							188	92
			Celecoxib 400 mg qd	Celecoxib 400mg								183	128
39	Andrew Whelton2001		Celecoxib 200 mg qd	Celecoxib 200mg	Rofecoxib 25mg qd	Rofecoxib 25mg						411	238	399	243
41	William B. White2004		Valdecoxib 10mg qd	Valdecoxib 10mg	nonselective NSAID						placebo	1543	5	2261	13							1142	2
			Valdecoxib 20mg qd	Valdecoxib 20mg								1519	5									1142
			Valdecoxib 40mg qd	Valdecoxib 40mg								1066	6									1142
			Valdecoxib 80mg qd	Valdecoxib 80mg								403	1									1142
43	Christopher P Cannon2006		Etoricoxib 60 mg or 90 mg qd	Etoricoxib 60/90mg							Diclofenac 75 mg bd	17412	368									17289	371
45	Anthony R. Temple2006		Acetaminophen 4g qd	Acetaminophen 4g							Naproxen 1000mg qd	287	110									284	123
47	K. Krueger2014		Eetoricoxib 90 mg qd	Eetoricoxib 90mg							Diclofenac 75 mg bd	2032	1999									2054	2028
48	Kara Bickham2016		Etoricoxib 60 mg qd	Eetoricoxib 60mg							Placebo	819	248									118	30
			Etoricoxib 90 mg qd	Eetoricoxib 90mg								467	168
50	Daniel H. Solomon2018		celecoxib 100 mg bd	Celecoxib 100mg	Ibuprofen 600–800 mg tid	Ibuprofen 600-800mg	naproxen 375–500 bd					7259	449	7208	558	7178	500
			celecoxib 200 mg bd	Celecoxib 200mg	Ibuprofen 600–800 mg tid	Ibuprofen 600-800mg	naproxen 375–500 bd					813	62	832	71	791	71
				id	t	n	r
				1	Etoricoxib 30mg	231	88
				1	Celecoxib 200mg	241	101
				1	Placebo	127	42
				2	Etoricoxib 30mg	243	127
				2	Celecoxib 200mg	247	121
				2	Placebo	117	61
				3	Ketoprofen 50mg	233	92
				3	Ketoprofen 100mg	230	102
				3	Celecoxib 100mg	233	106
				3	Placebo	227	104
				4	Lumiracoxib 200mg	462	306
				4	Lumiracoxib 400mg	463	294
				4	Celecoxib 200mg	462	298
				4	Placebo	231	154
				5	Lumiracoxib 100mg	420	200
				5	Lumiracoxib 100mg/200mg	420	204
				5	Celecoxib 200mg	420	180
				5	Placebo	424	178
				6	Lumiracoxib 100mg	391	253
				6	Lumiracoxib 100mg/200mg	385	258
				6	Celecoxib 200mg	393	231
				6	Placebo	382	223
				7	Lumiracoxib 200mg	487	280
				7	Lumiracoxib 400mg	491	288
				7	Celecoxib 200mg	481	256
				7	Placebo	243	124
				8	Licofelone 400mg	177	112
				8	Naproxen 1000mg	178	134
				9	Etoricoxib 30mg	119	45
				9	Celecoxib 200mg	119	26
				10	Celecoxib 200mg	191	118
				10	Celecoxib 400mg	183	119
				10	Naproxen 1000mg	206	121
				10	Placebo	188	84
				11	Celecoxib 100mg	216	125
				11	Celecoxib 200mg	207	136
				11	Celecoxib 400mg	213	131
				11	Naproxen 1000mg	207	131
				11	Placebo	218	123
				12	Etoricoxib 60mg	224	57
				12	Naproxen 1000mg	221	69
				12	Placebo	56	14
				13	Etoricoxib 60mg	446	262
				13	Naproxen 1000mg	439	279
				13	Placebo	112	57
				14	Celecoxib 200mg	294	193
				14	Naproxen 1000mg	292	197
				15	Rofecoxib 12.5mg	390	220
				15	Nabumetone 1000mg	392	193
				15	Placebo	196	84
				16	Rofecoxib 12.5mg	259	225
				16	Rofecoxib 25mg	257	216
				16	Diclofenac 100mg	268	231
				17	Etoricoxib 30mg	198	136
				17	Etoricoxib 60mg	102	73
				17	Etoricoxib 90mg	148	112
				17	Diclofenac 300mg	102	81
				18	Nimesullde 200mg	183	152
				18	Naproxen 1000mg	187	160
				19	Zoledronic acid 5mg	31	31
				19	Placebo	28	19
				20	Tiaprofenic acid 600mg	307	187
				20	Indomethacin 75mg	202	128
				20	Placebo	303	152
				21	Naproxen 1000mg	88	61
				21	Acetaminophen 1300mg	90	55										| Treatment
				22	Celecoxib 200mg	191	125										Rank | Acetaminophen 1300mg Acetaminophen 4g Celecoxib 100mg
				22	Celecoxib 400mg	183	128										----------+-----------------------------------------------------------------
				22	Naproxen 1000mg	206	125										Best | 12.2 1.4 0.3
				22	Placebo	188	92										2nd | 12.9 3.2 1.8
				23	Celecoxib 200mg	411	238										3rd | 9.7 6.0 4.9
				23	Rofecoxib 25mg	399	243										4th | 8.4 6.7 9.7
				24	Valdecoxib 10mg	1543	5		Command is: mvmeta, noest pbest(min in 1, zero id(id) all reps(5000) gen(prob)								5th | 7.0 7.6 11.1
				24	Valdecoxib 20mg	1519	5		> stripprefix(_y_) zeroname(AA) rename(AA = Acetaminophen 1300mg, AB = Acetamino								6th | 5.6 6.3 12.0
				24	Valdecoxib 40mg	1066	6		> phen 4g, AC = Celecoxib 100mg, AD = Celecoxib 200mg, AE = Celecoxib 400mg, AF								7th | 4.6 7.2 11.2
				24	Valdecoxib 80mg	403	1		> = Diclofenac 100mg, AG = Diclofenac 150mg, AH = Diclofenac 300mg, AI = Eetoric								8th | 4.8 7.0 9.7
				24	Placebo	1142	2		> oxib 60mg, AJ = Eetoricoxib 90mg, AK = Etoricoxib 30mg, AL = Etoricoxib 60, AM								9th | 3.4 5.9 8.1
				25	Etoricoxib 60	17412	368		> = Etoricoxib 60mg, AN = Etoricoxib 90mg, AO = Ibuprofen 1200-1600mg, AP = Ind								10th | 2.9 5.8 7.9
				25	Diclofenac 150mg	17289	371		> omethacin 75mg, AQ = Ketoprofen 100mg, AR = Ketoprofen 50mg, AS = Licofelone 4								11th | 2.9 4.9 5.1
				26	Acetaminophen 4g	287	110		> 00mg, AT = Lumiracoxib 100mg, AU = Lumiracoxib 100mg/200mg, AV = Lumiracoxib 2								12th | 1.7 4.3 4.3
				26	Naproxen 1000mg	284	123		> 00mg, AW = Lumiracoxib 400mg, AX = Nabumetone 1000mg, AY = Naproxen 1000mg, AZ								13th | 2.4 3.5 2.9
				27	Eetoricoxib 90mg	2032	1999		> = Naproxen 750-1000mg, BA = Nimesullde 200mg, BB = Placebo, BC = Rofecoxib 12								14th | 1.6 3.2 2.3
				27	Diclofenac 150mg	2054	2028		> .5mg, BD = Rofecoxib 25mg, BE = Tiaprofenic acid 600mg, BF = Valdecoxib 10mg,								15th | 1.8 2.9 1.6
				28	Eetoricoxib 60mg	819	248		> BG = Valdecoxib 20mg, BH = Valdecoxib 40mg, BI = Valdecoxib 80mg, BJ = Zoledro								16th | 1.4 2.7 1.7
				28	Eetoricoxib 90mg	467	168		> nic acid 5mg))								17th | 1.4 2.8 1.3
				28	Placebo	118	30										18th | 1.2 2.7 1.0
				29	Celecoxib 200mg	7259	449										19th | 1.3 2.0 0.9
				29	Ibuprofen 1200-1600mg	7208	558										20th | 1.2 1.8 0.7
				29	Naproxen 750-1000mg	7178	500										21th | 1.4 2.1 0.5
				30	Ibuprofen 1200-1600mg	832	71										22th | 1.1 1.7 0.3
				30	Celecoxib 400mg	813	62										23th | 1.1 1.6 0.2
				30	Naproxen 750-1000mg	791	71										24th | 1.1 1.3 0.1
																	25th | 0.9 1.1 0.1
																	26th | 0.8 0.9 0.1
																	27th | 1.0 0.9 0.1
																	28th | 1.1 0.8 0.0
																	29th | 0.9 0.7 0.0
																	30th | 0.6 0.5 0.0
																	31th | 0.6 0.3 0.0
																	32th | 0.4 0.2 0.0
																	33th | 0.3 0.1 0.0
																	34th | 0.1 0.0 0.0
																	35th | 0.1 0.0 0.0
																	Worst | 0.0 0.0 0.0
																	----------------------------------------------------------------------------
																	----------------------------------------------------------------------------
																	| Treatment
				id	t	n	r										Rank | Celecoxib 200mg Celecoxib 400mg Diclofenac 100mg
				1	Etoricoxib	231	88	0.380952									----------+-----------------------------------------------------------------
				1	Celecoxib	241	101	0.419087									Best | 0.0 0.0 0.1
				1	Placebo	127	42	0.330709									2nd | 0.0 0.0 0.2
				3	Ketoprofen	463	194	0.419006									6th | 0.7 0.0 1.0
				3	Celecoxib	233	106	0.454936									7th | 2.1 0.1 1.4
				3	Placebo	227	104	0.45815									8th | 4.1 0.1 1.6
				4	Lumiracoxib	925	600	0.648649									9th | 6.7 0.2 1.6
				4	Celecoxib	462	298	0.645022									10th | 9.7 0.4 1.8
				4	Placebo	231	154	0.666667									11th | 12.5 0.7 1.4
				5	Lumiracoxib	420	200	0.47619									12th | 13.0 0.8 1.8
				5	Celecoxib	420	180	0.428571									13th | 13.4 1.4 2.0
				5	Placebo	424	178	0.419811									14th | 11.4 2.0 2.2
				6	Lumiracoxib	776	511	0.658505									15th | 8.5 2.8 2.1
				6	Celecoxib	393	231	0.587786									16th | 6.7 3.6 2.5
				6	Placebo	382	223	0.58377									17th | 5.0 4.5 2.1
				7	Lumiracoxib	978	568	0.580777									18th | 2.8 6.0 2.1
				7	Celecoxib	481	256	0.532225									19th | 1.7 5.7 2.7
				7	Placebo	243	124	0.510288									20th | 0.9 6.5 2.6
				8	Licofelone	177	112	0.632768									21th | 0.4 8.0 2.8
				8	Naproxen	178	134	0.752809									22th | 0.2 8.8 3.1
				9	Etoricoxib	119	45	0.378151									23th | 0.1 8.2 3.6
				9	Celecoxib	119	26	0.218487									24th | 0.0 8.1 4.6
				10	Celecoxib	374	237	0.63369									25th | 0.0 7.6 4.2
				10	Naproxen	206	121	0.587379									26th | 0.0 6.7 4.9
				10	Placebo	188	84	0.446809									27th | 0.0 5.7 5.4
				11	Celecoxib	636	392	0.616352									28th | 0.0 4.6 6.2
				11	Naproxen	207	131	0.63285									29th | 0.0 3.0 6.8
				11	Placebo	218	123	0.56422									30th | 0.0 2.1 6.3
				12	Etoricoxib	224	57	0.254464									31th | 0.0 1.1 6.1
				12	Naproxen	221	69	0.312217									32th | 0.0 0.7 5.6
				12	Placebo	56	14	0.25									33th | 0.0 0.2 4.4
				13	Etoricoxib	446	262	0.587444									34th | 0.0 0.2 2.9
				13	Naproxen	439	279	0.635535									35th | 0.0 0.0 1.8
				13	Placebo	112	57	0.508929									Worst | 0.0 0.0 0.1
				14	Celecoxib	294	193	0.656463									----------------------------------------------------------------------------
				14	Naproxen	292	197	0.674658
				15	Rofecoxib	390	220	0.564103									----------------------------------------------------------------------------
				15	Nabumetone	392	193	0.492347									| Treatment
				15	Placebo	196	84	0.428571									Rank | Diclofenac 150mg Diclofenac 300mg Eetoricoxib 60mg
				16	Rofecoxib	516	441	0.854651									----------+-----------------------------------------------------------------
				16	Diclofenac	268	231	0.86194									Best | 0.0 0.0 0.9
				17	Etoricoxib	448	321	0.716518									2nd | 0.2 0.1 1.5
				17	Diclofenac	102	81	0.794118									3rd | 0.3 0.1 2.5
				18	Nimesullde	183	152	0.830601									4th | 0.5 0.1 3.1
				18	Naproxen	187	160	0.855615									5th | 0.5 0.1 4.0
				19	Zoledronic	31	31	1									6th | 0.4 0.4 3.7
				19	Placebo	28	19	0.678571									7th | 0.6 0.3 4.0
				20	Tiaprofenic	307	187	0.609121									8th | 0.8 0.4 4.6
				20	Indomethacin	202	128	0.633663									9th | 0.6 0.5 4.3
				20	Placebo	303	152	0.50165									10th | 0.8 0.5 4.0
				21	Naproxen	88	61	0.693182									11th | 1.0 0.7 3.9
				21	Acetaminophen	90	55	0.611111									12th | 0.9 0.7 4.1
				22	Celecoxib	374	253	0.676471									13th | 0.7 0.7 3.9
				22	Naproxen	206	125	0.606796									14th | 0.9 0.6 3.4
				22	Placebo	188	92	0.489362									15th | 0.8 0.8 3.9
				23	Celecoxib	411	238	0.579075									16th | 1.1 0.8 3.8
				23	Rofecoxib	399	243	0.609023									17th | 1.0 1.1 2.9
				24	Valdecoxib	4531	17	0.00375193									18th | 1.0 1.2 3.1
				24	Placebo	1142	2	0.00175131									19th | 1.1 1.2 3.4
				25	Etoricoxib	17412	368	0.0211348									20th | 1.0 1.5 3.2
				25	Diclofenac	17289	371	0.0214587									21th | 1.0 1.2 3.0
				26	Acetaminophen	287	110	0.383275									22th | 1.4 2.1 3.3
				26	Naproxen	284	123	0.433099									23th | 1.8 1.4 3.1
				27	Etoricoxib	2032	1999	0.98376									24th | 1.8 2.5 3.0
				27	Diclofenac	2054	2028	0.987342									25th | 2.4 2.6 3.4
				28	Etoricoxib	1286	416	0.323484									26th | 2.8 3.0 3.2
				28	Placebo	118	30	0.254237									27th | 3.5 4.0 3.4
				29	Celecoxib	7259	449	0.0618542									28th | 4.4 4.5 3.0
				29	Ibuprofen	7208	558	0.077414									29th | 5.2 6.4 2.3
				29	Naproxen	7178	500	0.0696573									30th | 8.4 8.5 1.9
				30	Ibuprofen	832	71	0.0853365									31th | 9.7 11.4 1.2
				30	Celecoxib	813	62	0.0762608									32th | 10.7 10.5 0.4
				30	Naproxen	791	71	0.0897598									33th | 11.5 10.4 0.3
																	34th | 12.7 9.3 0.0
																	35th | 8.1 10.0 0.0
																	Worst | 0.5 0.5 0.0
																	----------------------------------------------------------------------------
																	----------------------------------------------------------------------------
																	| Treatment
								--------------------------------------------------------------------------------									Rank | Eetoricoxib 90mg Etoricoxib 30mg Etoricoxib 60
								| Treatment									Best | 0.0 0.0 0.2
								Rank | Acetaminophen Celecoxib Diclofenac Etoricoxib Ibuprofen									2nd | 0.1 0.1 0.3
								---------+----------------------------------------------------------------------									3rd | 0.2 0.2 0.7
								Best | 5.8 0.0 0.0 0.1 0.0									4th | 0.3 0.3 0.5
								2nd | 12.7 0.0 0.1 0.1 0.0									5th | 0.5 1.0 0.7
								3rd | 14.7 0.4 0.2 0.9 0.0									6th | 0.9 1.2 0.7
								4th | 14.7 3.6 0.7 3.3 0.3									7th | 0.8 2.6 0.9
								5th | 14.1 11.4 1.6 8.6 1.1									8th | 1.1 3.0 0.5
								6th | 10.3 20.9 2.7 12.8 1.9									9th | 1.5 4.5 0.9
								7th | 6.5 25.7 3.6 14.1 3.1									10th | 1.5 5.3 0.9
								8th | 4.3 18.8 5.5 14.7 4.7									11th | 1.8 6.2 1.0
								9th | 4.5 10.3 6.4 13.6 6.2									12th | 1.7 7.2 1.1
				Treatment	SUCRA	PrBest	MeanRank	10th | 2.9 5.7 7.8 12.5 9.4									13th | 1.5 7.2 1.1
								11th | 2.9 2.3 10.8 8.5 11.3									14th | 1.9 7.2 1.2
				Acetaminophen	72.7	5.8	5.4	12th | 2.4 0.7 12.6 5.6 15.3									15th | 2.1 6.2 1.0
				Celecoxib	61.6	0	7.1	13th | 2.1 0.1 14.5 3.5 17.0									16th | 2.3 6.6 1.0
				Diclofenac	32.3	0	11.8	14th | 1.1 0.1 15.8 1.3 14.4									17th | 1.7 7.0 1.1
				Etoricoxib	54.4	0.1	8.3	15th | 0.9 0.0 12.3 0.3 10.8									18th | 2.3 6.2 1.1
				Ibuprofen	31.9	0	11.9	16th | 0.3 0.0 5.1 0.0 4.2									19th | 2.7 5.1 1.2
				Indomethacin	24.9	0.2	13	Worst | 0.0 0.0 0.2 0.0 0.1									20th | 2.9 5.0 1.2
				Ketoprofen	84.3	15.4	3.5	--------------------------------------------------------------------------------									21th | 2.9 4.2 1.3
				Licofelone	91.3	52.6	2.4										22th | 3.8 3.2 1.2
				Lumiracoxib	47.3	0	9.4	--------------------------------------------------------------------------------									23th | 3.7 3.2 1.6
				Nabumetone	63.1	2.3	6.9	| Treatment									24th | 4.4 2.3 2.1
				Naproxen	41	0	10.4	Rank | Indomethacin Ketoprofen Licofelone Lumiracoxib Nabumetone									25th | 4.6 1.8 2.4
				Nimesullde	62.6	10.6	7	---------+----------------------------------------------------------------------									26th | 5.1 1.0 2.7
				Placebo	84.8	3.6	3.4	Best | 0.2 15.4 52.6 0.0 2.3									27th | 6.3 1.2 3.4
				Rofecoxib	32.1	0	11.9	2nd | 0.3 25.6 18.9 0.0 6.3									28th | 7.1 0.6 4.3
				Tiaprofenic	33.7	0.2	11.6	3rd | 0.7 19.1 9.3 0.4 8.5									29th | 8.3 0.3 5.4
				Valdecoxib	30	8.5	12.2	4th | 1.4 14.7 6.1 1.4 11.5									30th | 7.9 0.1 6.9
				Zoledronic	2.1	0.6	16.7	5th | 2.3 9.8 4.6 3.6 13.5									31th | 7.2 0.1 10.1
								6th | 2.7 5.8 2.0 7.6 11.5									32th | 5.5 0.0 10.0
								7th | 2.8 2.7 1.6 10.4 8.9									33th | 3.2 0.0 10.8
								8th | 2.6 2.4 1.2 13.4 7.0									34th | 1.5 0.0 11.8
								9th | 2.9 1.5 0.8 14.8 6.7									35th | 0.6 0.0 8.1
								10th | 3.5 0.8 0.8 13.7 5.0									Worst | 0.0 0.0 0.6
								11th | 4.6 0.9 0.7 12.5 5.0									----------------------------------------------------------------------------
								12th | 5.9 0.5 0.5 10.3 4.7
								13th | 8.3 0.3 0.4 6.1 3.6									----------------------------------------------------------------------------
								14th | 14.0 0.2 0.3 3.9 3.2									| Treatment
								15th | 27.3 0.1 0.2 1.7 1.8									Rank | Etoricoxib 60mg Etoricoxib 90mg Ibuprofen 1200-1600m
								16th | 19.6 0.0 0.1 0.2 0.6									----------+-----------------------------------------------------------------
								Worst | 0.8 0.0 0.0 0.0 0.0									Best | 0.1 0.1 0.0
								--------------------------------------------------------------------------------									2nd | 0.3 0.2 0.0
																	3rd | 1.2 0.4 0.0
								--------------------------------------------------------------------------------									4th | 2.1 0.5 0.0
								| Treatment									5th | 3.7 0.5 0.0
								Rank | Naproxen Nimesullde Placebo Rofecoxib Tiaprofenic									6th | 5.0 0.8 0.0
								---------+----------------------------------------------------------------------									7th | 6.7 1.0 0.0
								Best | 0.0 10.6 3.6 0.0 0.2									8th | 8.0 1.1 0.0
								2nd | 0.0 11.7 18.4 0.0 0.8									9th | 8.2 1.3 0.1
								3rd | 0.0 9.0 32.2 0.1 1.6									10th | 9.2 1.5 0.2
								4th | 0.1 8.3 28.4 0.5 2.2									11th | 7.8 1.5 0.5
								5th | 0.3 8.9 13.4 1.1 3.4									12th | 7.0 1.6 0.5
								6th | 1.8 7.2 3.5 2.9 4.3									13th | 6.1 1.9 0.8
								7th | 5.0 5.0 0.5 3.3 5.1									14th | 5.1 1.4 1.1
								8th | 9.8 4.0 0.0 4.9 4.8									15th | 5.0 2.1 1.4
								9th | 15.6 4.0 0.0 6.6 4.8									16th | 4.2 2.1 2.3
								10th | 18.6 3.6 0.0 8.4 5.7									17th | 3.7 2.1 2.3
								11th | 18.2 3.9 0.0 10.2 6.6									18th | 3.9 2.2 2.8
								12th | 14.9 4.0 0.0 13.3 7.7									19th | 2.7 2.4 4.1
								13th | 9.5 4.3 0.0 17.2 10.5									20th | 2.6 2.6 4.9
								14th | 4.4 5.3 0.0 15.4 16.2									21th | 1.8 3.0 6.1
								15th | 1.5 6.2 0.0 12.1 18.2									22th | 1.8 3.0 6.5
								16th | 0.3 4.0 0.0 3.8 7.7									23th | 1.2 3.9 6.8
								Worst | 0.0 0.1 0.0 0.1 0.3									24th | 1.1 4.1 8.6
								--------------------------------------------------------------------------------									25th | 0.5 4.5 8.2
																	26th | 0.3 5.4 9.4
								--------------------------------------									27th | 0.2 5.5 8.2
								| Treatment									28th | 0.1 6.4 7.5
								Rank | Valdecoxib Zoledronic									29th | 0.2 6.5 5.7
								---------+----------------------------									30th | 0.0 7.1 5.0
								Best | 8.5 0.6									31th | 0.0 7.2 3.2
								2nd | 4.8 0.3									32th | 0.0 6.0 2.0
								3rd | 2.7 0.2									33th | 0.0 4.7 1.2
								4th | 2.5 0.2									34th | 0.0 3.5 0.4
								5th | 2.3 0.2									35th | 0.0 1.7 0.2
								6th | 2.1 0.1									Worst | 0.0 0.1 0.0
								7th | 1.6 0.1									----------------------------------------------------------------------------
								8th | 1.7 0.1
								9th | 1.0 0.1									----------------------------------------------------------------------------
								10th | 1.5 0.1									| Treatment
								11th | 1.5 0.1									Rank | Indomethacin 75mg Ketoprofen 100mg Ketoprofen 50mg
								12th | 1.5 0.1									----------+-----------------------------------------------------------------
								13th | 2.4 0.1									Best | 0.0 2.7 19.7
								14th | 4.2 0.2									2nd | 0.0 8.4 22.8
								15th | 6.2 0.4									3rd | 0.1 12.5 19.2
								16th | 50.4 3.8									4th | 0.3 12.1 13.2
								Worst | 5.1 93.3									5th | 0.1 11.4 8.5
																	6th | 0.4 9.2 5.5
																	7th | 0.5 7.6 3.4
																	8th | 0.6 6.3 1.8
																	9th | 0.7 6.0 1.8
																	10th | 0.8 4.1 1.2
																	11th | 0.9 3.7 0.7
																	12th | 1.2 2.7 0.5
																	13th | 1.2 2.4 0.4
																	14th | 1.4 1.9 0.3
																	15th | 1.7 1.8 0.2
																	16th | 1.7 1.0 0.2
																	17th | 1.9 0.9 0.2
																	18th | 1.7 1.0 0.1
																	19th | 2.0 0.9 0.2
																	20th | 2.7 0.6 0.0
																	21th | 3.2 0.5 0.0
																	22th | 3.3 0.5 0.0
																	23th | 4.0 0.5 0.1
																	24th | 4.3 0.2 0.0
																	25th | 5.5 0.2 0.0
																	26th | 5.8 0.3 0.0
																	27th | 6.3 0.1 0.0
																	28th | 7.4 0.1 0.0
																	29th | 8.1 0.2 0.0
																	30th | 8.5 0.0 0.0
																	31th | 8.1 0.0 0.0
																	32th | 5.9 0.0 0.0
																	33th | 4.9 0.0 0.0
																	34th | 2.9 0.0 0.0
																	35th | 1.8 0.0 0.0
																	Worst | 0.1 0.0 0.0
																	----------------------------------------------------------------------------
																	----------------------------------------------------------------------------
																	| Treatment
																	Rank | Licofelone 400mg Lumiracoxib 100mg Lumiracoxib 100mg/20
																	----------+-----------------------------------------------------------------
																	Best | 25.4 0.0 0.0
																	2nd | 21.6 0.0 0.0
																	3rd | 15.4 0.0 0.0
																	4th | 9.9 0.0 0.0
																	5th | 6.8 0.2 0.0
																	6th | 4.9 0.3 0.1
																	7th | 3.3 0.6 0.1
																	8th | 2.7 0.9 0.2
																	9th | 1.9 1.6 0.6
																	10th | 1.5 2.3 0.8
																	11th | 1.3 2.6 0.8
																	12th | 0.9 3.8 1.1
																	13th | 0.6 4.1 1.5
																	14th | 0.7 5.0 2.2
																	15th | 0.5 4.5 3.4
																	16th | 0.4 6.4 3.7
																	17th | 0.3 7.0 4.7
																	18th | 0.4 6.6 5.5
																	19th | 0.2 6.6 6.2
																	20th | 0.3 7.2 6.7
																	21th | 0.3 7.1 6.7
																	22th | 0.1 6.7 8.3
																	23th | 0.1 5.9 7.1
																	24th | 0.1 5.2 7.8
																	25th | 0.1 4.4 7.0
																	26th | 0.0 3.6 6.7
																	27th | 0.0 2.9 6.4
																	28th | 0.1 1.7 4.5
																	29th | 0.0 1.2 3.2
																	30th | 0.0 1.0 2.3
																	31th | 0.0 0.5 1.3
																	32th | 0.0 0.2 0.8
																	33th | 0.0 0.0 0.3
																	34th | 0.0 0.0 0.2
																	35th | 0.0 0.0 0.0
																	Worst | 0.0 0.0 0.0
																	----------------------------------------------------------------------------
																	----------------------------------------------------------------------------
																	| Treatment
																	Rank | Lumiracoxib 200mg Lumiracoxib 400mg Nabumetone 1000mg
																	----------+-----------------------------------------------------------------
																	Best | 0.0 0.0 0.2
																	2nd | 0.0 0.1 0.6
																	3rd | 0.2 0.3 1.3
																	4th | 0.5 0.9 1.8
																	5th | 0.6 1.4 2.5
																	6th | 1.5 2.2 2.9
																	7th | 2.6 3.6 3.9
																	8th | 3.9 5.0 4.5
																	9th | 4.2 6.2 4.8
																	10th | 5.1 6.0 4.4
																	11th | 6.6 7.6 4.5
																	12th | 6.7 7.7 5.0
																	13th | 7.2 7.7 4.6
																	14th | 6.7 8.0 5.0
																	15th | 7.4 7.4 4.6
																	16th | 6.8 6.2 3.6
																	17th | 5.8 5.9 4.3
																	18th | 6.4 4.6 3.7
																	19th | 5.5 4.2 4.2
																	20th | 5.1 3.9 3.9
																	21th | 4.4 2.8 3.9
																	22th | 3.1 2.0 4.1
																	23th | 2.8 2.1 3.6
																	24th | 1.9 1.3 3.3
																	25th | 1.9 1.0 2.9
																	26th | 1.5 0.8 2.5
																	27th | 0.5 0.5 2.5
																	28th | 0.5 0.2 2.3
																	29th | 0.3 0.2 1.6
																	30th | 0.2 0.0 1.4
																	31th | 0.1 0.1 0.8
																	32th | 0.0 0.0 0.4
																	33th | 0.0 0.0 0.2
																	34th | 0.0 0.0 0.0
																	35th | 0.0 0.0 0.0
																	Worst | 0.0 0.0 0.0
																	----------------------------------------------------------------------------
																	----------------------------------------------------------------------------
																	| Treatment
																	Rank | Naproxen 1000mg Naproxen 750-1000mg Nimesullde 200mg
																	----------+-----------------------------------------------------------------
																	Best | 0.0 0.0 3.9
																	2nd | 0.0 0.0 6.2
																	3rd | 0.0 0.0 6.5
																	4th | 0.0 0.0 6.5
																	5th | 0.0 0.0 5.6
																	6th | 0.0 0.2 5.7
																	7th | 0.1 0.4 4.7
																	8th | 0.4 0.4 4.3
																	9th | 0.8 1.0 4.5
																	10th | 1.6 1.0 3.9
																	11th | 2.6 1.2 3.3
																	12th | 4.0 1.8 3.0
																	13th | 5.2 1.8 3.2
																	14th | 6.6 2.8 3.0
																	15th | 8.4 2.9 2.7
																	16th | 7.9 4.0 2.6
																	17th | 9.4 4.5 2.2
																	18th | 9.2 6.0 1.9
																	19th | 9.6 6.4 1.9
																	20th | 7.9 6.5 1.9
																	21th | 6.7 6.9 2.0
																	22th | 5.1 7.3 1.8
																	23th | 4.9 6.7 2.2
																	24th | 3.6 7.2 1.6
																	25th | 2.3 7.0 1.9
																	26th | 1.5 5.7 1.8
																	27th | 1.0 5.1 1.8
																	28th | 0.5 4.3 1.9
																	29th | 0.4 3.8 2.2
																	30th | 0.2 2.1 1.7
																	31th | 0.1 1.4 1.5
																	32th | 0.0 0.9 0.9
																	33th | 0.0 0.4 0.6
																	34th | 0.0 0.2 0.4
																	35th | 0.0 0.0 0.2
																	Worst | 0.0 0.0 0.0
																	----------------------------------------------------------------------------
																	----------------------------------------------------------------------------
																	| Treatment
																	Rank | Placebo Rofecoxib 12.5mg Rofecoxib 25mg
																	----------+-----------------------------------------------------------------
																	Best | 0.1 0.0 0.0
																	2nd | 0.9 0.0 0.1
																	3rd | 4.1 0.0 0.2
																	4th | 10.3 0.0 0.6
																	5th | 16.0 0.0 0.8
																	6th | 20.1 0.1 1.5
																	7th | 17.8 0.1 2.0
																	8th | 13.1 0.2 2.4
																	9th | 9.2 0.2 3.1
																	10th | 4.6 0.4 3.6
																	11th | 2.4 0.3 3.7
																	12th | 1.2 0.6 3.5
																	13th | 0.3 0.5 4.4
																	14th | 0.0 0.9 4.6
																	15th | 0.0 0.9 4.9
																	16th | 0.0 1.2 5.6
																	17th | 0.0 1.6 5.3
																	18th | 0.0 2.0 5.1
																	19th | 0.0 2.4 4.8
																	20th | 0.0 2.4 5.2
																	21th | 0.0 3.0 4.9
																	22th | 0.0 3.5 4.5
																	23th | 0.0 4.4 5.3
																	24th | 0.0 5.5 3.8
																	25th | 0.0 6.4 4.2
																	26th | 0.0 7.6 4.3
																	27th | 0.0 8.3 3.0
																	28th | 0.0 9.1 2.8
																	29th | 0.0 9.0 2.4
																	30th | 0.0 7.6 1.6
																	31th | 0.0 8.2 0.8
																	32th | 0.0 6.5 0.6
																	33th | 0.0 3.8 0.3
																	34th | 0.0 2.3 0.1
																	35th | 0.0 1.0 0.0
																	Worst | 0.0 0.0 0.0
																	----------------------------------------------------------------------------
																	----------------------------------------------------------------------------
																	| Treatment
																	Rank | Tiaprofenic acid 600 Valdecoxib 10mg Valdecoxib 20mg
																	----------+-----------------------------------------------------------------
																	Best | 0.0 4.5 4.4
																	2nd | 0.1 6.2 5.3
																	3rd | 0.2 4.0 4.3
																	4th | 0.3 3.5 2.9
																	5th | 0.6 2.4 2.3
																	6th | 0.8 1.8 2.1
																	7th | 1.1 1.6 1.4
																	8th | 1.2 1.6 1.4
																	9th | 1.6 1.3 1.3
																	10th | 1.8 1.3 1.2
																	11th | 1.7 1.0 1.6
																	12th | 1.8 1.2 1.0
																	13th | 2.1 1.0 0.9
																	14th | 2.3 0.9 0.9
																	15th | 2.4 0.9 0.9
																	16th | 3.0 0.8 0.9
																	17th | 3.1 0.8 0.9
																	18th | 3.2 0.8 0.9
																	19th | 3.6 0.9 1.0
																	20th | 3.6 0.8 1.0
																	21th | 4.0 1.2 1.0
																	22th | 4.6 0.9 1.0
																	23th | 5.0 1.2 1.0
																	24th | 5.3 1.1 1.0
																	25th | 6.2 1.4 1.1
																	26th | 5.9 1.9 1.5
																	27th | 6.2 2.0 1.9
																	28th | 6.5 1.9 2.3
																	29th | 6.0 2.9 2.8
																	30th | 5.5 3.7 4.0
																	31th | 3.9 3.8 5.0
																	32th | 3.3 8.4 8.1
																	33th | 1.7 11.9 12.4
																	34th | 0.9 12.2 12.0
																	35th | 0.6 7.2 7.1
																	Worst | 0.0 0.8 1.2
																	----------------------------------------------------------------------------
																	----------------------------------------------------------------------------
																	| Treatment
																	Rank | Valdecoxib 40mg Valdecoxib 80mg Zoledronic acid 5mg
																	----------+-----------------------------------------------------------------
																	Best | 0.4 23.1 0.2
																	2nd | 0.9 5.6 0.1
																	3rd | 1.6 3.3 0.3
																	4th | 1.7 2.5 0.2
																	5th | 1.1 1.7 0.1
																	6th | 0.7 1.4 0.1
																	7th | 0.8 1.1 0.0
																	8th | 0.8 1.1 0.1
																	9th | 0.5 0.9 0.1
																	10th | 0.8 1.1 0.0
																	11th | 0.6 0.9 0.1
																	12th | 0.8 0.7 0.1
																	13th | 0.6 0.9 0.0
																	14th | 0.6 0.7 0.1
																	15th | 0.6 0.8 0.1
																	16th | 0.6 0.6 0.0
																	17th | 0.4 0.7 0.0
																	18th | 0.7 0.5 0.0
																	19th | 0.6 0.7 0.1
																	20th | 0.7 0.7 0.1
																	21th | 0.7 0.8 0.1
																	22th | 0.7 0.9 0.1
																	23th | 0.9 0.7 0.1
																	24th | 0.5 0.8 0.1
																	25th | 1.0 0.9 0.2
																	26th | 1.1 1.3 0.2
																	27th | 1.0 1.3 0.3
																	28th | 1.2 1.7 0.2
																	29th | 1.9 1.8 0.2
																	30th | 2.2 2.2 0.4
																	31th | 3.2 2.5 0.4
																	32th | 4.8 6.0 1.1
																	33th | 9.0 6.1 1.5
																	34th | 16.3 7.7 2.2
																	35th | 33.8 13.4 4.3
																	Worst | 6.2 2.9 86.8
																	----------------------------------------------------------------------------
											_A_	_B_	_C_	_D_	_E_	_F_	_G_	_H_	_I_	_J_	_K_	_L_	_M_	_N_	_O_	_P_	_Q_
											A	1.14 (0.77,1.70)	1.38 (0.85,2.24)	1.19 (0.78,1.83)	1.38 (0.89,2.14)	1.57 (0.85,2.91)	0.88 (0.52,1.50)	0.73 (0.38,1.40)	1.24 (0.81,1.91)	1.09 (0.63,1.91)	1.29 (0.89,1.86)	1.06 (0.51,2.21)	0.92 (0.61,1.38)	1.39 (0.86,2.23)	1.42 (0.79,2.56)	1.97 (0.42,9.24)	28.10 (1.48,532.37)
											0.87 (0.59,1.30)	B	1.21 (0.89,1.64)	1.04 (0.84,1.29)	1.21 (0.96,1.53)	1.38 (0.85,2.22)	0.77 (0.53,1.11)	0.64 (0.36,1.11)	1.09 (0.91,1.29)	0.96 (0.64,1.43)	1.13 (0.97,1.31)	0.93 (0.49,1.78)	0.80 (0.70,0.91)	1.21 (0.92,1.59)	1.24 (0.79,1.94)	1.72 (0.38,7.70)	24.57 (1.33,453.83)
											0.72 (0.45,1.17)	0.83 (0.61,1.12)	C	0.86 (0.68,1.10)	1.00 (0.69,1.45)	1.14 (0.65,1.98)	0.64 (0.40,1.01)	0.53 (0.28,0.98)	0.90 (0.64,1.26)	0.79 (0.50,1.26)	0.93 (0.68,1.27)	0.77 (0.38,1.55)	0.66 (0.49,0.90)	1.00 (0.71,1.40)	1.02 (0.61,1.73)	1.42 (0.31,6.52)	20.32 (1.09,380.09)
											0.84 (0.55,1.29)	0.96 (0.78,1.18)	1.16 (0.91,1.47)	D	1.16 (0.86,1.57)	1.32 (0.79,2.19)	0.74 (0.49,1.11)	0.61 (0.34,1.09)	1.04 (0.80,1.35)	0.92 (0.60,1.41)	1.08 (0.87,1.34)	0.89 (0.46,1.74)	0.77 (0.62,0.95)	1.16 (0.85,1.58)	1.19 (0.74,1.92)	1.65 (0.36,7.45)	23.57 (1.27,437.37)
											0.72 (0.47,1.12)	0.83 (0.65,1.05)	1.00 (0.69,1.45)	0.86 (0.64,1.16)	E	1.14 (0.67,1.93)	0.64 (0.41,0.98)	0.53 (0.29,0.95)	0.90 (0.68,1.20)	0.79 (0.50,1.25)	0.93 (0.74,1.18)	0.77 (0.39,1.51)	0.66 (0.51,0.86)	1.00 (0.70,1.43)	1.03 (0.62,1.69)	1.42 (0.31,6.47)	20.33 (1.09,378.65)
											0.64 (0.34,1.18)	0.73 (0.45,1.17)	0.88 (0.51,1.53)	0.76 (0.46,1.26)	0.88 (0.52,1.49)	F	0.56 (0.31,1.01)	0.46 (0.22,0.96)	0.79 (0.48,1.29)	0.70 (0.38,1.28)	0.82 (0.50,1.34)	0.68 (0.30,1.50)	0.58 (0.37,0.92)	0.88 (0.51,1.51)	0.90 (0.57,1.43)	1.25 (0.26,5.96)	17.86 (0.94,341.05)
											1.14 (0.67,1.94)	1.30 (0.90,1.87)	1.57 (0.99,2.50)	1.36 (0.90,2.04)	1.57 (1.02,2.41)	1.79 (0.99,3.22)	G	0.83 (0.43,1.61)	1.41 (0.95,2.09)	1.24 (0.73,2.12)	1.46 (0.99,2.15)	1.21 (0.58,2.53)	1.04 (0.72,1.50)	1.58 (1.01,2.46)	1.61 (0.92,2.83)	2.24 (0.48,10.40)	31.96 (1.70,601.95)
											1.37 (0.72,2.64)	1.57 (0.90,2.75)	1.90 (1.02,3.54)	1.64 (0.92,2.93)	1.90 (1.06,3.41)	2.16 (1.04,4.48)	1.21 (0.62,2.34)	H	1.71 (0.96,3.05)	1.50 (0.76,2.97)	1.77 (1.03,3.03)	1.46 (0.64,3.35)	1.26 (0.71,2.21)	1.90 (1.03,3.52)	1.95 (0.96,3.96)	2.70 (0.55,13.33)	38.60 (1.99,750.48)
											0.80 (0.52,1.23)	0.92 (0.77,1.09)	1.11 (0.79,1.56)	0.96 (0.74,1.24)	1.11 (0.84,1.48)	1.27 (0.77,2.08)	0.71 (0.48,1.05)	0.59 (0.33,1.05)	I	0.88 (0.58,1.35)	1.04 (0.83,1.29)	0.86 (0.44,1.67)	0.74 (0.62,0.88)	1.11 (0.81,1.52)	1.14 (0.72,1.81)	1.58 (0.35,7.12)	22.61 (1.22,418.63)
											0.91 (0.52,1.60)	1.05 (0.70,1.56)	1.26 (0.80,2.01)	1.09 (0.71,1.67)	1.26 (0.80,2.00)	1.44 (0.78,2.64)	0.80 (0.47,1.37)	0.67 (0.34,1.32)	1.14 (0.74,1.74)	J	1.18 (0.77,1.79)	0.97 (0.46,2.07)	0.84 (0.56,1.24)	1.27 (0.87,1.84)	1.30 (0.72,2.32)	1.80 (0.38,8.42)	25.69 (1.36,485.69)
											0.78 (0.54,1.12)	0.89 (0.76,1.03)	1.07 (0.79,1.47)	0.93 (0.74,1.15)	1.07 (0.85,1.36)	1.22 (0.75,2.00)	0.68 (0.46,1.01)	0.57 (0.33,0.97)	0.97 (0.78,1.20)	0.85 (0.56,1.29)	K	0.83 (0.44,1.55)	0.71 (0.60,0.85)	1.08 (0.80,1.45)	1.10 (0.69,1.75)	1.53 (0.34,6.87)	21.84 (1.18,404.24)
											0.94 (0.45,1.95)	1.07 (0.56,2.05)	1.30 (0.64,2.62)	1.12 (0.58,2.18)	1.30 (0.66,2.54)	1.48 (0.66,3.28)	0.83 (0.39,1.73)	0.68 (0.30,1.56)	1.17 (0.60,2.27)	1.03 (0.48,2.19)	1.21 (0.64,2.27)	L	0.86 (0.45,1.65)	1.30 (0.65,2.61)	1.33 (0.61,2.90)	1.85 (0.36,9.42)	26.40 (1.33,522.40)
											1.09 (0.73,1.64)	1.25 (1.09,1.43)	1.51 (1.11,2.05)	1.30 (1.05,1.61)	1.51 (1.17,1.96)	1.72 (1.08,2.73)	0.96 (0.67,1.38)	0.80 (0.45,1.40)	1.36 (1.14,1.62)	1.19 (0.81,1.77)	1.41 (1.18,1.67)	1.16 (0.61,2.23)	M	1.51 (1.15,2.00)	1.55 (1.01,2.38)	2.15 (0.48,9.56)	30.69 (1.67,565.17)
											0.72 (0.45,1.16)	0.83 (0.63,1.09)	1.00 (0.71,1.40)	0.86 (0.63,1.17)	1.00 (0.70,1.43)	1.14 (0.66,1.95)	0.63 (0.41,0.99)	0.53 (0.28,0.97)	0.90 (0.66,1.23)	0.79 (0.54,1.15)	0.93 (0.69,1.25)	0.77 (0.38,1.54)	0.66 (0.50,0.87)	N	1.02 (0.61,1.70)	1.42 (0.31,6.48)	20.29 (1.09,378.61)
											0.71 (0.39,1.27)	0.81 (0.52,1.26)	0.98 (0.58,1.65)	0.84 (0.52,1.36)	0.98 (0.59,1.61)	1.11 (0.70,1.76)	0.62 (0.35,1.09)	0.51 (0.25,1.04)	0.88 (0.55,1.39)	0.77 (0.43,1.38)	0.91 (0.57,1.44)	0.75 (0.34,1.64)	0.65 (0.42,0.99)	0.98 (0.59,1.63)	O	1.39 (0.29,6.56)	19.83 (1.04,376.68)
											0.51 (0.11,2.39)	0.58 (0.13,2.61)	0.70 (0.15,3.23)	0.61 (0.13,2.74)	0.70 (0.15,3.20)	0.80 (0.17,3.82)	0.45 (0.10,2.08)	0.37 (0.08,1.83)	0.63 (0.14,2.85)	0.56 (0.12,2.61)	0.65 (0.15,2.94)	0.54 (0.11,2.76)	0.47 (0.10,2.07)	0.70 (0.15,3.22)	0.72 (0.15,3.41)	P	14.30 (0.54,377.59)
											0.04 (0.00,0.67)	0.04 (0.00,0.75)	0.05 (0.00,0.92)	0.04 (0.00,0.79)	0.05 (0.00,0.92)	0.06 (0.00,1.07)	0.03 (0.00,0.59)	0.03 (0.00,0.50)	0.04 (0.00,0.82)	0.04 (0.00,0.74)	0.05 (0.00,0.85)	0.04 (0.00,0.75)	0.03 (0.00,0.60)	0.05 (0.00,0.92)	0.05 (0.00,0.96)	0.07 (0.00,1.85)	Q
												A = Acetaminophen, B = Celecoxib, C = Dicl
												> ofenac, D = Etoricoxib, E = Ibuprofen, F = Indomethacin, G = Ketoprofen, H = L
												> icofelone, I = Lumiracoxib, J = Nabumetone, K = Naproxen, L = Nimesullde, M =
												> Placebo, N = Rofecoxib, O = Tiaprofenic, P = Valdecoxib, Q = Zoledronic

## Sheet: Adverse cardiovascular events
Serial Number	First Author and Publication Year	NCT	Experimental Group 1 Intervention	Experimental Group 2 Intervention	Experimental Group 3 Intervention	Experimental Group 4 Intervention	Experimental Group 5 Intervention	Control Group Intervention	Experimental Group 1 Size	Experimental Group 1 Positive	Experimental Group 2 Size	Experimental Group 2 Positive	Experimental Group 3 Size	Experimental Group 3 Positive	Experimental Group 4 Size	Experimental Group 4 Positive	Experimental Group 5 Size	Experimental Group 5 Positive	Control Group Size	Control Group Positive
2	C.O.BinghamIII2007	NCT00092768	Etoricoxib 30 mg qd	Celecoxib 200 mg qd				Placebo	231	3	241	1							127	0
		NCT00092791	Etoricoxib 30 mg qd	Celecoxib 200 mg qd				Placebo	243	1	247	0							117	0
3	philip G. conaghan2013		ketoprofen50 mg	2.2gTDTO64/vehicle	ketoprofen100 mg	4.4gTDTO64/vehicle	Oral celecoxib100mg bd	Oral placebo matching celecoxib	233	1	238	2	230	0	234	1	233	4	227	1
4	RoyFleischmann2005		lumiracoxib200mgod	lumiracoxib400mgod	celecoxib200mgod			placebo	462	13	463	12	462	16					231	5
5	ReinerLehmann2005		lumiracoxib100mgod	lumiracoxib100mgodwithaloadingdoseof200mg	celecoxib200mgod			placebo	420	9	420	12	420	8					424	14	高血压NOS
7	H Tannenbaum 2004		lumiracoxib 200mgod	lumiracoxib 400mgod	celecoxib 200 mg od			placebo	487	17	491	25	481	20					243	7
9	J-P Raynauld 2015		licofelone 200mg bid					naproxen 500mg bid	177	4									178	10	心衰，心梗
11	Myung Chul Yoo2014		Etoricoxib 30 mg qd					Celecoxib 200mg qd	119	4									119	1	水肿
13	Jeffrey Lisse 2001		Celecoxib 200mg/day	Celecoxib 400mg/day	Naproxen 1000 mg/day			Placebo	191	6	183	10	206	5					188	2	总
15	AJ KIVITZ2001		Celecoxib100 mg/day	Celecoxib200 mg/day	Celecoxib400 mg/day	Naproxen 1000mg/d		Placebo	216	3	207	3	213	11	207	6			218	1	水肿
16	Albert T. Leung 2008		etoricoxib 60mg qd	naproxen 500mg bid				placebo	224	17	221	7							56	5	高血压
17	J Y Reginster2007		Etoricoxib 60mg qd	Naproxen 500mg bid				Placebo	446	23	439	13							112	7	高血压
18	MN ESSEX 2012		Celecoxib 200mg qd					Naproxen 500mg bid	294	5									292	11
19	K.E. Truitt2001		rofecoxib 12.5mg qd	rofecoxib 25mg qd	nabumetone 1500mg qd			placebo	118	9	56	3	115	5					52	3
22	GRANT W. CANNON2000		Rofecoxib 12.5mg qd	Rofecoxib 25mg qd				Diclofenac 50mg tid	259	1	257	1							268	2
31	D.L.Scott		Tiaprofenic acid 300mg bid	Indomethacin 25mg tid				Placebo	307	10	202	12							303	8
32	H. JAMES WILLIAMS1993		naproxen 375mg tid					acetaminophen 325mg qid	88	2									90	1
37	Jeffrey Lisse2001		Celecoxib 200 mg qd	Naproxen 1000 mg qd				placebo	191	6	206	5							188	2
			Celecoxib 400 mg qd						183	10
39	Andrew Whelton2001		Celecoxib 200 mg qd	Rofecoxib 25mg qd					411	113	399	71
41	William B. White2004		Valdecoxib 10mg qd	nonselective NSAID				placebo	1543	5	2261	13							1142	2
			Valdecoxib 20mg qd						1519	5									1142
			Valdecoxib 40mg qd						1066	6									1142
			Valdecoxib 80mg qd						403	1									1142
43	Christopher P Cannon2006		Etoricoxib 90 mg qd					Diclofenac 75 mg bd	17412	368									17289	371
47	K. Krueger2014		Eetoricoxib 90 mg qd					Diclofenac 75 mg bd	2032	551									2054	421
48	Kara Bickham2016		Etoricoxib 60 mg qd					Placebo	819	38									118	2
			Etoricoxib 90 mg qd						467	38
50	Daniel H. Solomon2018		celecoxib 100 mg bd	ibuprofen 600–800 mg tid	naproxen 375–500 bd				7259	294	7208	343	7178	312
			celecoxib 200 mg bd	ibuprofen 600–800 mg tid	naproxen 375–500 bd				813	43	832	41	791	34
			id	t	n	r
			1	Etoricoxib 30mg	231	3
			1	Celecoxib 200mg	241	1
			1	Placebo	127	0
			2	Etoricoxib 30mg	243	1
			2	Celecoxib 200mg	247	0
			2	Placebo	117	0		id	t	n	r
			3	Ketoprofen 50mg	233	1		3	Ketoprofen	463	1
			3	Ketoprofen 100mg	230	0		3	Celecoxib	233	4
			3	Celecoxib 100mg	233	4		3	Placebo	227	1
			3	Placebo	227	1		4	Lumiracoxib	925	25
			4	Lumiracoxib 200mg	462	13		4	Celecoxib	462	16
			4	Lumiracoxib 400mg	463	12		4	Placebo	231	5
			4	Celecoxib 200mg	462	16		5	Lumiracoxib	840	21
			4	Placebo	231	5		5	Celecoxib	420	8
			5	Lumiracoxib 100mg	420	9		5	Placebo	424	14
			5	Lumiracoxib 100mg/200mg	420	12		6	Lumiracoxib	978	42
			5	Celecoxib 200mg	420	8		6	Celecoxib	481	20
			5	Placebo	424	14		6	Placebo	243	7
			6	Lumiracoxib 200mg	487	17		7	Licofelone	177	4
			6	Lumiracoxib 400mg	491	25		7	Naproxen	178	10
			6	Celecoxib 200mg	481	20		8	Etoricoxib	119	4
			6	Placebo	243	7		8	Celecoxib	119	1
			7	Licofelone 400mg	177	4		9	Celecoxib	374	16
			7	Naproxen 1000mg	178	10		9	Naproxen	206	5
			8	Etoricoxib 30mg	119	4		9	Placebo	188	2
			8	Celecoxib 200mg	119	1		10	Celecoxib	636	17
			9	Celecoxib 200mg	191	6		10	Naproxen	207	6
			9	Celecoxib 400mg	183	10		10	Placebo	218	1
			9	Naproxen 1000mg	206	5		11	Etoricoxib	224	17
			9	Placebo	188	2		11	Naproxen	221	7
			10	Celecoxib 100mg	216	3		11	Placebo	56	5
			10	Celecoxib 200mg	207	3		12	Etoricoxib	446	23
			10	Celecoxib 400mg	213	11		12	Naproxen	439	13
			10	Naproxen 1000mg	207	6		12	Placebo	112	7
			10	Placebo	218	1		13	Celecoxib	294	5
			11	Etoricoxib 60mg	224	17		13	Naproxen	292	11
			11	Naproxen 1000mg	221	7		14	Rofecoxib	174	12
			11	Placebo	56	5		14	Nabumetone	115	5
			12	Etoricoxib 60mg	446	23		14	Placebo	52	3
			12	Naproxen 1000mg	439	13		15	Rofecoxib	516	2
			12	Placebo	112	7		15	Diclofenac	268	2
			13	Celecoxib 200mg	294	5		16	Tiaprofenic	307	10
			13	Naproxen 1000mg	292	11		16	Indomethacin	202	12
			14	Rofecoxib 12.5mg	118	9		16	Placebo	303	8
			14	Rofecoxib 25mg	56	3		17	Naproxen	88	2
			14	Nabumetone 1500mg	115	5		17	Acetaminophen	90	1
			14	Placebo	52	3		18	Celecoxib	374	16
			15	Rofecoxib 12.5mg	259	1		18	Naproxen	206	5
			15	Rofecoxib 25mg	257	1		18	Placebo	188	2
			15	Diclofenac 150mg	268	2		19	Celecoxib	411	113
			16	Tiaprofenic acid 300mg	307	10		19	Rofecoxib	399	71
			16	Indomethacin 75mg	202	12		20	Valdecoxib	4531	17
			16	Placebo	303	8		20	Placebo	1142	2
			17	Naproxen 1125mg	88	2		21	Etoricoxib	17412	368
			17	Acetaminophen 1300mg	90	1		21	Diclofenac	17289	371
			18	Celecoxib 200mg	191	6		22	Etoricoxib	2032	551
			18	Celecoxib 400mg	183	10		22	Diclofenac	2054	421
			18	Naproxen 1000mg	206	5		23	Etoricoxib	1286	76
			18	Placebo	188	2		23	Placebo	118	2
			19	Celecoxib 200mg	411	113		24	Celecoxib	8072	337
			19	Rofecoxib 25mg	399	71		24	Ibuprofen	8040	384
			20	Valdecoxib 10mg	1543	5		24	Naproxen	7969	346
			20	Valdecoxib 20mg	1519	5
			20	Valdecoxib 40mg	1066	6
			20	Valdecoxib 80mg	403	1
			20	Placebo	1142	2
			21	Etoricoxib 90mg	17412	368
			21	Diclofenac 150mg	17289	371
			22	Etoricoxib 90mg	2032	551
			22	Diclofenac 150mg	2054	421
			23	Etoricoxib 60mg	819	38
			23	Etoricoxib 90mg	467	38
			23	Placebo	118	2							Treatment
			24	Celecoxib 200mg	7259	294				Rank	Acetaminophen	Celecoxib	Diclofenac	Etoricoxib	Ibuprofen
			24	Celecoxib 400mg	813	43
			24	Ibuprofen 600-800mg	7208	343				Best	19.5	0	0	0	0
			24	Ibuprofen 600-800mg	832	41				2nd	21.7	0	0.1	0	0.1
			24	Naproxen 750–1000mg	7178	312				3rd	13.3	0.1	0.3	0	0.6
			24	Naproxen 750–1000mg	791	34				4th	8.7	0.3	1.2	0.1	1.7
										5th	4.9	1.5	2.2	0.2	4
										6th	2.9	3.9	3.8	0.4	6.6
										7th	2.2	9.3	5.1	0.8	7.7
										8th	1.9	15.9	5.5	1.8	9.4
										9th	1.5	20.2	8	2.6	11.1
										10th	2.3	21	10.4	4.9	14.4
										11th	2.1	15.4	16	10.2	14.9
										12th	2.7	7.7	18.9	20.9	13.4
										13th	3.9	3.4	16.7	26.2	9.5
										14th	4.9	1.1	9.2	22.8	4.8
										Worst	7.5	0.2	2.7	9.2	1.6
													Treatment
										Rank	Indomethacin	Ketoprofen	Licofelone	Lumiracoxib	Nabumetone
										Best	0	56.3	14.1	0	8.7
										2nd	0.1	18.5	30.3	0.4	21			+-------------------------------------------+
										3rd	0.4	9.2	23.6	1	25.9			| Treatment | SUCRA | PrBest | MeanRank |
										4th	0.8	4.7	12.6	3.8	18			|---------------+-------+--------+----------|
										5th	1.2	2.4	5.7	8.5	7.8			| Acetaminophen | 69.0 | 19.5 | 5.3 |
										6th	1.5	1.3	3.6	12.2	3.9			| Celecoxib | 39.9 | 0.0 | 9.4 |
										7th	1.9	1.1	2.2	13.4	2.8			| Diclofenac | 29.7 | 0.0 | 10.8 |
										8th	2.4	0.9	1.4	13.2	2.2			| Etoricoxib | 17.4 | 0.0 | 12.6 |
										9th	2.3	0.8	1.4	13.4	1.9			| Ibuprofen | 36.9 | 0.0 | 9.8 |
										10th	3.2	0.6	1.2	12.5	1.9			| Indomethacin | 13.8 | 0.0 | 13.1 |
										11th	4.9	0.9	1	9.7	1.4			| Ketoprofen | 89.9 | 56.3 | 2.4 |
										12th	7.4	0.9	1	6.7	1.2			| Licofelone | 82.4 | 14.1 | 3.5 |
										13th	11.8	0.7	1.1	3.4	1.7			| Lumiracoxib | 47.4 | 0.0 | 8.4 |
										14th	25.8	0.7	0.6	1.6	0.9			| Nabumetone | 77.9 | 8.7 | 4.1 |
										Worst	36.4	0.9	0.3	0.3	0.5			| Naproxen | 51.7 | 0.0 | 7.8 |
																		| Placebo | 58.2 | 0.0 | 6.9 |
																		| Rofecoxib | 70.8 | 0.3 | 5.1 |
																		| Tiaprofenic | 42.7 | 0.5 | 9.0 |
													Treatment					| Valdecoxib | 22.1 | 0.4 | 11.9 |
										Rank	Naproxen	Placebo	Rofecoxib	Tiaprofenic	Valdecoxib			+-------------------------------------------+
										Best	0	0	0.3	0.5	0.4
										2nd	0.1	0.3	3.6	2.4	1.5
										3rd	0.7	2.1	14.8	5.4	2.5
										4th	3.3	7	25.2	8.8	3.8
										5th	9.1	14.6	25.9	8.2	3.8
										6th	15	22	12.4	7.9	2.7
										7th	18.5	20.3	6	5.7	3.1
										8th	18	14.3	4.8	5.8	2.8
										9th	15.4	10.4	3	5.2	2.8
										10th	10	5.4	2.1	6.5	3.6
										11th	6	2.4	1.1	9.1	4.9
										12th	2.9	0.9	0.7	8.3	6.3
										13th	0.7	0.2	0.2	11.9	8.7
										14th	0.2	0.1	0.1	11.4	15.8
										Worst	0	0	0	3	37.4
								_Ketoprofen_	_Licofelone_	_Nabumetone_	_Rofecoxib_	_Acetaminophen_	_Placebo_	_Naproxen_	_Lumiracoxib_	_Tiaprofenic_	_Celecoxib_	_Ibuprofen_	_Diclofenac_	_Valdecoxib_	_Etoricoxib_	_Indomethacin_
								Ketoprofen	2.15 (0.16,28.03)	2.67 (0.22,32.71)	3.90 (0.41,37.43)	2.67 (0.10,74.32)	5.09 (0.55,47.12)	5.53 (0.60,51.34)	5.81 (0.62,54.42)	6.32 (0.54,74.49)	6.27 (0.69,56.62)	6.64 (0.70,63.10)	7.62 (0.77,75.24)	10.93 (0.73,164.30)	9.08 (0.94,87.57)	11.86 (1.02,138.12)
								0.47 (0.04,6.07)	Licofelone	1.24 (0.21,7.46)	1.81 (0.43,7.59)	1.24 (0.08,20.04)	2.37 (0.61,9.24)	2.57 (0.72,9.24)	2.70 (0.67,10.83)	2.94 (0.52,16.55)	2.92 (0.77,11.02)	3.09 (0.79,12.11)	3.54 (0.85,14.85)	5.09 (0.65,39.92)	4.23 (1.05,17.00)	5.52 (1.00,30.54)
								0.37 (0.03,4.59)	0.81 (0.13,4.84)	Nabumetone	1.46 (0.47,4.57)	1.00 (0.06,16.00)	1.91 (0.55,6.58)	2.07 (0.59,7.30)	2.18 (0.61,7.76)	2.37 (0.46,12.13)	2.35 (0.70,7.90)	2.49 (0.68,9.14)	2.85 (0.74,10.96)	4.10 (0.56,29.73)	3.40 (0.92,12.59)	4.44 (0.88,22.36)
								0.26 (0.03,2.46)	0.55 (0.13,2.31)	0.68 (0.22,2.14)	Rofecoxib	0.69 (0.05,8.80)	1.31 (0.68,2.51)	1.42 (0.74,2.71)	1.49 (0.75,2.95)	1.62 (0.47,5.65)	1.61 (0.94,2.76)	1.70 (0.83,3.51)	1.95 (0.87,4.39)	2.80 (0.52,15.03)	2.33 (1.10,4.93)	3.04 (0.89,10.36)
								0.37 (0.01,10.39)	0.80 (0.05,12.95)	1.00 (0.06,15.93)	1.46 (0.11,18.70)	Acetaminophen	1.90 (0.15,23.49)	2.07 (0.18,24.43)	2.17 (0.17,27.19)	2.36 (0.15,36.21)	2.35 (0.19,28.45)	2.48 (0.20,30.73)	2.85 (0.22,36.56)	4.09 (0.21,78.16)	3.40 (0.27,42.63)	4.44 (0.29,67.22)
								0.20 (0.02,1.82)	0.42 (0.11,1.65)	0.52 (0.15,1.81)	0.77 (0.40,1.47)	0.53 (0.04,6.48)	Placebo	1.09 (0.68,1.74)	1.14 (0.70,1.85)	1.24 (0.43,3.60)	1.23 (0.81,1.88)	1.30 (0.71,2.39)	1.50 (0.77,2.89)	2.15 (0.46,10.09)	1.78 (1.01,3.14)	2.33 (0.83,6.57)
								0.18 (0.02,1.68)	0.39 (0.11,1.39)	0.48 (0.14,1.70)	0.70 (0.37,1.35)	0.48 (0.04,5.70)	0.92 (0.58,1.47)	Naproxen	1.05 (0.61,1.81)	1.14 (0.36,3.66)	1.13 (0.79,1.63)	1.20 (0.74,1.94)	1.38 (0.72,2.63)	1.98 (0.39,9.95)	1.64 (0.94,2.85)	2.14 (0.69,6.69)
								0.17 (0.02,1.61)	0.37 (0.09,1.48)	0.46 (0.13,1.64)	0.67 (0.34,1.33)	0.46 (0.04,5.77)	0.88 (0.54,1.43)	0.95 (0.55,1.64)	Lumiracoxib	1.09 (0.34,3.51)	1.08 (0.69,1.68)	1.14 (0.60,2.17)	1.31 (0.62,2.78)	1.88 (0.37,9.53)	1.56 (0.80,3.06)	2.04 (0.65,6.42)
								0.16 (0.01,1.86)	0.34 (0.06,1.91)	0.42 (0.08,2.16)	0.62 (0.18,2.15)	0.42 (0.03,6.48)	0.81 (0.28,2.34)	0.88 (0.27,2.80)	0.92 (0.28,2.96)	Tiaprofenic	0.99 (0.32,3.12)	1.05 (0.31,3.57)	1.20 (0.34,4.21)	1.73 (0.26,11.31)	1.44 (0.43,4.80)	1.88 (0.70,5.05)
								0.16 (0.02,1.44)	0.34 (0.09,1.29)	0.43 (0.13,1.43)	0.62 (0.36,1.07)	0.43 (0.04,5.17)	0.81 (0.53,1.24)	0.88 (0.61,1.27)	0.93 (0.59,1.44)	1.01 (0.32,3.17)	Celecoxib	1.06 (0.65,1.72)	1.21 (0.63,2.36)	1.74 (0.35,8.67)	1.45 (0.81,2.57)	1.89 (0.62,5.80)
								0.15 (0.02,1.43)	0.32 (0.08,1.27)	0.40 (0.11,1.47)	0.59 (0.29,1.21)	0.40 (0.03,4.98)	0.77 (0.42,1.40)	0.83 (0.51,1.35)	0.87 (0.46,1.66)	0.95 (0.28,3.24)	0.94 (0.58,1.53)	Ibuprofen	1.15 (0.53,2.48)	1.65 (0.31,8.66)	1.37 (0.68,2.74)	1.78 (0.54,5.93)
								0.13 (0.01,1.30)	0.28 (0.07,1.18)	0.35 (0.09,1.34)	0.51 (0.23,1.15)	0.35 (0.03,4.50)	0.67 (0.35,1.29)	0.73 (0.38,1.39)	0.76 (0.36,1.61)	0.83 (0.24,2.90)	0.82 (0.42,1.60)	0.87 (0.40,1.89)	Diclofenac	1.43 (0.27,7.71)	1.19 (0.83,1.71)	1.56 (0.46,5.32)
								0.09 (0.01,1.37)	0.20 (0.03,1.54)	0.24 (0.03,1.77)	0.36 (0.07,1.91)	0.24 (0.01,4.68)	0.47 (0.10,2.19)	0.51 (0.10,2.55)	0.53 (0.10,2.69)	0.58 (0.09,3.78)	0.57 (0.12,2.85)	0.61 (0.12,3.20)	0.70 (0.13,3.75)	Valdecoxib	0.83 (0.16,4.32)	1.08 (0.17,6.99)
								0.11 (0.01,1.06)	0.24 (0.06,0.95)	0.29 (0.08,1.09)	0.43 (0.20,0.91)	0.29 (0.02,3.69)	0.56 (0.32,0.99)	0.61 (0.35,1.06)	0.64 (0.33,1.25)	0.70 (0.21,2.32)	0.69 (0.39,1.23)	0.73 (0.36,1.47)	0.84 (0.59,1.20)	1.20 (0.23,6.25)	Etoricoxib	1.31 (0.40,4.26)
								0.08 (0.01,0.98)	0.18 (0.03,1.00)	0.22 (0.04,1.13)	0.33 (0.10,1.12)	0.23 (0.01,3.42)	0.43 (0.15,1.21)	0.47 (0.15,1.46)	0.49 (0.16,1.54)	0.53 (0.20,1.44)	0.53 (0.17,1.62)	0.56 (0.17,1.86)	0.64 (0.19,2.20)	0.92 (0.14,5.94)	0.77 (0.24,2.50)	Indomethacin

## Sheet: Adverse gastrointestinal events
Serial Number	First Author and Publication Year	NCT	Experimental Group 1 Intervention	Experimental Group 2 Intervention	Experimental Group 3 Intervention	Experimental Group 4 Intervention	Experimental Group 5 Intervention	Control Group Intervention	Experimental Group 1 Size	Experimental Group 1 Positive	Experimental Group 2 Size	Experimental Group 2 Positive	Experimental Group 3 Size	Experimental Group 3 Positive	Experimental Group 4 Size	Experimental Group 4 Positive	Experimental Group 5 Size	Experimental Group 5 Positive	Control Group Size	Control Group Positive
2	C.O.BinghamIII2007	NCT00092768	Etoricoxib 30 mg qd	Celecoxib 200 mg qd				Placebo	231	0	241	0							127	0
		NCT00092791	Etoricoxib 30 mg qd	Celecoxib 200 mg qd				Placebo	243	1	247	1							117	0	溃疡
3	philip G. conaghan2013		ketoprofen50 mg	2.2gTDTO64/vehicle	ketoprofen100 mg	4.4gTDTO64/vehicle	Oral celecoxib100mg bd	Oral placebo matching celecoxib	233	3	238	2	230	3	234	7	233	37	227	33	总
4	RoyFleischmann2005		lumiracoxib200mgod	lumiracoxib400mgod	celecoxib200mgod			placebo	462	117	463	118	462	96					231	46	溃疡
5	ReinerLehmann2005		lumiracoxib100mgod	lumiracoxib100mgodwithaloadingdoseof200mg	celecoxib200mgod			placebo	420	54	420	49	420	51					424	39	总计
6	EricSheldon2005		lumiracoxib100mgod	lumiracoxib100mgodwithaloadingdoseof200mg	celecoxib200mgod			placebo	391	20	385	15	393	15					382	13	腹泻
	H Tannenbaum 2004		lumiracoxib 200mgod	lumiracoxib 400mgod	celecoxib 200 mg od			placebo	487	55	491	64	481	53					243	17	除了溃疡外
7									487	85	491	96	481	72					243	25	溃疡
9	J-P Raynauld 2015		licofelone 200mg bid					naproxen 500mg bid	177	95									178	115	总
13	Jeffrey Lisse 2001		Celecoxib 200mg/day	Celecoxib 400mg/day	Naproxen 1000 mg/day			Placebo	191	49	183	37	206	62					188	32	总
15	AJ KIVITZ2001		Celecoxib100 mg/day	Celecoxib200 mg/day	Celecoxib400 mg/day	Naproxen 1000mg/d		Placebo	216	36	207	59	213	63	207	73			218	39	总
16	Albert T. Leung 2008		etoricoxib 60mg qd	naproxen 500mg bid				placebo	224	49	221	74							56	14	总
17	J Y Reginster2007		Etoricoxib 60mg qd	Naproxen 500mg bid				Placebo	446	41	439	91							112	11	总
18	MN ESSEX 2012		Celecoxib 200mg qd					Naproxen 500mg bid	294	128									292	138	总
19	K.E. Truitt2001		rofecoxib 12.5mg qd	rofecoxib 25mg qd	nabumetone 1500mg qd			placebo	118	12	56	8	115	15					52	4	总
20	Arthur L. Weaver2006		rofecoxib 12.5mg qd	nabumetone 500mg bid				placebo	390	63	392	57							196	15	总
21	Allan Gibofsky2014		Submicron diclofenac 35mg tid	Submicron diclofenac 35mg bid				Placebo	98	26	104	17							103	11	总
22	GRANT W. CANNON2000		Rofecoxib 12.5mg qd	Rofecoxib 25mg qd				Diclofenac 50mg tid	259	48	257	63							268	62	总
23	Sean P Curtis2005		Etoricoxib 30mg qd	Etoricoxib 60mg qd	Etoricoxib 90mg qd			Diclofenac 150mg tid	198	26	102	16	148	22					102	27	总
25	W KRIEGEL2001		Nimesullde 100mg bid					Naproxen 250 mg morning, 500 mg evening	183	77									187	96
31	D.L.Scott		Tiaprofenic acid 300mg bid	Indomethacin 25mg tid				Placebo	307	140	202	94							303	98	总
32	H. JAMES WILLIAMS1993		naproxen 375mg tid					acetaminophen 325mg qid	88	7									90	17	总
37	Jeffrey Lisse2001		Celecoxib 200 mg qd	Naproxen 1000 mg qd				placebo	191	49	206	62							188	32
			Celecoxib 400 mg qd						183	37
45	Anthony R. Temple2006		Acetaminophen 4g qd					Naproxen 750mg qd	287	118									284	128
47	K. Krueger2014		Eetoricoxib 90 mg qd					Diclofenac 75 mg bd	2032	31									2054	141
48	Kara Bickham2016		Etoricoxib 60 mg qd					Placebo	819	16									118	2
			Etoricoxib 90 mg qd						467	38
50	Daniel H. Solomon2018		celecoxib 100 mg bd	ibuprofen 600–800 mg tid	naproxen 375–500 bd				7259	77	7208	111	7178	104
			celecoxib 200 mg bd	ibuprofen 600–800 mg tid	naproxen 375–500 bd				813	9	832	19	791	15
			id	t	n	r
			1	Etoricoxib 30mg	243	1
			1	Celecoxib 200mg	247	1
			1	Placebo	117	0		id	t	n	r
			2	Ketoprofen 50mg	233	3		1	Ketoprofen	462	6
			2	Ketoprofen 100mg	230	3		1	Celecoxib	233	37
			2	Celecoxib 100mg	233	37		1	Placebo	227	33
			2	Placebo	227	33		2	Lumiracoxib	925	235
			3	Lumiracoxib 200mg	462	117		2	Celecoxib	462	96
			3	Lumiracoxib 400mg	463	118		2	Placebo	231	46
			3	Celecoxib 200mg	462	96		4	Lumiracoxib	840	103
			3	Placebo	231	46		4	Celecoxib	420	51
			4	Lumiracoxib 100mg	420	54		4	Placebo	424	39
			4	Lumiracoxib 100mg/200mg	420	49		5	Lumiracoxib	776	35
			4	Celecoxib 200mg	420	51		5	Celecoxib	393	15
			4	Placebo	424	39		5	Placebo	382	13
			5	Lumiracoxib 100mg	391	20		6	Lumiracoxib	978	119
			5	Lumiracoxib 100mg/200mg	385	15		6	Celecoxib	481	53
			5	Celecoxib 200mg	393	15		6	Placebo	243	17
			5	Placebo	382	13		7	Licofelone	177	95
			6	Lumiracoxib 200mg	487	55		7	Naproxen	178	115
			6	Lumiracoxib 400mg	491	64		8	Celecoxib	374	86
			6	Celecoxib 200mg	481	53		8	Naproxen	206	62
			6	Placebo	243	17		8	Placebo	188	32
			7	Licofelone 400mg	177	95		9	Celecoxib	636	158
			7	Naproxen 1000mg	178	115		9	Naproxen	207	73
			8	Celecoxib 200mg	191	49		9	Placebo	218	39
	3		8	Celecoxib 400mg	183	37		10	Etoricoxib	224	49
			8	Naproxen 1000mg	206	62		10	Naproxen	221	74
			8	Placebo	188	32		10	Placebo	56	14
			9	Celecoxib 100mg	216	36		11	Etoricoxib	446	41
			9	Celecoxib 200mg	207	59		11	Naproxen	439	91
			9	Celecoxib 400mg	213	63		11	Placebo	112	11
			9	Naproxen 1000mg	207	73		12	Celecoxib	294	128
			9	Placebo	218	39		12	Naproxen	292	138
			10	Etoricoxib 60mg	224	49		13	Rofecoxib	174	20
			10	Naproxen 1000mg	221	74		13	Nabumetone	115	15
			10	Placebo	56	14		13	Placebo	52	4
			11	Etoricoxib 60mg	446	41		14	Rofecoxib	390	63
			11	Naproxen 1000mg	439	91		14	Nabumetone	392	57
			11	Placebo	112	11		14	Placebo	196	15
			12	Celecoxib 200mg	294	128		15	Submicron	202	43
			12	Naproxen 1000mg	292	138		15	Placebo	103	11
			13	Rofecoxib 12.5mg	118	12		16	Rofecoxib	516	111
			13	Rofecoxib 25mg	56	8		16	Diclofenac	268	62
			13	Nabumetone 1500mg	115	15		17	Etoricoxib	448	64
			13	Placebo	52	4		17	Diclofenac	102	27
			14	Rofecoxib 12.5mg	390	63		18	Nimesullde	183	77
			14	Nabumetone 1000mg	392	57		18	Naproxen	187	96
			14	Placebo	196	15		19	Tiaprofenic	307	140
			15	Submicron diclofenac 105mg	98	26		19	Indomethacin	202	94
			15	Submicron diclofenac 70mg	104	17		19	Placebo	303	98
			15	Placebo	103	11		20	Naproxen	88	7
			16	Rofecoxib 12.5mg	259	48		20	Acetaminophen	90	17
			16	Rofecoxib 25mg	257	63		21	Celecoxib	374	86
			16	Diclofenac 150mg	268	62		21	Naproxen	206	62
			17	Etoricoxib 30mg	198	26		21	Placebo	188	32
			17	Etoricoxib 60mg	102	16		22	Acetaminophen	287	118
			17	Etoricoxib 90mg	148	22		22	Naproxen	284	128
			17	Diclofenac 450mg	102	27		23	Etoricoxib	2032	31
			18	Nimesullde 200mg	183	77		23	Diclofenac	2054	141
			18	Naproxen 750mg	187	96		24	Etoricoxib	1286	54
			19	Tiaprofenic acid 300mg	307	140		24	Placebo	118	2
			19	Indomethacin 75mg	202	94		25	Celecoxib	8072	86
			19	Placebo	303	98		25	Ibuprofen	8040	130
			20	Naproxen 1125mg	88	7		25	Naproxen	7969	119
			20	Acetaminophen 1300mg	90	17
			21	Celecoxib 200mg	191	49
			21	Celecoxib 400mg	183	37
			21	Naproxen 1000mg	206	62					Treatment
			21	Placebo	188	32		Rank	Acetaminophen	Celecoxib	Diclofenac	Etoricoxib	Ibuprofen
			22	Acetaminophen 4g	287	118
			22	Naproxen 750mg	284	128		Best	0	0	0	0	0
			23	Eetoricoxib 90mg	2032	31		2nd	0	0	0	74.6	0
			23	Diclofenac 150mg	2054	141		3rd	0	0.1	0	18.7	0
			24	Eetoricoxib 60mg	819	16		4th	0.3	12.9	0	5.4	0
			24	Eetoricoxib 90mg	467	38		5th	1.9	36.5	0	1.1	0
			24	Placebo	118	2		6th	3.4	36.9	0	0.1	0.1
			25	Celecoxib 200mg	7259	77		7th	8.7	10.7	0	0	1
			25	Celecoxib 400mg	813	9		8th	12.9	2.2	0	0	4.1
			25	Ibuprofen 600-800mg	7208	111		9th	13.6	0.5	0.2	0	6.9
			25	Ibuprofen 600-800mg	832	19		10th	14.5	0.1	0.3	0	11.5
			25	Naproxen 750–1000mg	7178	104		11th	12.9	0	0.5	0	15.4
			25	Naproxen 750–1000mg	791	15		12th	11.8	0	1	0	22.1
								13th	9.4	0	3.2	0	20.1
								14th	6.2	0	9.7	0	10.9
								15th	3.1	0	27.5	0	6.1
								Worst	1.1	0	57.6	0	1.7
											Treatment
								Rank	Indomethacin	Ketoprofen	Licofelone	Lumiracoxib	Nabumetone
								Best	0	100	0	0	0
								2nd	0	0	8	0	0
								3rd	0.1	0	13.5	0	0
								4th	1.3	0	30.4	1	0.3
								5th	3.4	0	17.9	6.1	0.5
								6th	5.1	0	11.2	17.9	1.3
								7th	8.8	0	7.8	33.6	2.4
								8th	13.5	0	4.7	23.7	4.1
								9th	14.6	0	3.2	11.4	6
								10th	12.4	0	1.6	4.5	6.6
								11th	11.8	0	0.7	1.4	7.7
								12th	11	0	0.5	0.4	9.9
								13th	8.1	0	0.3	0.1	18.7
								14th	5.2	0	0.1	0	23.7
								15th	3.4	0	0	0	12.6
								Worst	1.3	0	0	0	6.2
											Treatment
								Rank	Naproxen	Nimesullde	Placebo	Rofecoxib	Submicron
								Best	0	0	0	0	0
								2nd	0	3.5	13.4	0	0.5
								3rd	0	7.1	59.8	0	0.7
								4th	0	20.5	23.3	0	2.8
								5th	0	22.1	3.4	0	3.2
								6th	0	14.1	0	0.2	3.3
								7th	0.4	11.3	0	0.4	4.1
								8th	4.9	7.2	0	0.8	5.2
								9th	13.5	6.4	0	1.7	4.8
								10th	24.4	3.2	0	2.8	5.6
								11th	27.3	1.6	0	4.6	5.9
								12th	19.4	1.3	0	6.7	6.7
								13th	7.7	0.8	0	13.7	11.6
								14th	2	0.5	0	28.7	9.6
								15th	0.4	0.2	0	32.6	12.4
								Worst	0	0.1	0	7.9	23.7
									Treatment
								Rank	Tiaprofenic
		+-------------------------------------------+						Best	0
		| Treatment | SUCRA | PrBest | MeanRank |						2nd	0
		|---------------+-------+--------+----------|						3rd	0
		| Acetaminophen | 38.6 | 0.0 | 10.2 |						4th	1.6
		| Celecoxib | 69.7 | 0.0 | 5.5 |						5th	3.9
		| Diclofenac | 4.4 | 0.0 | 15.3 |						6th	6.3
		| Etoricoxib | 91.1 | 0.0 | 2.3 |						7th	10.8
		| Ibuprofen | 27.6 | 0.0 | 11.9 |						8th	16.5
		| Indomethacin | 40.7 | 0.0 | 9.9 |						9th	17.2
		| Ketoprofen | 100.0 | 100.0 | 1.0 |						10th	12.5
		| Licofelone | 73.8 | 0.0 | 4.9 |						11th	10.2
		| Lumiracoxib | 57.7 | 0.0 | 7.3 |						12th	9.2
		| Nabumetone | 23.5 | 0.0 | 12.5 |						13th	6.5
		| Naproxen | 35.0 | 0.0 | 10.7 |						14th	3.4
		| Nimesullde | 67.5 | 0.0 | 5.9 |						15th	1.6
		| Placebo | 85.5 | 0.0 | 3.2 |						Worst	0.5
		| Rofecoxib | 14.7 | 0.0 | 13.8 |
		| Submicron | 25.8 | 0.0 | 12.1 |
		| Tiaprofenic | 44.3 | 0.0 | 9.4 |
		+-------------------------------------------+
		_Ketoprofen_	_Etoricoxib_	_Placebo_	_Licofelone_	_Celecoxib_	_Nimesullde_	_Lumiracoxib_	_Tiaprofenic_	_Indomethacin_	_Acetaminophen_	_Naproxen_	_Ibuprofen_	_Submicron_	_Nabumetone_	_Rofecoxib_	_Diclofenac_
		Ketoprofen	10.21 (4.20,24.82)	11.70 (5.01,27.33)	14.22 (5.46,37.02)	15.71 (6.73,36.67)	15.43 (5.97,39.88)	17.84 (7.56,42.11)	20.51 (8.26,50.97)	21.30 (8.45,53.67)	21.68 (8.71,53.97)	22.41 (9.51,52.77)	24.16 (10.04,58.14)	26.46 (8.75,80.01)	26.49 (10.18,68.93)	29.07 (11.50,73.50)	34.29 (13.71,85.78)
		0.10 (0.04,0.24)	Etoricoxib	1.15 (0.86,1.53)	1.39 (0.84,2.30)	1.54 (1.16,2.04)	1.51 (0.93,2.46)	1.75 (1.28,2.39)	2.01 (1.30,3.11)	2.09 (1.31,3.32)	2.12 (1.41,3.19)	2.19 (1.69,2.85)	2.36 (1.68,3.33)	2.59 (1.20,5.57)	2.59 (1.64,4.10)	2.85 (1.96,4.13)	3.36 (2.52,4.47)
		0.09 (0.04,0.20)	0.87 (0.66,1.16)	Placebo	1.22 (0.77,1.93)	1.34 (1.15,1.57)	1.32 (0.84,2.07)	1.53 (1.27,1.83)	1.75 (1.26,2.44)	1.82 (1.26,2.63)	1.85 (1.29,2.66)	1.92 (1.60,2.30)	2.07 (1.58,2.71)	2.26 (1.11,4.60)	2.26 (1.45,3.54)	2.49 (1.69,3.65)	2.93 (2.04,4.21)
		0.07 (0.03,0.18)	0.72 (0.44,1.18)	0.82 (0.52,1.31)	Licofelone	1.10 (0.70,1.73)	1.08 (0.60,1.96)	1.25 (0.78,2.01)	1.44 (0.82,2.55)	1.50 (0.83,2.70)	1.52 (0.90,2.59)	1.58 (1.03,2.41)	1.70 (1.05,2.76)	1.86 (0.80,4.34)	1.86 (0.99,3.49)	2.04 (1.14,3.65)	2.41 (1.38,4.20)
		0.06 (0.03,0.15)	0.65 (0.49,0.86)	0.74 (0.64,0.87)	0.91 (0.58,1.42)	Celecoxib	0.98 (0.64,1.52)	1.14 (0.97,1.34)	1.31 (0.91,1.88)	1.36 (0.91,2.02)	1.38 (0.98,1.95)	1.43 (1.24,1.64)	1.54 (1.21,1.95)	1.68 (0.81,3.48)	1.69 (1.06,2.68)	1.85 (1.25,2.75)	2.18 (1.51,3.15)
		0.06 (0.03,0.17)	0.66 (0.41,1.08)	0.76 (0.48,1.19)	0.92 (0.51,1.67)	1.02 (0.66,1.57)	Nimesullde	1.16 (0.73,1.83)	1.33 (0.76,2.32)	1.38 (0.77,2.46)	1.41 (0.84,2.35)	1.45 (0.96,2.19)	1.57 (0.98,2.51)	1.71 (0.74,3.97)	1.72 (0.93,3.18)	1.88 (1.07,3.33)	2.22 (1.29,3.83)
		0.06 (0.02,0.13)	0.57 (0.42,0.78)	0.66 (0.55,0.79)	0.80 (0.50,1.28)	0.88 (0.75,1.03)	0.86 (0.55,1.37)	Lumiracoxib	1.15 (0.79,1.68)	1.19 (0.79,1.80)	1.22 (0.84,1.77)	1.26 (1.02,1.54)	1.35 (1.02,1.80)	1.48 (0.71,3.09)	1.48 (0.92,2.39)	1.63 (1.08,2.47)	1.92 (1.30,2.84)
		0.05 (0.02,0.12)	0.50 (0.32,0.77)	0.57 (0.41,0.79)	0.69 (0.39,1.22)	0.77 (0.53,1.10)	0.75 (0.43,1.31)	0.87 (0.60,1.27)	Tiaprofenic	1.04 (0.73,1.48)	1.06 (0.65,1.72)	1.09 (0.75,1.59)	1.18 (0.77,1.80)	1.29 (0.59,2.82)	1.29 (0.74,2.25)	1.42 (0.85,2.35)	1.67 (1.02,2.73)
		0.05 (0.02,0.12)	0.48 (0.30,0.76)	0.55 (0.38,0.79)	0.67 (0.37,1.21)	0.74 (0.50,1.10)	0.72 (0.41,1.29)	0.84 (0.56,1.26)	0.96 (0.67,1.38)	Indomethacin	1.02 (0.61,1.70)	1.05 (0.70,1.58)	1.13 (0.72,1.79)	1.24 (0.56,2.76)	1.24 (0.70,2.22)	1.37 (0.80,2.32)	1.61 (0.96,2.70)
		0.05 (0.02,0.11)	0.47 (0.31,0.71)	0.54 (0.38,0.77)	0.66 (0.39,1.11)	0.72 (0.51,1.02)	0.71 (0.42,1.19)	0.82 (0.57,1.20)	0.95 (0.58,1.54)	0.98 (0.59,1.64)	Acetaminophen	1.03 (0.76,1.41)	1.11 (0.76,1.64)	1.22 (0.55,2.71)	1.22 (0.70,2.13)	1.34 (0.81,2.22)	1.58 (0.98,2.54)
		0.04 (0.02,0.11)	0.46 (0.35,0.59)	0.52 (0.44,0.63)	0.63 (0.41,0.97)	0.70 (0.61,0.81)	0.69 (0.46,1.04)	0.80 (0.65,0.98)	0.92 (0.63,1.33)	0.95 (0.63,1.43)	0.97 (0.71,1.32)	Naproxen	1.08 (0.86,1.36)	1.18 (0.57,2.46)	1.18 (0.75,1.88)	1.30 (0.88,1.92)	1.53 (1.07,2.19)
		0.04 (0.02,0.10)	0.42 (0.30,0.60)	0.48 (0.37,0.63)	0.59 (0.36,0.96)	0.65 (0.51,0.82)	0.64 (0.40,1.02)	0.74 (0.56,0.98)	0.85 (0.55,1.30)	0.88 (0.56,1.39)	0.90 (0.61,1.32)	0.93 (0.74,1.17)	Ibuprofen	1.10 (0.51,2.34)	1.10 (0.66,1.82)	1.20 (0.77,1.88)	1.42 (0.94,2.15)
		0.04 (0.01,0.11)	0.39 (0.18,0.83)	0.44 (0.22,0.90)	0.54 (0.23,1.25)	0.59 (0.29,1.23)	0.58 (0.25,1.35)	0.67 (0.32,1.40)	0.78 (0.35,1.70)	0.80 (0.36,1.79)	0.82 (0.37,1.82)	0.85 (0.41,1.76)	0.91 (0.43,1.95)	Submicron	1.00 (0.43,2.32)	1.10 (0.49,2.46)	1.30 (0.58,2.88)
		0.04 (0.01,0.10)	0.39 (0.24,0.61)	0.44 (0.28,0.69)	0.54 (0.29,1.01)	0.59 (0.37,0.94)	0.58 (0.31,1.08)	0.67 (0.42,1.08)	0.77 (0.44,1.35)	0.80 (0.45,1.43)	0.82 (0.47,1.43)	0.85 (0.53,1.34)	0.91 (0.55,1.51)	1.00 (0.43,2.31)	Nabumetone	1.10 (0.79,1.53)	1.29 (0.84,2.00)
		0.03 (0.01,0.09)	0.35 (0.24,0.51)	0.40 (0.27,0.59)	0.49 (0.27,0.87)	0.54 (0.36,0.80)	0.53 (0.30,0.94)	0.61 (0.41,0.93)	0.71 (0.43,1.17)	0.73 (0.43,1.25)	0.75 (0.45,1.23)	0.77 (0.52,1.14)	0.83 (0.53,1.30)	0.91 (0.41,2.04)	0.91 (0.65,1.27)	Rofecoxib	1.18 (0.86,1.61)
		0.03 (0.01,0.07)	0.30 (0.22,0.40)	0.34 (0.24,0.49)	0.41 (0.24,0.72)	0.46 (0.32,0.66)	0.45 (0.26,0.77)	0.52 (0.35,0.77)	0.60 (0.37,0.98)	0.62 (0.37,1.04)	0.63 (0.39,1.02)	0.65 (0.46,0.93)	0.70 (0.46,1.07)	0.77 (0.35,1.71)	0.77 (0.50,1.19)	0.85 (0.62,1.16)	Diclofenac

## Sheet: WOMAC total
Serial Number	First Author and Publication Year	NCT	Experimental Group 1 Intervention	Experimental Group 2 Intervention	Experimental Group 3 Intervention	Control Group Intervention	Experimental Group 1 Size	Experimental Group 2 Size	Experimental Group 3 Size	Control Group Size	Experimental Group 1 Before Treatment (mean+sd)	Experimental Group 1 After Treatment	Experimental Group 2 Before Treatment	Experimental Group 2 After Treatment	Experimental Group 3 Before Treatment	Experimental Group 3 After Treatment	Control Group Before Treatment	Control Group After Treatment
4	RoyFleischmann2005		lumiracoxib200mgod	lumiracoxib400mgod	celecoxib200mgod	placebo	462	463	444	231	-3.9	17.5107	-3.5	16.5052	-3.9	17.1442	-3.7	14.7822
5	ReinerLehmann2005		lumiracoxib100mgod	lumiracoxib100mgodwithaloadingdoseof200mg	celecoxib200mgod	placebo	420	420	420	424	-5	15.3891	-5.1	15.0619	-4.1	14.7571	-6.6	16.2526
6	EricSheldon2005		lumiracoxib100mgod	lumiracoxib100mgodwithaloadingdoseof200mg	celecoxib200mgod	placebo	391	385	393	382	-16.9	18.04	-17.2	18.56	-15.6	18.32	-9.5	16.33
7	H Tannenbaum 2004		lumiracoxib 200mgod	lumiracoxib 400mgod	celecoxib 200 mg od	placebo	487	491	481	243	-3.5	15.3206	-4.3	15.6176	-4.8	14.638	-5.1	14.6058
8	John P.Case 2003		Diclofenac 150mg	Acetaminophen 4g		Placebo	25	29		28	-247.6	294.1	-74.6	300			-118	348.9
9	J-P Raynauld 2015		licofelone 200mg bid			naproxen 500mg bid	147			154	-16.96	24.14					-16.4	23.32
18	MN ESSEX 2012		Celecoxib 200mg qd			Naproxen 500mg bid	296			293	-22.2	18.93					–22.6	18.83
21	Allan Gibofsky2014		Submicron diclofenac 35mg tid	Submicron diclofenac 35mg bid		Placebo	98	104		103	-35.9	27.72	-30.3	26.82			-23.2	27
					id	t	mean	sd	n		id	t	mean	sd	n
					1	Lumiracoxib 200mg	-3.9	17.5107	462		1	Lumiracoxib	-3.69978	17.0068	925
					1	Lumiracoxib 400mg	-3.5	16.5052	463		1	Celecoxib	-3.9	17.1442	444
					1	Celecoxib 200mg	-3.9	17.1442	444		1	Placebo	-3.7	14.7822	231
					1	Placebo	-3.7	14.7822	231		2	Lumiracoxib	-5.05	15.2174	840
					2	Lumiracoxib 100mg	-5	15.3891	420		2	Celecoxib	-4.1	14.7571	420
					2	Lumiracoxib 100mg/200mg	-5.1	15.0619	420		2	Placebo	-6.6	16.2526	424
					2	Celecoxib 200mg	-4.1	14.7571	420		3	Lumiracoxib	-17.0488	18.2886	776
					2	Placebo	-6.6	16.2526	424		3	Celecoxib	-15.6	18.32	393
					3	Lumiracoxib 100mg	-16.9	18.04	391		3	Placebo	-9.5	16.33	382
					3	Lumiracoxib 100mg/200mg	-17.2	18.56	385		4	Lumiracoxib	-3.90164	15.4677	487
					3	Celecoxib 200mg	-15.6	18.32	393		4	Celecoxib	-4.8	14.638	481
					3	Placebo	-9.5	16.33	382		4	Placebo	-5.1	14.6058	243
					4	Lumiracoxib 200mg	-3.5	15.3206	487		5	Diclofenac	-247.6	294.1	25
					4	Lumiracoxib 400mg	-4.3	15.6176	491		5	Acetaminophen	-74.6	300	29
					4	Celecoxib 200mg	-4.8	14.638	481		5	Placebo	-118	348.9	28
					4	Placebo	-5.1	14.6058	243		6	Licofelone	-16.96	24.14	147
					5	Diclofenac 150mg	-247.6	294.1	25		6	Naproxen	-16.4	23.32	154
					5	Acetaminophen 4g	-74.6	300	29		7	Celecoxib	-22.2	18.93	296
					5	Placebo	-118	348.9	28		7	Naproxen	-22.6	18.83	293
					6	Licofelone 400mg	-16.96	24.14	147		8	Submicron	-33.0168	27.3367	202
					6	Naproxen 1000mg	-16.4	23.32	154		8	Placebo	-23.2	27	103
					7	Celecoxib 200mg	-22.2	18.93	296
					7	Naproxen 1000mg	–22.6	18.83	293
					8	Submicron diclofenac 105mg	-35.9	27.72	98
					8	Submicron diclofenac 70mg	-30.3	26.82	104
					8	Placebo	-23.2	27	103
						_H_	_C_	_D_	_E_	_F_	_B_	_G_	_A_
						H	-0.05 (-0.82,0.73)	0.27 (-0.46,1.01)	0.30 (-0.17,0.76)	0.29 (-0.31,0.90)	0.32 (-0.15,0.78)	0.36 (-0.06,0.78)	0.50 (-0.26,1.25)
						0.05 (-0.73,0.82)	C	0.32 (-0.56,1.20)	0.34 (-0.33,1.02)	0.34 (-0.44,1.12)	0.36 (-0.31,1.04)	0.41 (-0.24,1.05)	0.54 (-0.10,1.19)
						-0.27 (-1.01,0.46)	-0.32 (-1.20,0.56)	D	0.03 (-0.57,0.62)	0.02 (-0.39,0.44)	0.04 (-0.52,0.61)	0.09 (-0.51,0.69)	0.22 (-0.64,1.09)
						-0.30 (-0.76,0.17)	-0.34 (-1.02,0.33)	-0.03 (-0.62,0.57)	E	-0.00 (-0.43,0.43)	0.02 (-0.17,0.20)	0.06 (-0.13,0.25)	0.20 (-0.46,0.85)
						-0.29 (-0.90,0.31)	-0.34 (-1.12,0.44)	-0.02 (-0.44,0.39)	0.00 (-0.43,0.43)	F	0.02 (-0.36,0.41)	0.07 (-0.37,0.50)	0.20 (-0.56,0.96)
						-0.32 (-0.78,0.15)	-0.36 (-1.04,0.31)	-0.04 (-0.61,0.52)	-0.02 (-0.20,0.17)	-0.02 (-0.41,0.36)	B	0.04 (-0.15,0.23)	0.18 (-0.47,0.84)
						-0.36 (-0.78,0.06)	-0.41 (-1.05,0.24)	-0.09 (-0.69,0.51)	-0.06 (-0.25,0.13)	-0.07 (-0.50,0.37)	-0.04 (-0.23,0.15)	G	0.14 (-0.49,0.76)
						-0.50 (-1.25,0.26)	-0.54 (-1.19,0.10)	-0.22 (-1.09,0.64)	-0.20 (-0.85,0.46)	-0.20 (-0.96,0.56)	-0.18 (-0.84,0.47)	-0.14 (-0.76,0.49)	A

## Sheet: WOMACpain
Serial Number	First Author and Publication Year	NCT	Experimental Group 1 Intervention	Experimental Group 2 Intervention	Experimental Group 3 Intervention	Experimental Group 4 Intervention	Experimental Group 5 Intervention	Control Group Intervention	Experimental Group 1 Size	Experimental Group 2 Size	Experimental Group 3 Size	Experimental Group 4 Size	Experimental Group 5 Size	Control Group Size	Experimental Group 1 Before Treatment (mean+sd)	Experimental Group 1 After Treatment	Experimental Group 2 Before Treatment	Experimental Group 2 After Treatment	Experimental Group 3 Before Treatment	Experimental Group 3 After Treatment	Experimental Group 4 Before Treatment	Experimental Group 4 After Treatment	Experimental Group 5 Before Treatment	Experimental Group 5 After Treatment	Control Group Before Treatment	Control Group After Treatment
2	C.O.BinghamIII2007	NCT00092768	Etoricoxib 30 mg qd	Celecoxib 200 mg qd				Placebo	228	236				126	-27.8	20.3929	-24.7	20.4164							-12.4	21.6583
		NCT00092791	Etoricoxib 30 mg qd	Celecoxib 200 mg qd				Placebo	243	246				112	-27.1	21.0231	-26.7	21.905							-14.6	21.9438
3	philip G. conaghan2013		ketoprofen50 mg	2.2gTDTO64/vehicle	ketoprofen100 mg	4.4gTDTO64/vehicle	Oral celecoxib100mg bd	Oral placebo matching celecoxib	233	238	230	234	233	227	-1.88	1.59	0	-1.93±1.61	-1.92	1.75	-1.8	1.74	0	-1.90±1.62	-1.42	1.62
4	RoyFleischmann2005		lumiracoxib200mgod	lumiracoxib400mgod	celecoxib200mgod			placebo	462	463	444			231	-0.6	3.92616	-0.6	3.9809	-0.6	3.89226					-0.7	3.56791
5	ReinerLehmann2005		lumiracoxib100mgod	lumiracoxib100mgodwithaloadingdoseof200mg	celecoxib200mgod			placebo	420	420	420			424	-1	3.54876	-1.1	3.49758	-0.9	3.4473					-1.4	3.71096
6	EricSheldon2005		lumiracoxib100mgod	lumiracoxib100mgodwithaloadingdoseof200mg	celecoxib200mgod			placebo	391	385	393			382	-3.6	4.2	0	-3.7±4.16	-3.4	4.21					-2.3	3.84
7	H Tannenbaum 2004		lumiracoxib 200mgod	lumiracoxib 400mgod	celecoxib 200 mg od			placebo	487	491	481			243	-0.6	3.89744	-0.6	3.61663	-0.7	3.50286					-1	3.57631
8	John P.Case 2003		Diclofenac 150mg	Acetaminophen 4g				Placebo	25	29				28	-53.9	79.3	-23.8	83.2							-15.3	98.7
9	J-P Raynauld 2015		licofelone 200mg bid					naproxen 500mg bid	147					154	-18.18	25.88									-19.31	25.68
11	Myung Chul Yoo2014		Etoricoxib 30 mg qd					Celecoxib 200mg qd	120					119	-21.4	14.867									-19.76	14.721
16	Albert T. Leung 2008		etoricoxib 60mg qd	naproxen 500mg bid				placebo	224	221				56	-25.76	21.534	-25.32	21.351							-15.33	20.052
17	J Y Reginster2007		Etoricoxib 60mg qd	Naproxen 500mg bid				Placebo	446	439				112	-27.94	22.519	-28.57	22.502							-15.31	21.274
18	MN ESSEX 2012		Celecoxib 200mg qd					Naproxen 500mg bid	296					293	-4.9	3.441									–5.0	3.423
19	K.E. Truitt2001		rofecoxib 12.5mg qd	rofecoxib 25mg qd	nabumetone 1500mg qd			placebo	118	56	115			52	-14.11	29.983	-15.4	20.202	-13.69	30.995					-5.02	26.024
21	Allan Gibofsky2014		Submicron diclofenac 35mg tid	Submicron diclofenac 35mg bid				Placebo	98	104				103	-44.1	30.39	-39	29.68							-32.5	29.84
22	GRANT W. CANNON2000		Rofecoxib 12.5mg qd	Rofecoxib 25mg qd				Diclofenac 50mg tid	259	257				268	-26.7	22.991	-27.3	23.299							-29.6	23.387
30	Allen D Sawitzke2010		Glucosamine 500mg tid	Chondroitin sulphate 400mg tid	Glucosamine+chondroitin	Celecoxib 200mg qd		Placebo	134	126	129	142		131	-30.21	38.9529	-27.91	44	-30	36.98	-32.8	37.72			-30.21	37.72
42(1)	C. Birbara2006		Rofecoxib 12.5 mg qd	Celecoxib 200 mg qd				placebo	160	157				78	-26.3	49.64	-27.3	49.64							-19.24	49.64
42(2)	C. Birbara2006		Rofecoxib 12.5 mg qd	Celecoxib 200 mg qd				placebo	159	169				85	-30.21	51.74	-28.51	51.74							-20.95	51.74
																id	t	mean	sd	n		id	t	mean	sd	n
																1	Etoricoxib 30mg	-27.8	20.3929	228		1	Etoricoxib	-27.8	20.3929	228
																1	Celecoxib 200mg	-24.7	20.4164	236		1	Celecoxib	-24.7	20.4164	236
																1	Placebo	-12.4	21.6583	126		1	Placebo	-12.4	21.6583	126
																2	Etoricoxib 30mg	-27.1	21.0231	243		2	Etoricoxib	-27.1	21.0231	243
																2	Celecoxib 200mg	-26.7	21.905	246		2	Celecoxib	-26.7	21.905	246
																2	Placebo	-14.6	21.9438	112		2	Placebo	-14.6	21.9438	112
																3	Ketoprofen 50mg	-1.88	1.59	233		3	Ketoprofen	-1.89987	1.66971	463
																3	Ketoprofen 100mg	-1.92	1.75	230		3	Celecoxib	-1.9	1.62	233
																3	Celecoxib 100mg	-1.9	1.62	233		3	Placebo	-1.42	1.62	227
																3	Placebo	-1.42	1.62	227		4	Lumiracoxib	-0.6	3.95151	925
																4	Lumiracoxib 200mg	-0.6	3.92616	462		4	Celecoxib	-0.6	3.89226	444
																4	Lumiracoxib 400mg	-0.6	3.9809	463		4	Placebo	-0.7	3.56791	231
																4	Celecoxib 200mg	-0.6	3.89226	444		5	Lumiracoxib	-1.05	3.52152	840
																4	Placebo	-0.7	3.56791	231		5	Celecoxib	-0.9	3.4473	420
																5	Lumiracoxib 100mg	-1	3.54876	420		5	Placebo	-1.4	3.71096	424
																5	Lumiracoxib 100mg/200mg	-1.1	3.49758	420		6	Lumiracoxib	-3.64961	4.1778	776
																5	Celecoxib 200mg	-0.9	3.4473	420		6	Celecoxib	-3.4	4.21	393
																5	Placebo	-1.4	3.71096	424		6	Placebo	-2.3	3.84	382
																6	Lumiracoxib 100mg	-3.6	4.2	391		7	Lumiracoxib	-0.6	3.75715	978
																6	Lumiracoxib 100mg/200mg	-3.7	4.16	385		7	Celecoxib	-0.7	3.50286	481
																6	Celecoxib 200mg	-3.4	4.21	393		7	Placebo	-1	3.57631	243
																6	Placebo	-2.3	3.84	382		8	Diclofenac	-53.9	79.3	25
																7	Lumiracoxib 200mg	-0.6	3.89744	487		8	Acetaminophen	-23.8	83.2	29
																7	Lumiracoxib 400mg	-0.6	3.61663	491		8	Placebo	-15.3	98.7	28
																7	Celecoxib 200mg	-0.7	3.50286	481		9	Licofelone	-18.18	25.88	147
																7	Placebo	-1	3.57631	243		9	Naproxen	-19.31	25.68	154
																8	Diclofenac 150mg	-53.9	79.3	25		10	Etoricoxib	-21.4	14.867	120
																8	Acetaminophen 4g	-23.8	83.2	29		10	Celecoxib	-19.76	14.721	119
																8	Placebo	-15.3	98.7	28		11	Etoricoxib	-25.76	21.534	224
																9	Licofelone 400mg	-18.18	25.88	147		11	Naproxen	-25.32	21.351	221
																9	Naproxen 1000mg	-19.31	25.68	154		11	Placebo	-15.33	20.052	56
																10	Etoricoxib 30mg	-21.4	14.867	120		12	Etoricoxib	-27.94	22.519	446
																10	Celecoxib 200mg	-19.76	14.721	119		12	Naproxen	-28.57	22.502	439
																11	Etoricoxib 60mg	-25.76	21.534	224		12	Placebo	-15.31	21.274	112
																11	Naproxen 1000mg	-25.32	21.351	221		13	Celecoxib	-4.9	3.441	296
																11	Placebo	-15.33	20.052	56		13	Naproxen	-5	3.423	293
																12	Etoricoxib 60mg	-27.94	22.519	446		14	Rofecoxib	-14.5252	27.1679	174
																12	Naproxen 1000mg	-28.57	22.502	439		14	Nabumetone	-13.69	30.995	115
																12	Placebo	-15.31	21.274	112		14	Placebo	-5.02	26.024	52
																13	Celecoxib 200mg	-4.9	3.441	296		15	Submicron	-33.6636	30.0605	202
																13	Naproxen 1000mg	–5.0	3.423	293		15	Placebo	-32.5	29.84	103
																14	Rofecoxib 12.5mg	-14.11	29.983	118		16	Rofecoxib	-26.9988	23.1244	516
																14	Rofecoxib 25mg	-15.4	20.202	56		16	Diclofenac	-29.6	23.387	268
																14	Nabumetone 1500mg	-13.69	30.995	115		17	Celecoxib	-32.8	37.72	142
																14	Placebo	-5.02	26.024	52		17	Placebo	-30.21	37.72	131
																15	Submicron diclofenac 105mg	-44.1	30.39	98		18	Rofecoxib	-26.3	49.64	160
																15	Submicron diclofenac 70mg	-39	29.68	104		18	Celecoxib	-27.3	49.64	157
																15	Placebo	-32.5	29.84	103		18	Placebo	-19.24	49.64	78
																16	Rofecoxib 12.5mg	-26.7	22.991	259		19	Rofecoxib	-30.21	51.74	159
																16	Rofecoxib 25mg	-27.3	23.299	257		19	Celecoxib	-28.51	51.74	169
																16	Diclofenac 150mg	-29.6	23.387	268		19	Placebo	-20.95	51.74	85
																17	Celecoxib 200mg	-32.8	37.72	142
																17	Placebo	-30.21	37.72	131
																18	Rofecoxib 12.5mg	-26.3	49.64	160
																18	Celecoxib 200mg	-27.3	49.64	157
																18	Placebo	-19.24	49.64	78
																19	Rofecoxib 12.5mg	-30.21	51.74	159
																19	Celecoxib 200mg	-28.51	51.74	169
																19	Placebo	-20.95	51.74	85
								_D_	_I_	_C_	_F_	_E_	_H_	_K_	_B_	_A_	_G_	_L_	_J_
								D	0.03 (-0.19,0.24)	0.07 (-0.32,0.46)	0.07 (-0.38,0.52)	0.19 (-0.16,0.54)	0.20 (-0.23,0.62)	0.20 (-0.06,0.47)	0.23 (0.06,0.40)	0.37 (-0.21,0.96)	0.31 (0.09,0.53)	0.40 (-0.04,0.84)	0.44 (0.26,0.61)
								-0.03 (-0.24,0.19)	I	0.04 (-0.36,0.45)	0.04 (-0.35,0.44)	0.16 (-0.21,0.54)	0.17 (-0.27,0.61)	0.18 (-0.12,0.47)	0.20 (-0.01,0.42)	0.35 (-0.25,0.94)	0.28 (0.02,0.54)	0.37 (-0.09,0.83)	0.41 (0.19,0.62)
								-0.07 (-0.46,0.32)	-0.04 (-0.45,0.36)	C	0.00 (-0.57,0.57)	0.12 (-0.35,0.59)	0.13 (-0.36,0.61)	0.13 (-0.18,0.45)	0.16 (-0.20,0.52)	0.30 (-0.26,0.87)	0.24 (-0.14,0.62)	0.33 (-0.21,0.86)	0.37 (0.01,0.72)
								-0.07 (-0.52,0.38)	-0.04 (-0.44,0.35)	-0.00 (-0.57,0.57)	F	0.12 (-0.43,0.66)	0.13 (-0.47,0.72)	0.13 (-0.36,0.63)	0.16 (-0.29,0.61)	0.30 (-0.42,1.02)	0.24 (-0.24,0.71)	0.33 (-0.28,0.93)	0.37 (-0.09,0.82)
								-0.19 (-0.54,0.16)	-0.16 (-0.54,0.21)	-0.12 (-0.59,0.35)	-0.12 (-0.66,0.43)	E	0.01 (-0.49,0.51)	0.02 (-0.36,0.39)	0.04 (-0.27,0.36)	0.19 (-0.46,0.83)	0.12 (-0.23,0.47)	0.21 (-0.30,0.72)	0.25 (-0.07,0.56)
								-0.20 (-0.62,0.23)	-0.17 (-0.61,0.27)	-0.13 (-0.61,0.36)	-0.13 (-0.72,0.47)	-0.01 (-0.51,0.49)	H	0.01 (-0.37,0.38)	0.03 (-0.36,0.43)	0.18 (-0.49,0.85)	0.11 (-0.31,0.53)	0.20 (-0.36,0.76)	0.24 (-0.15,0.63)
								-0.20 (-0.47,0.06)	-0.18 (-0.47,0.12)	-0.13 (-0.45,0.18)	-0.13 (-0.63,0.36)	-0.02 (-0.39,0.36)	-0.01 (-0.38,0.37)	K	0.03 (-0.19,0.24)	0.17 (-0.40,0.74)	0.10 (-0.15,0.36)	0.19 (-0.26,0.65)	0.23 (0.02,0.44)
								-0.23 (-0.40,-0.06)	-0.20 (-0.42,0.01)	-0.16 (-0.52,0.20)	-0.16 (-0.61,0.29)	-0.04 (-0.36,0.27)	-0.03 (-0.43,0.36)	-0.03 (-0.24,0.19)	B	0.14 (-0.43,0.71)	0.08 (-0.08,0.24)	0.17 (-0.25,0.59)	0.21 (0.09,0.32)
								-0.37 (-0.96,0.21)	-0.35 (-0.94,0.25)	-0.30 (-0.87,0.26)	-0.30 (-1.02,0.42)	-0.19 (-0.83,0.46)	-0.18 (-0.85,0.49)	-0.17 (-0.74,0.40)	-0.14 (-0.71,0.43)	A	-0.07 (-0.65,0.52)	0.02 (-0.67,0.71)	0.06 (-0.50,0.62)
								-0.31 (-0.53,-0.09)	-0.28 (-0.54,-0.02)	-0.24 (-0.62,0.14)	-0.24 (-0.71,0.24)	-0.12 (-0.47,0.23)	-0.11 (-0.53,0.31)	-0.10 (-0.36,0.15)	-0.08 (-0.24,0.08)	0.07 (-0.52,0.65)	G	0.09 (-0.35,0.52)	0.13 (-0.03,0.29)
								-0.40 (-0.84,0.04)	-0.37 (-0.83,0.09)	-0.33 (-0.86,0.21)	-0.33 (-0.93,0.28)	-0.21 (-0.72,0.30)	-0.20 (-0.76,0.36)	-0.19 (-0.65,0.26)	-0.17 (-0.59,0.25)	-0.02 (-0.71,0.67)	-0.09 (-0.52,0.35)	L	0.04 (-0.37,0.44)
								-0.44 (-0.61,-0.26)	-0.41 (-0.62,-0.19)	-0.37 (-0.72,-0.01)	-0.37 (-0.82,0.09)	-0.25 (-0.56,0.07)	-0.24 (-0.63,0.15)	-0.23 (-0.44,-0.02)	-0.21 (-0.32,-0.09)	-0.06 (-0.62,0.50)	-0.13 (-0.29,0.03)	-0.04 (-0.44,0.37)	J

## Sheet: WOMAC stiffness
Serial Number	First Author and Publication Year	Experimental Group 1 Intervention	Experimental Group 4 Intervention	Experimental Group 3 Intervention	Control Group Intervention	Experimental Group 1 Size	Experimental Group 2 Size	Experimental Group 3 Size	Control Group Size	Experimental Group 1 Before Treatment (mean+sd)	Experimental Group 1 After Treatment	Experimental Group 2 Before Treatment	Experimental Group 2 After Treatment	Experimental Group 3 Before Treatment	Experimental Group 3 After Treatment	Control Group Before Treatment	Control Group After Treatment
4	RoyFleischmann2005	lumiracoxib200mgod	lumiracoxib400mgod	celecoxib200mgod	placebo	462	463	444	231	-0.3	1.90788	-0.1	1.85551	-0.2	1.94707	-0.2	1.67687
5	ReinerLehmann2005	lumiracoxib100mgod	lumiracoxib100mgodwithaloadingdoseof200mg	celecoxib200mgod	placebo	420	420	420	424	-0.5	1.67762	-0.4	1.79209	-0.3	1.66145	-0.6	1.71974
6	EricSheldon2005	lumiracoxib100mgod	lumiracoxib100mgodwithaloadingdoseof200mg	celecoxib200mgod	placebo	391	385	393	382	-1.5	1.85	-1.5	1.87	-1.4	1.82	-0.9	1.68
7	H Tannenbaum 2004	lumiracoxib 200mgod	lumiracoxib 400mgod	celecoxib 200 mg od	placebo	487	491	481	243	-0.2	1.75214	-0.3	1.7088	-0.4	1.65227	-0.4	1.55242
8	John P.Case 2003	Diclofenac Slodium	Acetaminophen		Placebo	25	29		28	-30.7	39.4	-8.9	24.2			-17.1	41.4
9	J-P Raynauld 2015	licofelone 200mg bid			naproxen 500mg bid	147			154	-20.65	28.2					-20.89	27.07
11	Myung Chul Yoo2014	Etoricoxib 30 mg qd			Celecoxib 200mg qd	120			119	−18.41	16.292					−17.55	16.168
16	Albert T. Leung 2008	etoricoxib 60mg qd	naproxen 500mg bid		placebo	224	221		56	-24.37	23.175	-23.41	23.02			-14.94	21.564
18	MN ESSEX 2012	Celecoxib 200mg qd			Naproxen 500mg bid	296			293	–1.8	1.72					–1.9	1.712
19	K.E. Truitt2001	rofecoxib 12.5mg qd	rofecoxib 25mg qd	nabumetone 1500mg qd	placebo	118	56	115	52	-15.47	32.644	-17.39	42.622	-16.19	29.089	-4.36	28.322
22	GRANT W. CANNON2000	Rofecoxib 12.5mg qd	Rofecoxib 25mg qd		Diclofenac 50mg tid	259	257		268	-24.5	26.275	-25.2	26.173			-27.7	26.728
								id	t	mean	sd	n		id	t	mean	sd	n						Treatment
								1	Lumiracoxib 200mg	-0.3	1.90788	462		1	Lumiracoxib	-0.199892	1.88349	925			Rank	Acetaminophen	Celecoxib	Diclofenac	Etoricoxib	Licofelone
								1	Lumiracoxib 400mg	-0.1	1.85551	463		1	Celecoxib	-0.2	1.94707	444
								1	Celecoxib 200mg	-0.2	1.94707	444		1	Placebo	-0.2	1.67687	231			Best	0.7	0.1	45.2	7.7	10.4
								1	Placebo	-0.2	1.67687	231		2	Lumiracoxib	-0.45	1.73549	840			2nd	0.8	0.3	23.8	10.6	8.4
								2	Lumiracoxib 100mg	-0.5	1.67762	420		2	Celecoxib	-0.3	1.66145	420			3rd	1.5	0.9	13.9	13.2	10
								2	Lumiracoxib 100mg/200mg	-0.4	1.79209	420		2	Placebo	-0.6	1.71974	424			4th	3.6	3.3	6.6	23.5	14.8
								2	Celecoxib 200mg	-0.3	1.66145	420		3	Lumiracoxib	-1.5	1.85875	776			5th	3.4	8.2	4.5	18.2	12.5
								2	Placebo	-0.6	1.71974	424		3	Celecoxib	-1.4	1.82	393			6th	3.7	16.3	2.7	14.8	11.1
								3	Lumiracoxib 100mg	-1.5	1.85	391		3	Placebo	-0.9	1.68	382			7th	4.6	30.5	1.4	5.2	6.8
								3	Lumiracoxib 100mg/200mg	-1.5	1.87	385		4	Lumiracoxib	-0.250204	1.73036	978			8th	3.8	24.7	1.1	3.4	7
								3	Celecoxib 200mg	-1.4	1.82	393		4	Celecoxib	-0.4	1.65227	481			9th	6.9	12.5	0.7	2.5	11.4
								3	Placebo	-0.9	1.68	382		4	Placebo	-0.4	1.55242	243			Worst	71	3.1	0.1	0.9	7.6
								4	Lumiracoxib 200mg	-0.2	1.75214	487		5	Diclofenac	-30.7	39.4	25
								4	Lumiracoxib 400mg	-0.3	1.7088	491		5	Acetaminophen	-8.9	24.2	29
								4	Celecoxib 200mg	-0.4	1.65227	481		5	Placebo	-17.1	41.4	28
								4	Placebo	-0.4	1.55242	243		6	Licofelone	-20.65	28.2	147						Treatment
								5	Diclofenac 150mg	-30.7	39.4	25		6	Naproxen	-20.89	27.07	154			Rank	Lumiracoxib	Nabumetone	Naproxen	Placebo	Rofecoxib
								5	Acetaminophen 4g	-8.9	24.2	29		7	Etoricoxib	-18.41	16.292	120
								5	Placebo	-17.1	41.4	28		7	Celecoxib	-17.55	16.168	119			Best	0	24.4	2.4	0	9.1
								6	Licofelone 400mg	-20.65	28.2	147		8	Etoricoxib	-24.37	23.175	224			2nd	0.4	19.1	7.3	0	29.3
								6	Naproxen 1000mg	-20.89	27.07	154		8	Naproxen	-23.41	23.02	221			3rd	1.4	21.7	10.6	0	26.8
								7	Etoricoxib 30mg	−18.41	16.292	120		8	Placebo	-14.94	21.564	56			4th	4.7	11.4	18.5	0.6	13.1
								7	Celecoxib 200mg	−17.55	16.168	119		9	Celecoxib	-1.8	1.72	296			5th	9.6	7.5	25.3	1.9	8.8
								8	Etoricoxib 60mg	-24.37	23.175	224		9	Naproxen	-1.9	1.712	293			6th	15.7	5.8	18.7	4.9	6.1
								8	Naproxen 1000mg	-23.41	23.02	221		10	Rofecoxib	-16.0879	36.0422	174			7th	25.5	3.1	7.6	12.5	2.8
								8	Placebo	-14.94	21.564	56		10	Nabumetone	-16.19	29.089	115			8th	25	2.8	5.1	25	2.1
								9	Celecoxib 200mg	–1.8	1.72	296		10	Placebo	-4.36	28.322	52			9th	14.4	3.2	3.7	43	1.5
								9	Naproxen 1000mg	–1.9	1.712	293		11	Rofecoxib	-24.8486	26.2011	516			Worst	3.3	0.9	0.8	12.1	0.4
								10	Rofecoxib 12.5mg	-15.47	32.644	118		11	Diclofenac	-27.7	26.728	268
								10	Rofecoxib 25mg	-17.39	42.622	56
								10	Nabumetone 1500mg	-16.19	29.089	115
								10	Placebo	-4.36	28.322	52
								11	Rofecoxib 12.5mg	-24.5	26.275	259
								11	Rofecoxib 25mg	-25.2	26.173	257
								11	Diclofenac 150mg	-27.7	26.728	268								+-------------------------------------------+
																				| Treatment | SUCRA | PrBest | MeanRank |
																				|---------------+-------+--------+----------|
																				| Acetaminophen | 11.6 | 0.7 | 9.0 |
																				| Celecoxib | 32.2 | 0.1 | 7.1 |
																				| Diclofenac | 86.1 | 45.2 | 2.3 |
																				| Etoricoxib | 62.5 | 7.7 | 4.4 |
																				| Licofelone | 52.5 | 10.4 | 5.3 |
																				| Lumiracoxib | 32.6 | 0.0 | 7.1 |
																				| Nabumetone | 74.6 | 24.4 | 3.3 |
																				| Naproxen | 55.9 | 2.4 | 5.0 |
																				| Placebo | 18.2 | 0.0 | 8.4 |
																				| Rofecoxib | 73.9 | 9.1 | 3.3 |
																				+-------------------------------------------+
									_Diclofenac_	_Nabumetone_	_Rofecoxib_	_Etoricoxib_	_Naproxen_	_Licofelone_	_Lumiracoxib_	_Celecoxib_	_Placebo_	_Acetaminophen_
									Diclofenac	0.08 (-0.35,0.52)	0.09 (-0.19,0.38)	0.21 (-0.27,0.69)	0.25 (-0.22,0.72)	0.25 (-0.33,0.84)	0.37 (-0.05,0.79)	0.37 (-0.05,0.79)	0.43 (0.04,0.82)	0.63 (0.08,1.19)
									-0.08 (-0.52,0.35)	Nabumetone	0.01 (-0.34,0.36)	0.13 (-0.36,0.61)	0.16 (-0.32,0.64)	0.17 (-0.42,0.76)	0.29 (-0.14,0.72)	0.28 (-0.14,0.71)	0.35 (-0.06,0.75)	0.55 (-0.08,1.18)
									-0.09 (-0.38,0.19)	-0.01 (-0.36,0.34)	Rofecoxib	0.12 (-0.33,0.56)	0.15 (-0.29,0.59)	0.16 (-0.40,0.72)	0.28 (-0.11,0.66)	0.27 (-0.11,0.66)	0.33 (-0.02,0.69)	0.54 (-0.04,1.11)
									-0.21 (-0.69,0.27)	-0.13 (-0.61,0.36)	-0.12 (-0.56,0.33)	Etoricoxib	0.04 (-0.24,0.31)	0.04 (-0.40,0.49)	0.16 (-0.12,0.45)	0.16 (-0.10,0.41)	0.22 (-0.05,0.49)	0.42 (-0.19,1.03)
									-0.25 (-0.72,0.22)	-0.16 (-0.64,0.32)	-0.15 (-0.59,0.29)	-0.04 (-0.31,0.24)	Naproxen	0.01 (-0.34,0.36)	0.13 (-0.14,0.40)	0.12 (-0.12,0.36)	0.18 (-0.07,0.44)	0.39 (-0.22,0.99)
									-0.25 (-0.84,0.33)	-0.17 (-0.76,0.42)	-0.16 (-0.72,0.40)	-0.04 (-0.49,0.40)	-0.01 (-0.36,0.34)	Licofelone	0.12 (-0.33,0.56)	0.11 (-0.31,0.54)	0.17 (-0.26,0.61)	0.38 (-0.32,1.08)
									-0.37 (-0.79,0.05)	-0.29 (-0.72,0.14)	-0.28 (-0.66,0.11)	-0.16 (-0.45,0.12)	-0.13 (-0.40,0.14)	-0.12 (-0.56,0.33)	Lumiracoxib	-0.00 (-0.15,0.14)	0.06 (-0.09,0.21)	0.26 (-0.30,0.83)
									-0.37 (-0.79,0.05)	-0.28 (-0.71,0.14)	-0.27 (-0.66,0.11)	-0.16 (-0.41,0.10)	-0.12 (-0.36,0.12)	-0.11 (-0.54,0.31)	0.00 (-0.14,0.15)	Celecoxib	0.06 (-0.09,0.21)	0.27 (-0.30,0.83)
									-0.43 (-0.82,-0.04)	-0.35 (-0.75,0.06)	-0.33 (-0.69,0.02)	-0.22 (-0.49,0.05)	-0.18 (-0.44,0.07)	-0.17 (-0.61,0.26)	-0.06 (-0.21,0.09)	-0.06 (-0.21,0.09)	Placebo	0.20 (-0.34,0.75)
									-0.63 (-1.19,-0.08)	-0.55 (-1.18,0.08)	-0.54 (-1.11,0.04)	-0.42 (-1.03,0.19)	-0.39 (-0.99,0.22)	-0.38 (-1.08,0.32)	-0.26 (-0.83,0.30)	-0.27 (-0.83,0.30)	-0.20 (-0.75,0.34)	Acetaminophen

## Sheet: WOMAC function
Serial Number	First Author and Publication Year		Experimental Group 1 Intervention	Experimental Group 2 Intervention	Experimental Group 3 Intervention	Experimental Group 4 Intervention	Control Group Intervention	Experimental Group 1 Size	Experimental Group 2 Size	Experimental Group 3 Size	Experimental Group 4 Size	Control Group Size	Experimental Group 1 Before Treatment (mean+sd)	Experimental Group 1 After Treatment	Experimental Group 2 Before Treatment	Experimental Group 2 After Treatment	Experimental Group 3 Before Treatment	Experimental Group 3 After Treatment	Experimental Group 4 Before Treatment	Experimental Group 4 After Treatment	Control Group Before Treatment	Control Group After Treatment
2	C.O.BinghamIII2007	NCT00092768	Etoricoxib 30 mg qd	Celecoxib 200 mg qd			Placebo	228	236			126	-23.3	20.7637	-22	21.0564					-10.1	21.5641
		NCT00092791	Etoricoxib 30 mg qd	Celecoxib 200 mg qd			Placebo	243	246			112	-23.5	21.6756	-22.8	22.5528					-11.3	21.9725
8	John P.Case 2003		Diclofenac Slodium	Acetaminophen			Placebo	25	29			28	-163	201.5	-41.8	205.6					-85.6	223.2
9	J-P Raynauld 2015		licofelone 200mg bid				naproxen 500mg bid	147				154	-15.98	24.96							-14.95	23.66
11	Myung Chul Yoo2014		Etoricoxib 30 mg qd				Celecoxib 200mg qd	120				119	-17.78	14.14							-16.46	14.053
16	Albert T. Leung 2008		etoricoxib 60mg qd	naproxen 500mg bid			placebo	224	221			56	-12.46	19.94	-20.88	21.491					-20.73	21.237
17	J Y Reginster2007		Etoricoxib 60mg qd	Naproxen 500mg bid			Placebo	446	439			112	-22.81	22.358	-23.7	22.289					-10.27	21.166
18	MN ESSEX 2012		Celecoxib 200mg qd				Naproxen 500mg bid	296				293	–15.4	13.76							–15.7	13.69
19	K.E. Truitt2001		rofecoxib 12.5mg qd	rofecoxib 25mg qd	nabumetone 1500mg qd		placebo	118	56	115		52	-13.93	27.102	-13.61	24.141	-14.42	27.958			-5.51	23.509
21	Allan Gibofsky2014		Submicron diclofenac 35mg tid	Submicron diclofenac 35mg bid			Placebo	98	104			103	-33.3	27.52	-28	26.62					-21.2	27.3
22	GRANT W. CANNON2000		Rofecoxib 12.5mg qd	Rofecoxib 25mg qd			Diclofenac 50mg tid	259	257			268	-23.4	24.633	-23.8	24.947					-25.8	25.475
30	Allen D Sawitzke2010		Glucosamine 500mg tid	Chondroitin sulphate 400mg tid	Glucosamine+chondroitin	Celecoxib 200mg qd	Placebo	134	126	129	142	131	-22.58	31.036	-20.98	34.104	-19.94	31.35	-24.07	30.946	-23.14	30.12
42(1)	C. Birbara2006		Rofecoxib 12.5 mg qd	Celecoxib 200 mg qd			placebo	160	157			78	-24.58	47.61	-23.64	47.61					-17.19	47.61
42(2)	C. Birbara2006		Rofecoxib 12.5 mg qd	Celecoxib 200 mg qd			placebo	159	169			85	-25.6	49.98	-23.71	49.98					-17.45	49.98
								id	t	mean	sd	n
								1	Etoricoxib 30mg	-23.3	20.7637	228		id	t	mean	sd	n
								1	Celecoxib 200mg	-22	21.0564	236		1	Etoricoxib	-23.3	20.7637	228
								1	Placebo	-10.1	21.5641	126		1	Celecoxib	-22	21.0564	236
								2	Etoricoxib 30mg	-23.5	21.6756	243		1	Placebo	-10.1	21.5641	126
								2	Celecoxib 200mg	-22.8	22.5528	246		2	Etoricoxib	-23.5	21.6756	243						Treatment
								2	Placebo	-11.3	21.9725	112		2	Celecoxib	-22.8	22.5528	246			Rank	Acetaminophen	Celecoxib	Diclofenac	Etoricoxib	Licofelone
								3	Diclofenac 150mg	-163	201.5	25		2	Placebo	-11.3	21.9725	112
								3	Acetaminophen 4g	-41.8	205.6	29		3	Diclofenac	-163	201.5	25			Best	0.6	0.7	16.2	2.8	33.7
								3	Placebo	-85.6	223.2	28		3	Acetaminophen	-41.8	205.6	29			2nd	0.8	3.2	15.7	8.2	15.3
								4	Licofelone 400mg	-15.98	24.96	147		3	Placebo	-85.6	223.2	28			3rd	1.1	7.6	12.2	15.1	10.8
								4	Naproxen 1000mg	-14.95	23.66	154		4	Licofelone	-15.98	24.96	147			4th	1.1	13.7	11.5	18.9	7.3
								5	Etoricoxib 30mg	-17.78	14.14	120		4	Naproxen	-14.95	23.66	154			5th	1.6	20.9	10.0	19.1	6.0
								5	Celecoxib 200mg	-16.46	14.053	119		5	Etoricoxib	-17.78	14.14	120			6th	1.9	22.3	10.1	15.7	6.3
								6	Etoricoxib 60mg	-12.46	19.94	224		5	Celecoxib	-16.46	14.053	119			7th	3.5	18.4	10.0	12.2	6.4
								6	Naproxen 1000mg	-20.88	21.491	221		6	Etoricoxib	-12.46	19.94	224			8th	5.6	11.3	9.4	6.9	6.9
								6	Placebo	-20.73	21.237	56		6	Naproxen	-20.88	21.491	221			9th	12.7	1.9	4.5	1.1	4.9
								7	Etoricoxib 60mg	-22.81	22.358	446		6	Placebo	-20.73	21.237	56			Worst	71.1	0.1	0.5	0.0	2.4
								7	Naproxen 1000mg	-23.7	22.289	439		7	Etoricoxib	-22.81	22.358	446
								7	Placebo	-10.27	21.166	112		7	Naproxen	-23.7	22.289	439
								8	Celecoxib 200mg	–15.4	13.76	296		7	Placebo	-10.27	21.166	112
								8	Naproxen 1000mg	–15.7	13.69	293		8	Celecoxib	-15.4	13.76	296						Treatment
								9	Rofecoxib 12.5mg	-13.93	27.102	118		8	Naproxen	-15.7	13.69	293			Rank	Nabumetone	Naproxen	Placebo	Rofecoxib	Submicron
								9	Rofecoxib 25mg	-13.61	24.141	56		9	Rofecoxib	-13.827	26.1162	174
								9	Nabumetone 1500mg	-14.42	27.958	115		9	Nabumetone	-14.42	27.958	115			Best	13.2	10.5	0.0	1.4	20.9
								9	Placebo	-5.51	23.509	52		9	Placebo	-5.51	23.509	52			2nd	12.4	25.5	0.0	4.8	14.1
								10	Submicron diclofenac 105mg	-33.3	27.52	98		10	Submicron	-30.5713	27.1231	202			3rd	11.2	23.2	0.0	8.2	10.5
								10	Submicron diclofenac 70mg	-28	26.62	104		10	Placebo	-21.2	27.3	103			4th	10.0	16.1	0.0	12.3	9.0
								10	Placebo	-21.2	27.3	103		11	Rofecoxib	-23.5992	24.7666	516			5th	8.8	10.2	0.0	16.2	7.2
								11	Rofecoxib 12.5mg	-23.4	24.633	259		11	Diclofenac	-25.8	25.475	268			6th	9.4	6.9	0.6	19.1	7.6
								11	Rofecoxib 25mg	-23.8	24.947	257		12	Celecoxib	-24.07	30.946	142			7th	10.7	5.2	3.4	21.1	9.1
								11	Diclofenac 150mg	-25.8	25.475	268		12	Placebo	-23.14	30.12	131			8th	13.1	2.1	19.0	13.9	11.8
								12	Celecoxib 200mg	-24.07	30.946	142		13	Rofecoxib	-24.58	47.61	160			9th	8.3	0.3	57.7	2.5	6.3
								12	Placebo	-23.14	30.12	131		13	Celecoxib	-23.64	47.61	157			Worst	2.8	0.0	19.3	0.5	3.4
								13	Rofecoxib 12.5mg	-24.58	47.61	160		13	Placebo	-17.19	47.61	78
								13	Celecoxib 200mg	-23.64	47.61	157		14	Rofecoxib	-25.6	49.98	159
								13	Placebo	-17.19	47.61	78		14	Celecoxib	-23.71	49.98	169
								14	Rofecoxib 12.5mg	-25.6	49.98	159		14	Placebo	-17.45	49.98	85
								14	Celecoxib 200mg	-23.71	49.98	169
								14	Placebo	-17.45	49.98	85
																					+-------------------------------------------+
																					| Treatment | SUCRA | PrBest | MeanRank |
																					|---------------+-------+--------+----------|
																					| Acetaminophen | 8.5 | 0.6 | 9.2 |
																					| Celecoxib | 48.9 | 0.7 | 5.6 |
																					| Diclofenac | 63.2 | 16.2 | 4.3 |
																					| Etoricoxib | 57.8 | 2.8 | 4.8 |
																					| Licofelone | 71.0 | 33.7 | 3.6 |
																					| Nabumetone | 56.1 | 13.2 | 4.9 |
																					| Naproxen | 72.9 | 10.5 | 3.4 |
																					| Placebo | 12.1 | 0.0 | 8.9 |
																					| Rofecoxib | 48.2 | 1.4 | 5.7 |
																					| Submicron | 61.4 | 20.9 | 4.5 |
																					+-------------------------------------------+
									_Naproxen_	_Licofelone_	_Diclofenac_	_Submicron_	_Etoricoxib_	_Nabumetone_	_Celecoxib_	_Rofecoxib_	_Placebo_	_Acetaminophen_
									Naproxen	-0.04 (-0.53,0.44)	0.05 (-0.44,0.54)	0.06 (-0.50,0.62)	0.09 (-0.18,0.36)	0.10 (-0.43,0.63)	0.14 (-0.14,0.41)	0.15 (-0.21,0.50)	0.40 (0.13,0.67)	0.61 (-0.06,1.29)
									0.04 (-0.44,0.53)	Licofelone	0.09 (-0.60,0.78)	0.10 (-0.64,0.84)	0.13 (-0.42,0.69)	0.14 (-0.58,0.86)	0.18 (-0.38,0.73)	0.19 (-0.41,0.79)	0.44 (-0.11,1.00)	0.66 (-0.17,1.49)
									-0.05 (-0.54,0.44)	-0.09 (-0.78,0.60)	Diclofenac	0.00 (-0.64,0.65)	0.04 (-0.42,0.50)	0.05 (-0.53,0.63)	0.08 (-0.35,0.52)	0.09 (-0.29,0.48)	0.35 (-0.07,0.77)	0.56 (-0.07,1.19)
									-0.06 (-0.62,0.50)	-0.10 (-0.84,0.64)	-0.00 (-0.65,0.64)	Submicron	0.04 (-0.50,0.57)	0.04 (-0.63,0.72)	0.08 (-0.45,0.61)	0.09 (-0.46,0.64)	0.34 (-0.15,0.83)	0.56 (-0.23,1.35)
									-0.09 (-0.36,0.18)	-0.13 (-0.69,0.42)	-0.04 (-0.50,0.42)	-0.04 (-0.57,0.50)	Etoricoxib	0.01 (-0.50,0.51)	0.04 (-0.18,0.27)	0.05 (-0.26,0.37)	0.31 (0.09,0.53)	0.52 (-0.13,1.18)
									-0.10 (-0.63,0.43)	-0.14 (-0.86,0.58)	-0.05 (-0.63,0.53)	-0.04 (-0.72,0.63)	-0.01 (-0.51,0.50)	Nabumetone	0.04 (-0.45,0.52)	0.05 (-0.40,0.50)	0.30 (-0.16,0.77)	0.51 (-0.24,1.27)
									-0.14 (-0.41,0.14)	-0.18 (-0.73,0.38)	-0.08 (-0.52,0.35)	-0.08 (-0.61,0.45)	-0.04 (-0.27,0.18)	-0.04 (-0.52,0.45)	Celecoxib	0.01 (-0.27,0.29)	0.26 (0.07,0.46)	0.48 (-0.17,1.12)
									-0.15 (-0.50,0.21)	-0.19 (-0.79,0.41)	-0.09 (-0.48,0.29)	-0.09 (-0.64,0.46)	-0.05 (-0.37,0.26)	-0.05 (-0.50,0.40)	-0.01 (-0.29,0.27)	Rofecoxib	0.25 (-0.00,0.51)	0.47 (-0.17,1.11)
									-0.40 (-0.67,-0.13)	-0.44 (-1.00,0.11)	-0.35 (-0.77,0.07)	-0.34 (-0.83,0.15)	-0.31 (-0.53,-0.09)	-0.30 (-0.77,0.16)	-0.26 (-0.46,-0.07)	-0.25 (-0.51,0.00)	Placebo	0.21 (-0.41,0.83)
									-0.61 (-1.29,0.06)	-0.66 (-1.49,0.17)	-0.56 (-1.19,0.07)	-0.56 (-1.35,0.23)	-0.52 (-1.18,0.13)	-0.51 (-1.27,0.24)	-0.48 (-1.12,0.17)	-0.47 (-1.11,0.17)	-0.21 (-0.83,0.41)	Acetaminophen

## Sheet: visual analogue scale(VAS)
Serial Number	First Author and Publication Year	Experimental Group 1 Intervention	Experimental Group 2 Intervention	Experimental Group 3 Intervention	Experimental Group 4 Intervention	Control Group Intervention	Experimental Group 1 Size	Experimental Group 2 Size	Experimental Group 3 Size	Experimental Group 4 Size	Control Group Size	Experimental Group 1 Before Treatment (mean+sd)	Experimental Group 1 After Treatment	Experimental Group 2 Before Treatment	Experimental Group 2 After Treatment	Experimental Group 3 Before Treatment	Experimental Group 3 After Treatment	Experimental Group 4 Before Treatment	Experimental Group 4 After Treatment	Control Group Before Treatment	Control Group After Treatment
4	Roy Fleischmann 2005	lumiracoxib 200mg od	lumiracoxib 400mg od	celecoxib 200 mg od		placebo	462	463	444		231	-4	26.5675	-4.5	25.7654	-7.1	25.7123			-5.4	25.3716	OA pain intensity in the target knee
5	Reiner Lehmann2005	lumiracoxib 100mg od	lumiracoxib 100mg od with a loading dose of 200mg	celecoxib 200mg od		placebo	420	420	420		424	-9.2	22.443	-8.3	22.4449	-9.1	22.0676			-10.1	21.83	OA pain intensity in the target knee
6	Eric Sheldon2005	lumiracoxib 100mg od	lumiracoxib 100mg od with a loading dose of 200mg	celecoxib 200mg od		placebo	391	385	393		382	-25.1	25.87	-25.9	25.84	-24.1	26.40			-18.1	25.51
7	H Tannenbaum 2004	lumiracoxib 200mgod	lumiracoxib 400mgod	celecoxib 200 mg od		placebo	487	491	481		243	-6.8	24.3284	-7.2	22.951	-7.7	22.8908			-10.7	23.4514	OA pain intensity in the target knee
31	D.L.Scott	Tiaprofenic acid 300mg bid	Indomethacin 25mg tid			Placebo	307	202			303	-4.8	30.7473	-4.6	24.3001					-0.2	29.7619
						id	t	mean	sd	n		id	t	mean	sd	n
						1	Lumiracoxib 200mg	-4	26.5675	462		1	Lumiracoxib	-4.25027	26.1561	925
						1	Lumiracoxib 400mg	-4.5	25.7654	463		1	Celecoxib	-7.1	25.7123	444
						1	Celecoxib 200mg	-7.1	25.7123	444		1	Placebo	-5.4	25.3716	231
						1	Placebo	-5.4	25.3716	231		2	Lumiracoxib	-8.75	22.4351	840
						2	Lumiracoxib 100mg	-9.2	22.443	420		2	Celecoxib	-9.1	22.0676	420
						2	Lumiracoxib 100mg/200mg	-8.3	22.4449	420		2	Placebo	-10.1	21.83	424
						2	Celecoxib 200mg	-9.1	22.0676	420		3	Lumiracoxib	-25.4969	25.8415	776
						2	Placebo	-10.1	21.83	424		3	Celecoxib	-24.1	26.4	393
						3	Lumiracoxib 100mg	-25.1	25.87	391		3	Placebo	-18.1	25.51	382
						3	Lumiracoxib 100mg/200mg	-25.9	25.84	385		4	Lumiracoxib	-7.00082	23.6357	978
						3	Celecoxib 200mg	-24.1	26.4	393		4	Celecoxib	-7.7	22.8908	481
						3	Placebo	-18.1	25.51	382		4	Placebo	-10.7	23.4514	243
						4	Lumiracoxib 200mg	-6.8	24.3284	487		5	Tiaprofenic	-4.8	30.7473	307
						4	Lumiracoxib 400mg	-7.2	22.951	491		5	Indomethacin	-4.6	24.3001	202
						4	Celecoxib 200mg	-7.7	22.8908	481		5	Placebo	-0.2	29.7619	303
						4	Placebo	-10.7	23.4514	243
						5	Tiaprofenic acid 600mg	-4.8	30.7473	307
						5	Indomethacin 75mg	-4.6	24.3001	202
						5	Placebo	-0.2	29.7619	303
		--------------------------------------------------------------------------------					+------------------------------------------+					_Tiaprofenic_	_Indomethacin_	_Celecoxib_	_Lumiracoxib_	_Placebo_
		| Treatment					| Treatment | SUCRA | PrBest | MeanRank |					Tiaprofenic	0.01 (-0.30,0.32)	0.12 (-0.21,0.46)	0.15 (-0.18,0.48)	0.16 (-0.14,0.46)
		Rank | Celecoxib Indomethacin Lumiracoxib Placebo Tiaprofenic					|--------------+-------+--------+----------|					-0.01 (-0.32,0.30)	Indomethacin	0.12 (-0.23,0.46)	0.14 (-0.20,0.49)	0.15 (-0.16,0.46)
		----------+---------------------------------------------------------------------					| Celecoxib | 45.5 | 9.8 | 3.2 |					-0.12 (-0.46,0.21)	-0.12 (-0.46,0.23)	Celecoxib	0.03 (-0.11,0.17)	0.03 (-0.11,0.18)
		Best | 9.8 42.4 4.6 1.5 41.7					| Indomethacin | 71.6 | 42.4 | 2.1 |					-0.15 (-0.48,0.18)	-0.14 (-0.49,0.20)	-0.03 (-0.17,0.11)	Lumiracoxib	0.01 (-0.14,0.15)
		2nd | 17.4 31.5 11.8 6.2 33.0					| Lumiracoxib | 32.8 | 4.6 | 3.7 |					-0.16 (-0.46,0.14)	-0.15 (-0.46,0.16)	-0.03 (-0.18,0.11)	-0.01 (-0.15,0.14)	Placebo
		3rd | 34.1 7.7 23.8 25.8 8.6					| Placebo | 27.5 | 1.5 | 3.9 |
		4th | 22.1 6.9 29.9 33.8 7.3					| Tiaprofenic | 72.6 | 41.7 | 2.1 |
		Worst | 16.6 11.5 29.9 32.7 9.3					+------------------------------------------+
		--------------------------------------------------------------------------------
