# Supplementary material for: Assessing the efficacy and safety of different nonsteroidal anti-inflammatory drugs in the treatment of osteoarthritis: A systematic review and network meta-analysis based on RCT trials
Source: PLoS One. 2025 May 7;20(5):e0320379. doi: 10.1371/journal.pone.0320379 (PMC12057957; doi:10.1371/journal.pone.0320379)
Supplement: S2 File — (XLSX) [file pone.0320379.s008.xlsx]

## Sheet: Patient GlobalAssessment ofDise
Serial Number	First Author and Publication Year	NCT Number	Experimental Group 1 Intervention	Experimental Group 2 Intervention	Experimental Group 3 Intervention	Experimental Group 4 Intervention	Control Group Intervention	Experimental Group 1 Size	Experimental Group 2 Size	Experimental Group 2 Size	Experimental Group 4 Size	Control Group Size	Experimental Group 1 Before Treatment (mean+sd)	Experimental Group 1 After Treatment	Experimental Group 2 Before Treatment	Experimental Group 2 After Treatment	Experimental Group 3 Before Treatment	Experimental Group 3 After Treatment	Experimental Group 4 Before Treatment	Experimental Group 4 After Treatment	Control Group Before Treatment	Control Group After Treatment
1	MarcCHochberg2015		chondroitinsulfate+glucosaminehydrochloride				celecoxib	304				299	0	−31.0±26.687							0	−32.4±27.79
2	C.O.BinghamIII2007	NCT00092768	Etoricoxib	Celecoxib			Placebo	228	236			126	72.2±17.6	41.3±22.7	71.2±16.3	45.0±23.1					69.1±18.1	56.7±23.6
		NCT00092791	Etoricoxib	Celecoxib			Placebo	243	246			112	73.0±16.6	43.8±22.9	70.1±19.1	42.6±23.5					72.3±17.2	59.4±24.4
4	RoyFleischmann2005		lumiracoxib200mgod	lumiracoxib400mgod	celecoxib200mgod		placebo	462	463	444		231	-21.9±21.64	-25.3±28.57	-22.6±25.57	-25.8±28.35	-20.3±25.27	-24.5±27.38			-12.3±23.80	-16.1±27.45
5	ReinerLehmann2005		lumiracoxib100mgod	lumiracoxib100mgodwithaloadingdoseof200mg	celecoxib200mgod		placebo	420	420	420		424	–16.3±21.01	–25.1±23.97	–14.9±21.31	–21.9±25.50	–14.8±21.91	–22.9±24.64			–9.2±18.78	–18.9±24.79
6	EricSheldon2005		lumiracoxib100mgod	lumiracoxib100mgodwithaloadingdoseof200mg	celecoxib200mgod		placebo	391	385	393		382	0	-23.2±27.68	0	-24.6±25.61	0	-19.5±28.78			0	-13.4±25.35
7	H Tannenbaum 2004		lumiracoxib 200mgod	lumiracoxib 400mgod	celecoxib 200 mg od		placebo	487	491	481		243	-14.9±22.4	-23.2±26.9	-16.4±20.8	-24.1±25.0	-14.3±20.6	-22.4±25.7			-7.9±19.2	-15.7±26.1
10	X. Ayral 2003		Tenidap 40mg	Tenidap 120mg			Piroxicam 20mg	220	211			216	0	−7.2±22.3	0	−8.8±25.5					0	−7.6±22.0
11	Myung Chul Yoo2014		Etoricoxib				Celecoxib	120				119	0	−24.71±17.382							0	−23.61±17.365
15	AJ KIVITZ2001		Celecoxib100 mg/day	Celecoxib200 mg/day	Celecoxib400 mg/day	Naproxen	Placebo	216	207	213	207	217	0	–0.9	0	–1.1	0	–0.9	0	–1.1	0	–0.5	无SD
16	Albert T. Leung 2008		etoricoxib	naproxen			placebo	224	221			56	0	-25.93±22.717	0	-24.18±22.527					0	-16.59±21.172
17	J Y Reginster2007		Etoricoxib	Naproxen			Placebo	446	439			112	0	-26.39±23.489	0	-26.46±23.518					0	-13.38±22.273
19	K.E. Truitt2001		rofecoxib 12.5mg	rofecoxib 25mg	nabumetone1500mg		placebo	118	56	115		52	0	-25.34±34.722	0	-25.4±31.292	0	-25.95±36.248			0	-14.85±30.478
22	GRANT W. CANNON2000		Rofecoxib12.5mg	Rofecoxib25mg			Diclofenac	259	257			268	0	-28.5±26.275	0	-27.1±26.173					0	-31.5±26.728
43	Christopher P Cannon2006		Etoricoxib				Diclofenac	17412				17289	0	-0.67±1.02							0	-0.61±1.02
47	K. Krueger2014		Eetoricoxib				Diclofenac	2032				2054	0	-0.62±0.69							0	-0.58±0.69
48	Kara Bickham2016		Etoricoxib				Placebo	1286				118	0	-29.24±25.52							0	–20.26±20.95
49	Francis K L Chan2017		Celecoxib + Esomeprazole	Naproxen + Esomeprazole				256	256				3.0±0.7	2.1±0.8	3.0±0.6	2.3±0.9

## Sheet: Investigators' GAssessment ofDi
Serial Number	First Author and Publication Year		Experimental Group 1 Intervention	Experimental Group 2 Intervention	Experimental Group 3 Intervention	Experimental Group 4 Intervention	Control Group Intervention	Experimental Group 1 Size	Experimental Group 2 Size	Experimental Group 3 Size	Experimental Group 4 Size	Control Group Size	Experimental Group 1 Before Treatment (mean+sd)	Experimental Group 1 After Treatment	Experimental Group 2 Before Treatment	Experimental Group 2 After Treatment	Experimental Group 3 Before Treatment	Experimental Group 3 After Treatment	Experimental Group 4 Before Treatment	Experimental Group 4 After Treatment	Control Group Before Treatment	Control Group After Treatment
1	MarcCHochberg2015		chondroitinsulfate+glucosaminehydrochloride				celecoxib	304				299	0	−27.8±24.018							0	−29.7±24.702
2	C.O.BinghamIII2007	NCT00092768	Etoricoxib	Celecoxib			Placebo	228	236			126	0	-1.41±0.963	0	-1.22±0.9405					0	−0.71±0.9163
		NCT00092791	Etoricoxib	Celecoxib			Placebo	243	246			112	0	-1.29±0.9146	0	-1.35±0.8802					0	-0.63±0.8909
4	RoyFleischmann2005		lumiracoxib200mgod	lumiracoxib400mgod	celecoxib200mgod		placebo	462	463	444		231	-21.9±21.64	-27.2±24.61	-22.2±21.86	-26.7±24.30	-18.9±21.92	-24.5±24.25			-12.6±19.98	-18.3±25.18
5	ReinerLehmann2005		lumiracoxib100mgod	lumiracoxib100mgodwithaloadingdoseof200mg	celecoxib200mgod		placebo	420	420	420		424	–15.9±18.39	–26.3±21.91	–16.8±18.14	–25.0±21.88	–16.8±17.20	–25.4±21.64			–10.6±18.03	-20.4±22.28
6	EricSheldon2005		lumiracoxib100mgod	lumiracoxib100mgodwithaloadingdoseof200mg	celecoxib200mgod		placebo	391	385	393		382	0	-25.5±26.58	0	-26.9±24.64	0	-22.2±25.82			0	-15.7±25.50
7	H Tannenbaum 2004		lumiracoxib 200mgod	lumiracoxib 400mgod	celecoxib 200 mg od		placebo	487	491	481		243	-14.6±18.4	-23.0±22.4	-14.3±17.0	-23.6±21.4	-14.0±16.9	-22.4±22.0			-8.3±17.3	-18.0±24.3
10	X. Ayral 2003		Tenidap 40mg	Tenidap 120mg			Piroxicam 20mg	220	211			216	0	−14.7±22.3	0	−15.8±22.0					0	−15.0±22.3
11	Myung Chul Yoo2014		Etoricoxib				Celecoxib	120				119	0	-1.62±0.6679							0	-1.71±0.6707
15	AJ KIVITZ2001		Celecoxib100 mg/day	Celecoxib200 mg/day	Celecoxib400 mg/day	Naproxen	Placebo	216	207	213	207	217	0	–1.0	0	–1.0	0	–1.0	0	–1.1	0	–0.6	无SD
16	Albert T. Leung 2008		etoricoxib	naproxen			placebo	224	221			56	0	-1.35±0.8354	0	-1.32±0.8297					0	-0.81±0.7468
19	K.E. Truitt2001		rofecoxib 12.5mg	rofecoxib 25mg	nabumetone1500mg		placebo	118	56	115		52	0	-0.91±1.247	0	-1.06±1.1389	0	-0.90±1.3405			0	-0.42±1.1135
22	GRANT W. CANNON2000		Rofecoxib12.5mg	Rofecoxib25mg			Diclofenac	259	257			268	0	-2.5±0.9443	0	-2.5±0.8997					0	-2.8±1.2529

## Sheet: Adverse Events
Serial Number	First Author and Publication Year	NCT	Experimental Group 1 Intervention	Experimental Group 2 Intervention	Experimental Group 3 Intervention	Experimental Group 4 Intervention	Experimental Group 5 Intervention	Control Group Intervention	Experimental Group 1 Size	Experimental Group 1 Positive Size	Experimental Group 2 Size	Experimental Group 2 Positive Size	Experimental Group 3 Size	Experimental Group 3 Positive Size	Experimental Group 4 Size	Experimental Group 4 Positive Size	Experimental Group 5 Size	Experimental Group 5 Positive Size	Control Group Size	Control Group 2 Positive Size
1	MarcCHochberg2015		chondroitinsulfate+glucosaminehydrochloride					celecoxib	304	155									299	151
2	C.O.BinghamIII2007	NCT00092768	Etoricoxib	Celecoxib				Placebo	231	88	241	101							127	42
		NCT00092791	Etoricoxib	Celecoxib				Placebo	243	127	247	121							117	61
3	philip G. conaghan2013		ketoprofen50 mg	2.2gTDTO64/vehicle	ketoprofen100 mg	4.4gTDTO64/vehicle	Oral celecoxib100mg bd	Oral placebo matching celecoxib	233	92	238	106	230	102	234	107	233	106	227	104
4	RoyFleischmann2005		lumiracoxib200mgod	lumiracoxib400mgod	celecoxib200mgod			placebo	462	306	463	294	462	298					231	154
5	ReinerLehmann2005		lumiracoxib100mgod	lumiracoxib100mgodwithaloadingdoseof200mg	celecoxib200mgod			placebo	420	200	420	204	420	180					424	178
6	EricSheldon2005		lumiracoxib100mgod	lumiracoxib100mgodwithaloadingdoseof200mg	celecoxib200mgod			placebo	391	253	385	258	393	231					382	223
7	H Tannenbaum 2004		lumiracoxib 200mgod	lumiracoxib 400mgod	celecoxib 200 mg od			placebo	487	280	491	288	481	256					243	124
9	J-P Raynauld 2015		licofelone					naproxen	177	112									178	134
11	Myung Chul Yoo2014		Etoricoxib					Celecoxib	119	45									119	26
13	Jeffrey Lisse 2001		Celecoxib 200mg/day	Celecoxib 400mg/day	Naproxen 1000 mg/day			Placebo	191	118	183	119	206	121					188	84
15	AJ KIVITZ2001		Celecoxib100 mg/day	Celecoxib200 mg/day	Celecoxib400 mg/day	Naproxen		Placebo	216	125	207	136	213	131	207	131			218	123
16	Albert T. Leung 2008		etoricoxib	naproxen				placebo	224	57	221	69							56	14
17	J Y Reginster2007		Etoricoxib	Naproxen				Placebo	446	262	439	279							112	57
18	MN ESSEX 2012		Celecoxib					Naproxen	294	193									292	197
20	Arthur L. Weaver2006		rofecoxib	nabumetone				placebo	390	220	392	193							196	84
22	GRANT W. CANNON2000		Rofecoxib12.5mg	Rofecoxib25mg				Diclofenac	259	225	257	216							268	231
23	Sean P Curtis2005		Etoricoxib30mg	Etoricoxib60mg	Etoricoxib90mg			Diclofenac150mg	198	136	102	73	148	112					102	81
25	W KRIEGEL2001		Nimesullde					Naproxen	183	152									187	160
26	Laura Louise Laslett2014		Zoledronic acid					Placebo	31	31									28	19
27	Jean-Pierre Pelletier2016		chondroitin sulfate					celecoxib	97	78									97	79
31	D.L.Scott		Tiaprofenic acid	Indomethacin				Placebo	307	187	202	128							303	152
32	H. JAMES WILLIAMS1993		naproxen					acetaminophen	88	61									90	55
37	Jeffrey Lisse2001		Celecoxib	Naproxen				placebo	374	253	206	125							188	92
39	Andrew Whelton2001		Celecoxib	Rofecoxib					411	238	399	243
41	William B. White2004		Valdecoxib	nonselective NSAID				placebo	4531	17	2261	13							1142	2
43	Christopher P Cannon2006		Etoricoxib					Diclofenac	17412	368									17289	371
44	Gurkirpal Singh2006		Celecoxib					Diclofenac or Naproxen	8800	3274									4394	1772
45	Anthony R. Temple2006		acetaminophen					naproxen	287	110									284	123
47	K. Krueger2014		Etoricoxib					Diclofenac	2032	1999									2054	2028
48	Kara Bickham2016		Etoricoxib					Placebo	1286	416									118	30
50	Daniel H. Solomon2018		Celecoxib	Ibuprofen	Naproxen				8072	511	8040	629	7969	571

## Sheet: Adverse Cardiovascular Events
Serial Number	First Author and Publication Year	NCT	Experimental Group 1 Intervention	Experimental Group 2 Intervention	Experimental Group 3 Intervention	Experimental Group 4 Intervention	Experimental Group 5 Intervention	Control Group Intervention	Experimental Group 1 Size	Experimental Group 1 Positive	Experimental Group 2 Size	Experimental Group 2 Positive	Experimental Group 3 Size	Experimental Group 3 Positive	Experimental Group 4 Size	Experimental Group 4 Positive	Experimental Group 5 Size	Experimental Group 5 Positive	Control Group Size	Control Group Positive
2	C.O.BinghamIII2007	NCT00092768	Etoricoxib	Celecoxib				Placebo	231	0	241	1							127	0
		NCT00092791	Etoricoxib	Celecoxib				Placebo	243	1	247	1							117	1
3	philip G. conaghan2013		ketoprofen50 mg	2.2gTDTO64/vehicle	ketoprofen100 mg	4.4gTDTO64/vehicle	Oral celecoxib100mg bd	Oral placebo matching celecoxib	233	1	238	2	230	0	234	1	233	4	227	1
4	RoyFleischmann2005		lumiracoxib200mgod	lumiracoxib400mgod	celecoxib200mgod			placebo	462	2	463	2	462	4					231	1	胸痛
5	ReinerLehmann2005		lumiracoxib100mgod	lumiracoxib100mgodwithaloadingdoseof200mg	celecoxib200mgod			placebo	420	9	420	12	420	8					424	14	高血压NOS
7	H Tannenbaum 2004		lumiracoxib 200mgod	lumiracoxib 400mgod	celecoxib 200 mg od			placebo	487	11	491	21	481	14					243	3	胸痛及高血压NOS
9	J-P Raynauld 2015		licofelone					naproxen	177	4									178	10	心衰，心梗
16	Albert T. Leung 2008		etoricoxib	naproxen				placebo	224	17	221	7							56	5	高血压
17	J Y Reginster2007		Etoricoxib	Naproxen				Placebo	446	23	439	13							112	7	高血压
27	Jean-Pierre Pelletier2016		chondroitin sulfate					celecoxib	97	6									97	4
37	Jeffrey Lisse2001		Celecoxib	Naproxen				placebo	374	16	206	5							188	2
39	Andrew Whelton2001		Celecoxib	Rofecoxib					411	113	399	71
41	William B. White2004		Valdecoxib	nonselective NSAID				placebo	4531	17	2261	2							1142	2
43	Christopher P Cannon2006		Etoricoxib					Diclofenac	17412	368									17289	371
44	Gurkirpal Singh2006		Celecoxib					Diclofenac or Naproxen	8800	129									4394	63
47	K. Krueger2014		Etoricoxib					Diclofenac	2032	551									2054	421
48	Kara Bickham2016		Etoricoxib					Placebo	1286	78									118	2
49	Francis K L Chan2017		Celecoxib + Esomeprazole					Naproxen + Esomeprazole	256	11									256	14
50	Daniel H. Solomon2018		Celecoxib	Ibuprofen	Naproxen				8072	337	8040	384	7969	346
51	Steven E. Nissen 2016		Celecoxib	Naproxen	Ibuprofen				8030	247	7933	253	7990	284

## Sheet: Adverse gastrointestinal events
Serial Number	First Author and Publication Year	NCT	Experimental Group 1 Intervention	Experimental Group 2 Intervention	Experimental Group 3 Intervention	Experimental Group 4 Intervention	Experimental Group 5 Intervention	Control Group Intervention	Experimental Group 1 Size	Experimental Group 1 Positive	Experimental Group 2 Size	Experimental Group 2 Positive	Experimental Group 3 Size	Experimental Group 3 Positive	Experimental Group 4 Size	Experimental Group 4 Positive	Experimental Group 5 Size	Experimental Group 5 Positive	Control Group Size	Control Group Positive
2	C.O.BinghamIII2007	NCT00092768	Etoricoxib	Celecoxib				Placebo	231	0	241	0							127	0
		NCT00092791	Etoricoxib	Celecoxib				Placebo	243	1	247	1							117	0	溃疡
3	philip G. conaghan2013		ketoprofen50 mg	2.2gTDTO64/vehicle	ketoprofen100 mg	4.4gTDTO64/vehicle	Oral celecoxib100mg bd	Oral placebo matching celecoxib	233	3	238	2	230	3	234	7	233	37	227	33	总
4	RoyFleischmann2005		lumiracoxib200mgod	lumiracoxib400mgod	celecoxib200mgod			placebo	462	117	463	118	462	96					231	46	溃疡
5	ReinerLehmann2005		lumiracoxib100mgod	lumiracoxib100mgodwithaloadingdoseof200mg	celecoxib200mgod			placebo	420	54	420	49	420	51					424	39	总计
6	EricSheldon2005		lumiracoxib100mgod	lumiracoxib100mgodwithaloadingdoseof200mg	celecoxib200mgod			placebo	391	20	385	15	393	15					382	13	腹泻
	H Tannenbaum 2004		lumiracoxib 200mgod	lumiracoxib 400mgod	celecoxib 200 mg od			placebo	487	55	491	64	481	53					243	17	除了溃疡外
7									487	85	491	96	481	72					243	25	溃疡
9	J-P Raynauld 2015		licofelone					naproxen	177	95									178	115	总
13	Jeffrey Lisse 2001		Celecoxib 200mg/day	Celecoxib 400mg/day	Naproxen 1000 mg/day			Placebo	191	49	183	37	206	62					188	32	总
15	AJ KIVITZ2001		Celecoxib100 mg/day	Celecoxib200 mg/day	Celecoxib400 mg/day	Naproxen		Placebo	216	36	207	59	213	63	207	73			218	39	总
16	Albert T. Leung 2008		etoricoxib	naproxen				placebo	224	49	221	74							56	14	总
17	J Y Reginster2007		Etoricoxib	Naproxen				Placebo	446	41	439	91							112	11	总
18	MN ESSEX 2012		Celecoxib					Naproxen	294	128									292	138	总
19	K.E. Truitt2001		rofecoxib 12.5mg	rofecoxib 25mg	nabumetone1500mg			placebo	118	12	56	8	115	15					52	4	总
20	Arthur L. Weaver2006		rofecoxib	nabumetone				placebo	390	63	392	57							196	15	总
21	Allan Gibofsky2014		Submicron diclofenac 35mg tid	Submicron diclofenac 35mg bid				Placebo	98	26	104	17							103	11	总
22	GRANT W. CANNON2000		Rofecoxib12.5mg	Rofecoxib25mg				Diclofenac	259	48	257	63							268	62	总
23	Sean P Curtis2005		Etoricoxib30mg	Etoricoxib60mg	Etoricoxib90mg			Diclofenac150mg	198	26	102	16	148	22					102	27	总
27	Jean-Pierre Pelletier2016		chondroitin sulfate					celecoxib	97	27									97	29	总
31	H. JAMES WILLIAMS1993		naproxen					acetaminophen	88	7									90	17	总
37	Jeffrey Lisse2001		Celecoxib	Naproxen				placebo	374	86	206	62							188	32
38	Francis K. L. Chan2004		Celecoxib	Diclofenac + Omeprazole					116	28	106	34
44	Gurkirpal Singh2006		Celecoxib					Diclofenac or Naproxen	8800	1671									4394	1134
45	Anthony R. Temple2006		acetaminophen					naproxen	287	118									284	128
47	K. Krueger2014		Etoricoxib					Diclofenac	2032	87									2054	141
48	Kara Bickham2016		Etoricoxib					Placebo	1286	47									118	2
49	Francis K L Chan2017		Celecoxib + Esomeprazole					Naproxen + Esomeprazole	256	14									256	31
50	Daniel H. Solomon2018		Celecoxib	Ibuprofen	Naproxen				8072	86	8040	130	7969	119
51	Steven E. Nissen 2016		Celecoxib	Naproxen	Ibuprofen				8030	54	7933	115	7990	115

## Sheet: Renal Adverse Events
Serial Number	First Author and Publication Year	Experimental Group 1 Intervention	Experimental Group 2 Intervention	Experimental Group 3 Intervention	Control Group Intervention	Experimental Group 1 Size	Experimental Group 1 Positive	Experimental Group 2 Size	Experimental Group 2 Positive	Experimental Group 3 Size	Experimental Group 3 Positive	Control Group Size	Control Group Positive
17	J Y Reginster2007	Etoricoxib	Naproxen		Placebo	446	14	439	11			112	0
19	K.E. Truitt2001	rofecoxib 12.5mg	rofecoxib 25mg	nabumetone1500mg	placebo	118	7	56	2	115	2	52	0
21	Allan Gibofsky2014	Submicron diclofenac 35mg tid	Submicron diclofenac 35mg bid		Placebo	98	2	104	0			103	4
23	Sean P Curtis2005	Etoricoxib30mg	Etoricoxib60mg	Etoricoxib90mg	Diclofenac150mg	198	10	102	3	148	5	102	5
47	K. Krueger2014	Etoricoxib			Diclofenac	2032	15					2054	15
50	Daniel H. Solomon2018	Celecoxib	Ibuprofen	Naproxen		8072	57	8040	92	7969	71
51	Steven E. Nissen 2016	Celecoxib	Naproxen	Ibuprofen		8030	42	7933	62	7990	73

## Sheet: Nasopharyngeal adverse events
Serial Number	First Author and Publication Year	NCT	Experimental Group 1 Intervention	Experimental Group 2 Intervention	Experimental Group 3 Intervention	Control Group Intervention	Experimental Group 1 Size	Experimental Group 1 Positive Size	Experimental Group 2 Size	Experimental Group 2 Positive Size	Experimental Group 3 Size	Experimental Group 3 Positive Size	Control Group Size	Control Group Positive Size
5	ReinerLehmann2005		lumiracoxib100mgod	lumiracoxib100mgodwithaloadingdoseof200mg	celecoxib200mgod	placebo	420	28	420	27	420	23	424	35
6	EricSheldon2005		lumiracoxib100mgod	lumiracoxib100mgodwithaloadingdoseof200mg	celecoxib200mgod	placebo	391	36	385	36	393	28	382	36
7	H Tannenbaum 2004		lumiracoxib 200mgod	lumiracoxib 400mgod	celecoxib 200 mg od	placebo	487	34	491	28	481	23	243	12
11	Myung Chul Yoo2014		Etoricoxib			Celecoxib	119	3					119	5
17	J Y Reginster2007		Etoricoxib	Naproxen		Placebo	446	9	439	7			112	2
18	MN ESSEX 2012		Celecoxib			Naproxen	294	5					292	8
21	Allan Gibofsky2014		Submicron diclofenac 35mg tid	Submicron diclofenac 35mg bid		Placebo	98	1	104	5			103	5
27	Jean-Pierre Pelletier2016		chondroitin sulfate			celecoxib	97	19					97	15

## Sheet: WOMAC total
Serial Number	First Author and Publication Year	NCT	Experimental Group 1 Intervention	Experimental Group 2 Intervention	Experimental Group 3 Intervention	Control Group Intervention	Experimental Group 1 Size	Experimental Group 2 Size	Experimental Group 3 Size	Control Group Size	Experimental Group 1 Before Treatment (mean+sd)	Experimental Group 1 After Treatment	Experimental Group 2 Before Treatment	Experimental Group 2 After Treatment	Experimental Group 3 Before Treatment	Experimental Group 3 After Treatment	Control Group Before Treatment	Control Group After Treatment
4	RoyFleischmann2005		lumiracoxib200mgod	lumiracoxib400mgod	celecoxib200mgod	placebo	462	463	444	231	-13.9±15.69	-17.8±18.89	-13.4±15.80	-16.9±17.13	-12.1±15.86	-16.0±18.19	-5.6±12.86	-9.3±16.15
5	ReinerLehmann2005		lumiracoxib100mgod	lumiracoxib100mgodwithaloadingdoseof200mg	celecoxib200mgod	placebo	420	420	420	424	-10.2±13.05	–15.2±16.97	–9.7±13.31	–14.8±16.35	–10.6±13.41	–14.7±15.81	–4.7±12.85	–11.3±18.27
6	EricSheldon2005		lumiracoxib100mgod	lumiracoxib100mgodwithaloadingdoseof200mg	celecoxib200mgod	placebo	391	385	393	382	0	-16.9±18.04	0	-17.2±18.56	0	-15.6±18.32	0	-9.5±16.33
7	H Tannenbaum 2004		lumiracoxib 200mgod	lumiracoxib 400mgod	celecoxib 200 mg od	placebo	487	491	481	243	-10.6±13.2	-14.1±16.8	-9.8±13.9	-14.1±16.9	-8.6±13.1	-13.4±15.8	-4.3±12.4	-9.4±16.1
8	John P.Case 2003		Diclofenac Slodium	Acetaminophen		Placebo	25	29		28	0	-247.6±294.1	0	-74.6±300			0	-118±348.9
9	J-P Raynauld 2015		licofelone			naproxen	147			154	0	-16.96±24.14					0	-16.40±23.32
18	MN ESSEX 2012		Celecoxib			Naproxen	296			293	0	–22.2±18.93					0	–22.6±18.83
21	Allan Gibofsky2014		Submicron diclofenac 35mg tid	Submicron diclofenac 35mg bid		Placebo	98	104		103	0	-35.9±27.72	0	-30.3±26.82			0	-23.2±27

## Sheet: WOMACpain
Serial Number	First Author and Publication Year	NCT	Experimental Group 1 Intervention	Experimental Group 2 Intervention	Experimental Group 3 Intervention	Experimental Group 4 Intervention	Experimental Group 5 Intervention	Control Group Intervention	Experimental Group 1 Size	Experimental Group 2 Size	Experimental Group 3 Size	Experimental Group 4 Size	Experimental Group 5 Size	Control Group Size	Experimental Group 1 Before Treatment (mean+sd)	Experimental Group 1 After Treatment	Experimental Group 2 Before Treatment	Experimental Group 2 After Treatment	Experimental Group 3 Before Treatment	Experimental Group 3 After Treatment	Experimental Group 4 Before Treatment	Experimental Group 4 After Treatment	Experimental Group 5 Before Treatment	Experimental Group 5 After Treatment	Control Group Before Treatment	Control Group After Treatment
1	MarcCHochberg2015		chondroitinsulfate+glucosaminehydrochloride					celecoxib	304					299	0	-185.7±129.88	0	−186.8±131.45
2	C.O.BinghamIII2007	NCT00092768	Etoricoxib	Celecoxib				Placebo	228	236				126	67.4±16.2	39.6±22.9	67.5±16.3	42.8±22.9							66.6±16.2	54.2±24.6
		NCT00092791	Etoricoxib	Celecoxib				Placebo	243	246				112	68.7±16.4	41.6±23.7	67.3±18.7	40.6±24.1							66.4±16.9	51.8±24.8
3	philip G. conaghan2013		ketoprofen50 mg	2.2gTDTO64/vehicle	ketoprofen100 mg	4.4gTDTO64/vehicle	Oral celecoxib100mg bd	Oral placebo matching celecoxib	233	238	230	234	233	227	0	-1.88±1.59	0	-1.93±1.61	0	-1.92±1.75	0	-1.80±1.74	0	-1.90±1.62	0	-1.42±1.62
4	RoyFleischmann2005		lumiracoxib200mgod	lumiracoxib400mgod	celecoxib200mgod			placebo	462	463	444			231	-3.1±3.67	-3.7±4.14	-3.1±3.80	-3.7±4.14	-2.9±3.63	-3.5±4.11					-1.6±3.10	-2.3±3.90
5	ReinerLehmann2005		lumiracoxib100mgod	lumiracoxib100mgodwithaloadingdoseof200mg	celecoxib200mgod			placebo	420	420	420			424	–2.4±2.95	–3.4±3.93	–2.1±3.19	–3.2±3.74	–2.5±3.17	–3.4±3.67					-1.1±3.08	-2.5±4.12
6	EricSheldon2005		lumiracoxib100mgod	lumiracoxib100mgodwithaloadingdoseof200mg	celecoxib200mgod			placebo	391	385	393			382	0	-3.6±4.20	0	-3.7±4.16	0	-3.4±4.21					0	-2.3±3.84
7	H Tannenbaum 2004		lumiracoxib 200mgod	lumiracoxib 400mgod	celecoxib 200 mg od			placebo	487	491	481			243	-2.6±3.3	-3.2±4.3	-2.6±3.4	-3.2±3.8	-2.4±3.1	-3.1±3.8					-1.4±3.3	-2.4±3.8
8	John P.Case 2003		Diclofenac Slodium	Acetaminophen				Placebo	25	29				28	0	-53.9±79.3	0	-23.8±83.2							0	-15.3±98.7
9	J-P Raynauld 2015		licofelone					naproxen	147					154	0	-18.18±25.88									0	-19.31±25.68
10	X. Ayral 2003		Tenidap 40mg	Tenidap 120mg				Piroxicam 20mg	222	212				215	0	−10.0±22.3	0	−10.3±21.8							0	−10.5±22.0
11	Myung Chul Yoo2014		Etoricoxib					Celecoxib	120					119	0	-21.40±14.867									0	-19.76±14.721
13	Jeffrey Lisse 2001		Celecoxib 200mg/day	Celecoxib 400mg/day	Naproxen 1000 mg/day			Placebo	191	183	206			188	0	-2.7	0	-2.4	0	-2.3					0	-1	无SD
16	Albert T. Leung 2008		etoricoxib	naproxen				placebo	224	221				56	0	-25.76±21.534	0	-25.32±21.351							0	-15.33±20.052
17	J Y Reginster2007		Etoricoxib	Naproxen				Placebo	446	439				112	0	-27.94±22.519	0	-28.57±22.502							0	-15.31±21.274
18	MN ESSEX 2012		Celecoxib					Naproxen	296					293	0	–4.9±3.441									0	–5.0±3.423
19	K.E. Truitt2001		rofecoxib 12.5mg	rofecoxib 25mg	nabumetone1500mg			placebo	118	56	115			52	0	-14.11±29.983	0	-15.40±20.202	0	-13.69±30.995					0	-5.02±26.024
21	Allan Gibofsky2014		Submicron diclofenac 35mg tid	Submicron diclofenac 35mg bid				Placebo	98	104				103	0	-44.1±30.39	0	-39.0±29.68							0	-32.5±29.84
22	GRANT W. CANNON2000		Rofecoxib12.5mg	Rofecoxib25mg				Diclofenac	259	257				268	0	-26.7±22.991	0	-27.3±23.299							0	-29.6±23.387
24	Savaş Güner2016		etofenamate					hyaluronic acid	29					30	82.89±8.79	18.59±16.71									86.89±4.84	18.07±22.39
25	W KRIEGEL2001		Nimesullde					Naproxen	183					187	234.1±86.9	172.7±116.0									240.4±94.4	177.7±125.3
30	Allen D Sawitzke2010		Glucosamine	Chondroitin	Glucosamine+chondroitin	Celecoxib		Placebo	134	126	129	142		131	0	-30.21±27.699	0	-27.91±30.811	0	-30±26.048	0	-32.8±27.207			0	-30.21±0
37	Jeffrey Lisse2001	Celecoxib	Naproxen		placebo			374	206		188			0	-2.5±5.27	0	-2.3±4.78			0					-0.7±4.94
42	C. Birbara2006	Rofecoxib	Celecoxib		placebo			319	326		163			0	-28.25±21.84	0	-27.93±17.25			0					-20.13±20.16
45	Anthony R. Temple2006	Acetaminophen			Naproxen			287	284					0	-21.6

## Sheet: WOMAC stiffness
Serial Number	First Author and Publication Year	Experimental Group 1 Intervention	Experimental Group 2 Intervention	Experimental Group 3 Intervention	Control Group Intervention	Experimental Group 1 Size	Experimental Group 2 Size	Experimental Group 3 Size	Control Group Size	Experimental Group 1 Before Treatment (mean+sd)	Experimental Group 1 After Treatment	Experimental Group 2 Before Treatment	Experimental Group 2 After Treatment	Experimental Group 3 Before Treatment	Experimental Group 3 After Treatment	Control Group Before Treatment	Control Group After Treatment
1	MarcCHochberg2015	chondroitinsulfate+glucosaminehydrochloride			celecoxib	304			299	0	−60.4±50.706					0	−63.7±52.051
4	RoyFleischmann2005	lumiracoxib200mgod	lumiracoxib400mgod	celecoxib200mgod	placebo	462	463	444	231	-1.3±1.80	-1.6±2.00	-1.3±1.83	-1.4±1.88	-1.2±1.81	-1.4±2.06	-0.7±1.55	-0.9±1.78
5	ReinerLehmann2005	lumiracoxib100mgod	lumiracoxib100mgodwithaloadingdoseof200mg	celecoxib200mgod	placebo	420	420	420	424	–0.8±1.52	–1.3±1.80	–0.7±1.66	–1.1±1.90	–0.8±1.62	–1.1±1.70	–0.3±1.45	–0.9±1.90
6	EricSheldon2005	lumiracoxib100mgod	lumiracoxib100mgodwithaloadingdoseof200mg	celecoxib200mgod	placebo	391	385	393	382	0	-1.5±1.85	0	-1.5±1.87	0	-1.4±1.82	0	-0.9±1.68
7	H Tannenbaum 2004	lumiracoxib 200mgod	lumiracoxib 400mgod	celecoxib 200 mg od	placebo	487	491	481	243	-1.0±1.7	-1.2±1.8	-0.9±1.6	-1.2±1.8	-0.8±1.6	-1.2±1.7	-0.5±1.5	-0.9±1.6
8	John P.Case 2003	Diclofenac Slodium	Acetaminophen		Placebo	25	29		28	0	-30.7±39.4	0	-8.9±24.2			0	-17.1±41.4
9	J-P Raynauld 2015	licofelone			naproxen	147			154	0	-20.65±28.20					0	-20.89±27.07
10	X. Ayral 2003	Tenidap 40mg	Tenidap 120mg		Piroxicam 20mg	222	213		216	0	−8.8±26.0	0	−9.6±25.5			0	−9.1±25.8
11	Myung Chul Yoo2014	Etoricoxib			Celecoxib	120			119	0	−18.41±16.292					0	−17.55±16.168
13	Jeffrey Lisse 2001	Celecoxib 200mg/day	Celecoxib 400mg/day	Naproxen 1000 mg/day	Placebo	191	183	206	188	0	-1.1	0	-1	0	-1	0	-0.3
16	Albert T. Leung 2008	etoricoxib	naproxen		placebo	224	221		56	0	-24.37±23.175	0	-23.41±23.02			0	-14.94±21.564
18	MN ESSEX 2012	Celecoxib			Naproxen	296			293	0	–1.8±1.72					0	–1.9±1.712
19	K.E. Truitt2001	rofecoxib 12.5mg	rofecoxib 25mg	nabumetone1500mg	placebo	118	56	115	52	0	-15.47±32.644	0	-17.39±42.622	0	-16.19±29.089	0	-4.36±28.322
22	GRANT W. CANNON2000	Rofecoxib12.5mg	Rofecoxib25mg		Diclofenac	259	257		268	0	-24.5±26.275	0	-25.2±26.173			0	-27.7±26.728
37	Jeffrey Lisse2001	Celecoxib	Naproxen		placebo	374	206		188	0	-1.05±1.90	0	-1.00±1.79			0	-0.40±1.79
45	Anthony R. Temple2006	acetaminophen			naproxen	287	284			0	-20.6

[truncated: 4 more sheets: WOMAC function, WOMAC DPDA, visual analogue scale(VAS), EuroQol-5D]
