# Supplementary material for: Assessing the efficacy and safety of different nonsteroidal anti-inflammatory drugs in the treatment of osteoarthritis: A systematic review and network meta-analysis based on RCT trials
Source: PLoS One. 2025 May 7;20(5):e0320379. doi: 10.1371/journal.pone.0320379 (PMC12057957; doi:10.1371/journal.pone.0320379)
Supplement: S4 File — (XLSX) [file pone.0320379.s010.xlsx]

## Sheet: Intro
	Instructions for the assessment form					Instructions for the summary					Instructions for the figure					Instructions for generating a print view					Instructions for the discrepancy check

## Sheet: Results
Basic information													Domain 1. Randomization process										Domain 2. Deviations from intended interventions																		Domain 3. Mising outcome data
Time	Unique ID	Assessor	Study ID	Reference	Experimental	Comparator	Outcome	Results	Aim	Effect of adhering to intervention?	Weight	Sources	1.1	1.2	Note for 1.1&1.2	1.3	Note for 1.3	1.0 Algorithm result	1.0 Assessor's Judgement	1.0 General note	1.0 Optional Question	1.0 Note for optional question	2.1	2.2	Note for 2.1&2.2	2.3	Note for 2.3	2.4	Note for 2.4	2.5	Note for 2.5	2.6	Note for 2.6	2.7	Note for 2.7	2.0 Algorithm result	2.0 Assessor's Judgement	2.0 General Notes	2.0 Optional Question	2.0 Note for optional question	3.1	Note for 3.1	3.2	Note for 3.2	3.3	Note for 3.3&3.4	3.4	Note for 3.4 (not use)	3.0 Algorithm result
2024/05/20 19.21	1	lxy	NCTO1425853	MarcCHochberg2015	chondroitinsulfate+glucosaminehydrochloride	celecoxib	WOMACpain	or	assignment to intervention (the 'intention-to-treat' effect)	NA	1		Y	Y		N		Low	Low				N	N		NA		NA		NA		Y		NA		Low	Low				PN		PY		NA		NA		Low
2024/05/20 19.48	2	lxy	NCT00092768	C.O.BinghamIII2007	Etoricoxib	Celecoxib	WOMACpain	or	adhering to intervention (the 'per-protocol' effect)	occurance of non-protocol interventions	1		Y	Y		N		Low	Low				N	PY		PN		NA		NA						Low	Low				PN		PY		NA		NA		Low
2024/05/20 19.33	3	lxy	NCT00726547	philip G. conaghan2013	ketoprofen50 mg	Oral placebo matching celecoxib	WOMACpain	or	adhering to intervention (the 'per-protocol' effect)	occurance of non-protocol interventions	1	Journal article(s) with results of the trial	Y	Y		N		Low	Low				N	N		NA		NA		NA		NA				Low	Low				PY		NA		NA		NA		Low
2024/05/20 19.57	4	lxy		RoyFleischmann2005	lumiracoxib200mgod	placebo	WOMACpain	or	adhering to intervention (the 'per-protocol' effect)	occurance of non-protocol interventions	1		Y	Y		N		Low	Low				N	N		NA		NA		NA		NA				Low	Low				N		PN		N		NA		Low
2024/05/20 20.09	5	lxy		ReinerLehmann2005	lumiracoxib100mgod	placebo	WOMACpain	or	adhering to intervention (the 'per-protocol' effect)	occurance of non-protocol interventions	1		Y	Y		N		Low	Low				N	N		NA		NA		NA		NA				Low	Low				PY		NA		NA		NA		Low
2024/05/20 20.19	6	lxy		EricSheldon2005	lumiracoxib100mgod	placebo	WOMACpain	or	adhering to intervention (the 'per-protocol' effect)	occurance of non-protocol interventions	1		Y	Y		N		Low	Low				N	N		NA		NA		NA		NA				Low	Low				PY		NA		NA		NA		Low
2024/05/20 20.26	7	lxy		H Tannenbaum 2004	lumiracoxib 200mgod	placebo	WOMACpain	or	adhering to intervention (the 'per-protocol' effect)	occurance of non-protocol interventions	1		Y	Y		N		Low	Low				N	N		NA		NA		NA		NA				Low	Low				PN		PN		PN		NA		Low
2024/05/20 20.40	8	lxy		John P.Case 2003	Diclofenac Slodium	Placebo	WOMACpain	or	adhering to intervention (the 'per-protocol' effect)	occurance of non-protocol interventions	1		Y	Y		N		Low	Low				N	N		NA		NA		NA		NA				Low	Low				PN		PN		PY		PY		High
2024/05/20 20.47	9	lxy		J-P Raynauld 2015	licofelone	naproxen	WOMACpain	or	adhering to intervention (the 'per-protocol' effect)	occurance of non-protocol interventions	1		Y	Y		N		Low	Low				N	N		NA		NA		NA		NA				Low	Low				PN		PY		NA		NA		Low
2024/05/20 20.55	10	lxy		X. Ayral 2003	Tenidap 40mg	Piroxicam 20mg	WOMACpain	or	adhering to intervention (the 'per-protocol' effect)	occurance of non-protocol interventions	1		Y	Y		PY		Some concerns	Some concerns				N	N		NA		NA		NA		NA				Low	Low				PN		PY		NA		NA		Low
2024/05/20 21.12	11	lxy	NCT01554163	Myung Chul Yoo2014	Etoricoxib	Celecoxib	WOMACpain	or	adhering to intervention (the 'per-protocol' effect)	occurance of non-protocol interventions	1		Y	Y		N		Low	Low				N	N		NA		NA		NA		NA				Low	Low				Y		NA		NA		NA		Low
2024/05/20 21.18	13	lxy		Jeffrey Lisse 2001	Celecoxib 200mg/day	Placebo	WOMACpain	or	adhering to intervention (the 'per-protocol' effect)	occurance of non-protocol interventions	1		Y	Y		N		Low	Low				N	N		NA		NA		NA		NA				Low	Low				PY		NA		NA		NA		Low
2024/05/20 21.28	15	lxy		AJ KIVITZ2001	Celecoxib100 mg/day	Placebo	Investigators' GAssessment ofDi	or	adhering to intervention (the 'per-protocol' effect)	occurance of non-protocol interventions	1		Y	Y		N		Low	Low				N	N		NA		NA		NA		NA				Low	Low				N	Of the 1061 patients randomized, a total_x000D_ of 538 (51%) completed this 12-week study_x000D_ (Table 2). Fewer patients in the placebo_x000D_ group (79 patients; 36%) completed the	PN		PY		PN		Some concerns
2024/05/20 21.35	16	lxy		Albert T. Leung 2008	etoricoxib	placebo	WOMACpain	or	adhering to intervention (the 'per-protocol' effect)	occurance of non-protocol interventions	1		Y	Y		N		Low	Low				N	N		NA		NA		NA		NA				Low	Low				PN		PY		NA		NA		Low
2024/05/20 21.44	17	lxy		J Y Reginster2007	Etoricoxib	Placebo	WOMACpain	or	adhering to intervention (the 'per-protocol' effect)	occurance of non-protocol interventions	1		Y	Y		N		Low	Low				N	N		NA		NA		NA		NA				Low	Low				PN		PY		NA		NA		Low
2024/05/21 09.49	18	lxy		MN ESSEX 2012	Celecoxib	Naproxen	WOMACpain	or	adhering to intervention (the 'per-protocol' effect)	occurance of non-protocol interventions	1		Y	Y		N		Low	Low				N	N		NA		NA		NA		NA				Low	Low				PY		NA		NA		NA		Low
2024/05/21 10.07	20	lxy		Arthur L. Weaver2006	rofecoxib	placebo		or	adhering to intervention (the 'per-protocol' effect)	occurance of non-protocol interventions	1		Y	Y		N		Low	Low				N	N		NA		NA		NA		NA				Low	Low				PY		NA		NA		NA		Low
2024/05/21 10.31	21	lxy	NCT01461369	Allan Gibofsky2014	Submicron diclofenac 35mg tid	Placebo	WOMAC total	or	adhering to intervention (the 'per-protocol' effect)	occurance of non-protocol interventions	1		Y	Y		N		Low	Low				N	N		NA		NA		NA		NA				Low	Low				PY		NA		NA		NA		Low
2024/05/24 15.32	22	lxy		GRANT W. CANNON2000	Rofecoxib12.5mg	Diclofenac	WOMACpain	or	adhering to intervention (the 'per-protocol' effect)	occurance of non-protocol interventions	1		Y	Y		N		Low	Low				N	N		NA		NA		NA		NA				Low	Low				PN	A total of 448 of the 784 patients (57.1%) com-_x000D_ pleted 1 year of study therapy (Table 2); the overall_x000D_ discontinuation incidence was similar among treatment_x000D_ groups. There were no statistically significant differences_x000D_ in the incidence of discontinuation because of lack of_x000D_ efficacy of the study therapy or clinical adverse experi-_x000D_ ence among the treatment gro…	PN		PN		NA		Low
2024/05/24 15.43	23	lxy		Sean P Curtis2005	Etoricoxib30mg	Diclofenac150mg	WOMAC VA	or	adhering to intervention (the 'per-protocol' effect)	occurance of non-protocol interventions	1		Y	Y		N		Low	Low				N	N		NA		NA		NA		NA				Low	Low				PY		NA		NA		NA		Low
2024/05/24 15.50	25	lxy		W KRIEGEL2001	Nimesullde	Naproxen	WOMACpain	or	adhering to intervention (the 'per-protocol' effect)	occurance of non-protocol interventions	1		Y	Y		N		Low	Low				N	N		Y		NA		NA		NA				Low	Low				N	229 (62%) remained on study medication. The number of_x000D_ discontinuations was similar in both groups, with 57 patients_x000D_ (31 % ) on nimesulide and 51 (27.3%) on naproxen having_x000D_ discontinued trial medication by the primary endpoint of_x000D_ 6 months. There were no important differences between the_x000D_ groups for demographic characteristics or baseline efficacy_x000D_ criteria	PY		NA		NA		Low
2024/05/24 16.19	26	lxy		Laura Louise Laslett2014	Zoledronic acid	Placebo	VAS pain	or	adhering to intervention (the 'per-protocol' effect)	occurance of non-protocol interventions	1		Y	Y		PN		Low	Low				N	N		NA		NA		NA		NA				Low	Low				Y		NA		NA		NA		Low
2024/05/24 20.05	30	lxy		Allen D Sawitzke2010	Glucosamine	Placebo	WOMAC pain	or	adhering to intervention (the 'per-protocol' effect)	occurance of non-protocol interventions	1		Y	Y		N		Low	Low				N	PN		NA		NA		NA		NA				Low	Low				PY		NA		NA		NA		Low
2024/05/24 17.15	32	lxy		H. JAMES WILLIAMS1993	naproxen	acetaminophen		or	adhering to intervention (the 'per-protocol' effect)	occurance of non-protocol interventions	1		Y	Y		N		Low					N	N		NA		NA		NA		NA				Low	Low				N	. Withdrawal from the trial due_x000D_ to lack of drug efficacy was slightly more frequent_x000D_ among patients in the ACT group (22% versus 16%),_x000D_ but withdrawal due to adverse drug effects was slightly_x000D_ more common in the NPX group (23% versus 18%).	N	The efficacy of ACT treatment and_x000D_ NPX treatment was similar, although it was slightly_x000D_ better for NPX. The toxicity rate was slightly lower with_x000D_ ACT. However, the high rate of withdrawal in both_x000D_ treatment groups suggests that neither is satisfactory for_x000D_ the treatment of OA.	PY		NI		High
2024/05/24 17.55	39	lxy		Andrew Whelton2001	Celecoxib	Rofecoxib		or	adhering to intervention (the 'per-protocol' effect)	occurance of non-protocol interventions	1		Y	Y		N		Low	Low				N	N		NA		NA		NA		NA				Low	Low				PY		NA		NA		NA		Low
2024/05/24 18.03	41	lxy		William B. White2004	Valdecoxib	placebo		or	adhering to intervention (the 'per-protocol' effect)	occurance of non-protocol interventions	1		Y	Y		N		Low	Low				PY	PY		PY		NA		NA		NA				Low	Low				PY		NA		NA		NA		Low
2024/05/24 20.10	42	lxy		C. Birbara2006	Rofecoxib	placebo	WOMACpain	or	adhering to intervention (the 'per-protocol' effect)	occurance of non-protocol interventions	1		Y	Y		N		Low	Low				N	N		NA		NA		NA		NA				Low	Low				PY		NA		NA		NA		Low
2024/05/24 18.23	43	lxy	NCT00092703	Christopher P Cannon2006	Etoricoxib	Diclofenac		or	adhering to intervention (the 'per-protocol' effect)	occurance of non-protocol interventions	1		Y	Y		N		Low	Low				N	N		NA		NA		NA		NA				Low	Low				PY		NA		NA		NA		Low
2024/05/24 18.27	45	lxy		Anthony R. Temple2006	Acetaminophen	Naproxen	WOMACpain	or	adhering to intervention (the 'per-protocol' effect)	occurance of non-protocol interventions	1		Y	Y		N		Low	Low				N	N		NA		NA		NA		NA				Low	Low				PY		NA		NA		NA		Low
2024/05/24 18.35	47	lxy		K. Krueger2014	Etoricoxib	Diclofenac		or	adhering to intervention (the 'per-protocol' effect)	occurance of non-protocol interventions	1		Y	Y		N		Low	Low				N	N		NA		NA		NA		NA				Low	Low				PY		NA		NA		NA		Low
2024/05/24 21.25	48	lxy	NCT01208181	Kara Bickham2016	Etoricoxib	Placebo		or	adhering to intervention (the 'per-protocol' effect)	occurance of non-protocol interventions	1		Y	Y		N		Low	Low				N	N		NA		NA		NA		NA				Low	Low				PY		NA		NA		NA		Low
2024/05/24 19.18	50	lxy	NCT00346216	Daniel H. Solomon2018	Celecoxib	Ibuprofen	CV	or	adhering to intervention (the 'per-protocol' effect)	occurance of non-protocol interventions	1		Y	Y		N		Low	Low				N	N		NA		NA		NA		NA				Low	Low				PN		PN		PN		NA		Low
[truncated: 35 more columns]

## Sheet: Summary
Unique ID	Reviewer	Study ID	Reference	Experimental	Comparator	Outcome	Result	Aim	Effect of adhering to intervention?	Weight	Randomization process	Deviations from intended interventions	Mising outcome data	Measurement of the outcome	Selection of the reported result	Overall Bias					Randomization process	Deviations from intended interventions	Mising outcome data	Measurement of the outcome	Selection of the reported result	Overall Bias
1	lxy	NCTO1425853	MarcCHochberg2015	chondroitinsulfate+glucosaminehydrochloride	celecoxib	WOMACpain	or	assignment to intervention (the 'intention-to-treat' effect)	NA	1	Low	Low	Low	Low	Low	Low				Assignment to intervention (the 'intention-to-treat' effect)
2	lxy	NCT00092768	C.O.BinghamIII2007	Etoricoxib	Celecoxib	WOMACpain	or	adhering to intervention (the 'per-protocol' effect)	occurance of non-protocol interventions	1	Low	Low	Low	Low	Low	Low				Low risk	85	15	50	40	40	80
3	lxy	NCT00726547	philip G. conaghan2013	ketoprofen50 mg	Oral placebo matching celecoxib	WOMACpain	or	adhering to intervention (the 'per-protocol' effect)	occurance of non-protocol interventions	1	Low	Low	Low	Low	Low	Low				Total number of study = 1
4	lxy		RoyFleischmann2005	lumiracoxib200mgod	placebo	WOMACpain	or	adhering to intervention (the 'per-protocol' effect)	occurance of non-protocol interventions	1	Low	Low	Low	Low	Low	Low				Some concerns	0	0	0	0	0	0
5	lxy		ReinerLehmann2005	lumiracoxib100mgod	placebo	WOMACpain	or	adhering to intervention (the 'per-protocol' effect)	occurance of non-protocol interventions	1	Low	Low	Low	Low	Low	Low				High risk	0	0	0	0	0	0
6	lxy		EricSheldon2005	lumiracoxib100mgod	placebo	WOMACpain	or	adhering to intervention (the 'per-protocol' effect)	occurance of non-protocol interventions	1	Low	Low	Low	Low	Low	Low				Adhering to intervention (the 'per-protocol' effect)
7	lxy		H Tannenbaum 2004	lumiracoxib 200mgod	placebo	WOMACpain	or	adhering to intervention (the 'per-protocol' effect)	occurance of non-protocol interventions	1	Low	Low	Low	Low	Low	Low				Total number of study = 34
8	lxy		John P.Case 2003	Diclofenac Slodium	Placebo	WOMACpain	or	adhering to intervention (the 'per-protocol' effect)	occurance of non-protocol interventions	1	Low	Low	Some concerns	Low	Some concerns	Some concerns				Low risk	97.1	97.1	88.6	100	88.6	82.9
9	lxy		J-P Raynauld 2015	licofelone	naproxen	WOMACpain	or	adhering to intervention (the 'per-protocol' effect)	occurance of non-protocol interventions	1	Low	Low	Low	Low	Low	Low				Some concerns	2.9	2.9	5.7	0	11.4	11.4
10	lxy		X. Ayral 2003	Tenidap 40mg	Piroxicam 20mg	WOMACpain	or	adhering to intervention (the 'per-protocol' effect)	occurance of non-protocol interventions	1	Some concerns	Low	Low	Low	Some concerns	Low				High risk	0	0	5.7	0	0	5.7
11	lxy	NCT01554163	Myung Chul Yoo2014	Etoricoxib	Celecoxib	WOMACpain	or	adhering to intervention (the 'per-protocol' effect)	occurance of non-protocol interventions	1	Low	Low	Low	Low	Low	Low
13	lxy		Jeffrey Lisse 2001	Celecoxib 200mg/day	Placebo	WOMACpain	or	adhering to intervention (the 'per-protocol' effect)	occurance of non-protocol interventions	1	Low	Low	Low	Low	Low	Low
15	lxy		AJ KIVITZ2001	Celecoxib100 mg/day	Placebo	Investigators' GAssessment ofDi	or	adhering to intervention (the 'per-protocol' effect)	occurance of non-protocol interventions	1	Low	Low	Some concerns	Low	Low	Some concerns
16	lxy		Albert T. Leung 2008	etoricoxib	placebo	WOMACpain	or	adhering to intervention (the 'per-protocol' effect)	occurance of non-protocol interventions	1	Low	Low	Low	Low	Low	Low
17	lxy		J Y Reginster2007	Etoricoxib	Placebo	WOMACpain	or	adhering to intervention (the 'per-protocol' effect)	occurance of non-protocol interventions	1	Low	Low	Low	Low	Low	Low
18	lxy		MN ESSEX 2012	Celecoxib	Naproxen	WOMACpain	or	adhering to intervention (the 'per-protocol' effect)	occurance of non-protocol interventions	1	Low	Low	Low	Low	Low	Low
20	lxy		Arthur L. Weaver2006	rofecoxib	placebo		or	adhering to intervention (the 'per-protocol' effect)	occurance of non-protocol interventions	1	Low	Low	Low	Low	Low	Low
21	lxy	NCT01461369	Allan Gibofsky2014	Submicron diclofenac 35mg tid	Placebo	WOMAC total	or	adhering to intervention (the 'per-protocol' effect)	occurance of non-protocol interventions	1	Low	Low	Low	Low	Low	Low
22	lxy		GRANT W. CANNON2000	Rofecoxib12.5mg	Diclofenac	WOMACpain	or	adhering to intervention (the 'per-protocol' effect)	occurance of non-protocol interventions	1	Low	Low	Low	Low	Low	Low
23	lxy		Sean P Curtis2005	Etoricoxib30mg	Diclofenac150mg	WOMAC VA	or	adhering to intervention (the 'per-protocol' effect)	occurance of non-protocol interventions	1	Low	Low	Low	Low	Low	Low
25	lxy		W KRIEGEL2001	Nimesullde	Naproxen	WOMACpain	or	adhering to intervention (the 'per-protocol' effect)	occurance of non-protocol interventions	1	Low	Low	Low	Low	Low	Low
26	lxy		Laura Louise Laslett2014	Zoledronic acid	Placebo	VAS pain	or	adhering to intervention (the 'per-protocol' effect)	occurance of non-protocol interventions	1	Low	Low	Low	Low	Low	Low
30	lxy		Allen D Sawitzke2010	Glucosamine	Placebo	WOMAC pain	or	adhering to intervention (the 'per-protocol' effect)	occurance of non-protocol interventions	1	Low	Low	Low	Low	Low	Low
32	lxy		H. JAMES WILLIAMS1993	naproxen	acetaminophen		or	adhering to intervention (the 'per-protocol' effect)	occurance of non-protocol interventions	1	Low	Low	High	Low	Some concerns	High
39	lxy		Andrew Whelton2001	Celecoxib	Rofecoxib		or	adhering to intervention (the 'per-protocol' effect)	occurance of non-protocol interventions	1	Low	Low	Low	Low	Low	Low
41	lxy		William B. White2004	Valdecoxib	placebo		or	adhering to intervention (the 'per-protocol' effect)	occurance of non-protocol interventions	1	Low	Low	Low	Low	Some concerns	Some concerns
42	lxy		C. Birbara2006	Rofecoxib	placebo	WOMACpain	or	adhering to intervention (the 'per-protocol' effect)	occurance of non-protocol interventions	1	Low	Low	Low	Low	Low	Low
43	lxy	NCT00092703	Christopher P Cannon2006	Etoricoxib	Diclofenac		or	adhering to intervention (the 'per-protocol' effect)	occurance of non-protocol interventions	1	Low	Low	Low	Low	Low	Low
45	lxy		Anthony R. Temple2006	Acetaminophen	Naproxen	WOMACpain	or	adhering to intervention (the 'per-protocol' effect)	occurance of non-protocol interventions	1	Low	Low	Low	Low	Low	Low
47	lxy		K. Krueger2014	Etoricoxib	Diclofenac		or	adhering to intervention (the 'per-protocol' effect)	occurance of non-protocol interventions	1	Low	Low	Low	Low	Low	Low
48	lxy	NCT01208181	Kara Bickham2016	Etoricoxib	Placebo		or	adhering to intervention (the 'per-protocol' effect)	occurance of non-protocol interventions	1	Low	Low	Low	Low	Low	Low
50	lxy	NCT00346216	Daniel H. Solomon2018	Celecoxib	Ibuprofen	CV	or	adhering to intervention (the 'per-protocol' effect)	occurance of non-protocol interventions	1	Low	Low	Low	Low	Low	Low

## Sheet: Check
1	MarcCHochberg2015	MarcCHochberg2015									Low risk
2	C.O.BinghamIII2007	philip G. conaghan2013									Some concerns
3	philip G. conaghan2013	C.O.BinghamIII2007									High risk
4	RoyFleischmann2005	RoyFleischmann2005
5	ReinerLehmann2005	ReinerLehmann2005
6	EricSheldon2005	EricSheldon2005
7	H Tannenbaum 2004	H Tannenbaum 2004
8	John P.Case 2003	John P.Case 2003
9	J-P Raynauld 2015	J-P Raynauld 2015
10	X. Ayral 2003	X. Ayral 2003
11	Myung Chul Yoo2014	Myung Chul Yoo2014
12	Jeffrey Lisse 2001	Jeffrey Lisse 2001
13	AJ KIVITZ2001	AJ KIVITZ2001
14	Albert T. Leung 2008	Albert T. Leung 2008
15	J Y Reginster2007	J Y Reginster2007
16	MN ESSEX 2012	MN ESSEX 2012
17	Arthur L. Weaver2006	Arthur L. Weaver2006
18	Allan Gibofsky2014	Allan Gibofsky2014
19	GRANT W. CANNON2000	GRANT W. CANNON2000
20	Sean P Curtis2005	Sean P Curtis2005
21	W KRIEGEL2001	W KRIEGEL2001
22	Laura Louise Laslett2014	Laura Louise Laslett2014
23	Allen D Sawitzke2010	Allen D Sawitzke2010
24	H. JAMES WILLIAMS1993	H. JAMES WILLIAMS1993
25	Andrew Whelton2001	Andrew Whelton2001
26	William B. White2004	William B. White2004
27	C. Birbara2006	C. Birbara2006
28	Christopher P Cannon2006	Christopher P Cannon2006
29	Anthony R. Temple2006	Anthony R. Temple2006
30	K. Krueger2014	K. Krueger2014
31	Kara Bickham2016	Kara Bickham2016
32	Daniel H. Solomon2018	Daniel H. Solomon2018
