# Supplementary material for: Assessing the efficacy and safety of different nonsteroidal anti-inflammatory drugs in the treatment of osteoarthritis: A systematic review and network meta-analysis based on RCT trials
Source: PLoS One. 2025 May 7;20(5):e0320379. doi: 10.1371/journal.pone.0320379 (PMC12057957; doi:10.1371/journal.pone.0320379)
Supplement: S6 File — (XLSX) [file pone.0320379.s012.xlsx]

## Sheet: Sheet1
PMID	Title	Authors	Citation	First Author	Journal/Book	Publication Year	Create Date	PMCID	NIHMS ID	DOI
17966026	Effects of celecoxib on blood loss, pain, and recovery of function after total knee replacement: a randomized placebo-controlled trial	Meunier A, Lisander B, Good L.	Acta Orthop. 2007 Oct;78(5):661-7. doi: 10.1080/17453670710014365.	Meunier A	Acta Orthop	2007	2007-10-30			10.1080/17453670710014365
19234885	Celecoxib does not appear to affect prosthesis fixation in total knee replacement: A randomized study using radiostereometry in 50 patients	Meunier A, Aspenberg P, Good L.	Acta Orthop. 2009 Feb;80(1):46-50. doi: 10.1080/17453670902804976.	Meunier A	Acta Orthop	2009	2009-02-24	PMC2823240		10.1080/17453670902804976
9602763	Indomethacin for prevention of heterotopic ossification after hip arthroplasty. A randomized comparison between 4 and 8 days of treatment	Dorn U, Grethen C, Effenberger H, Berka H, Ramsauer T, Drekonja T.	Acta Orthop Scand. 1998 Apr;69(2):107-10. doi: 10.3109/17453679809117607.	Dorn U	Acta Orthop Scand	1998	1998-05-29			10.3109/17453679809117607
9602764	Preventive effects of ibuprofen on periarticular heterotopic ossification after total hip arthroplasty. A randomized double-blind prospective study of treatment time	Persson PE, Sodemann B, Nilsson OS.	Acta Orthop Scand. 1998 Apr;69(2):111-5. doi: 10.3109/17453679809117608.	Persson PE	Acta Orthop Scand	1998	1998-05-29			10.3109/17453679809117608
9703407	Antiinflammatory effect of tepoxalin: blood and synovial tissue studied in patients with knee arthrosis	Willburger RE, Wittenberg RH, Schmidt K, Kleemeyer KS, Peskar BA.	Acta Orthop Scand. 1998 Jun;69(3):295-300. doi: 10.3109/17453679809000934.	Willburger RE	Acta Orthop Scand	1998	1998-08-14			10.3109/17453679809000934
11728078	The effect of flurbiprofen and tiaprofenic acid on serum cytokine levels of patients with osteoarthrosis	Uzun H, Tuzun S, Ozaras N, Aydin S, Ozaras R, Dondurmaci S, Tuzun F.	Acta Orthop Scand. 2001 Oct;72(5):499-502. doi: 10.1080/000164701753532844.	Uzun H	Acta Orthop Scand	2001	2001-12-01			10.1080/000164701753532844
30982756	The effects of intra-articular injection of ibuprofen on knee joint cartilage and synovium in rats	Çepni Kütahya E, Oc B, Ugurluoglu C, Duman I, Arun O.	Acta Orthop Traumatol Turc. 2019 Jul;53(4):292-296. doi: 10.1016/j.aott.2019.03.013. Epub 2019 Apr 11.	Çepni Kütahya E	Acta Orthop Traumatol Turc	2019	2019-04-16	PMC6739263		10.1016/j.aott.2019.03.013
15077933	The effect of acupuncture on the symptoms of knee osteoarthritis--an open randomised controlled study	Tukmachi E, Jubb R, Dempsey E, Jones P.	Acupunct Med. 2004 Mar;22(1):14-22. doi: 10.1136/aim.22.1.14.	Tukmachi E	Acupunct Med	2004	2004-04-14			10.1136/aim.22.1.14
20845002	Efficacy and safety of flavocoxid, a novel therapeutic, compared with naproxen: a randomized multicenter controlled trial in subjects with osteoarthritis of the knee	Levy RM, Khokhlov A, Kopenkin S, Bart B, Ermolova T, Kantemirova R, Mazurov V, Bell M, Caldron P, Pillai L, Burnett BP.	Adv Ther. 2010 Oct;27(10):731-42. doi: 10.1007/s12325-010-0064-z. Epub 2010 Sep 15.	Levy RM	Adv Ther	2010	2010-09-17			10.1007/s12325-010-0064-z
20972845	Efficacy and safety of flavocoxid compared with naproxen in subjects with osteoarthritis of the knee- a subset analysis	Levy R, Khokhlov A, Kopenkin S, Bart B, Ermolova T, Kantemirova R, Mazurov V, Bell M, Caldron P, Pillai L, Burnett B.	Adv Ther. 2010 Dec;27(12):953-62. doi: 10.1007/s12325-010-0083-9. Epub 2010 Oct 21.	Levy R	Adv Ther	2010	2010-10-26			10.1007/s12325-010-0083-9
33723790	Non-Inferiority of a Single Injection of Sodium Hyaluronate Plus Sorbitol to Hylan G-F20: A 6-Month Randomized Controlled Trial	Cortet B, Lombion S, Naissant B, Vidovic E, Bruyère O.	Adv Ther. 2021 May;38(5):2271-2283. doi: 10.1007/s12325-021-01648-3. Epub 2021 Mar 16.	Cortet B	Adv Ther	2021	2021-03-16	PMC8107072		10.1007/s12325-021-01648-3
35960482	Characterizing 16-Week Responder Profiles Using Group-Based Trajectory Modeling in Over 4300 Clinical Trial Participants Receiving Pharmaceutical Treatment for Moderate to Severe Osteoarthritis	Schnitzer TJ, Bonfanti G, Atkinson J, Donevan S, Viktrup L, Barroso J, Whalen E, Edwards RA.	Adv Ther. 2022 Oct;39(10):4742-4756. doi: 10.1007/s12325-022-02290-3. Epub 2022 Aug 12.	Schnitzer TJ	Adv Ther	2022	2022-08-12			10.1007/s12325-022-02290-3
36301512	A Two-Step, Trajectory-Focused, Analytics Approach to Attempt Prediction of Analgesic Response in Patients with Moderate-to-Severe Osteoarthritis	Atkinson J, Edwards RA, Bonfanti G, Barroso J, Schnitzer TJ.	Adv Ther. 2023 Jan;40(1):252-264. doi: 10.1007/s12325-022-02336-6. Epub 2022 Oct 27.	Atkinson J	Adv Ther	2023	2022-10-27			10.1007/s12325-022-02336-6
2339667	Spontaneous osteo-arthritis of the knee-joint in C57BL mice receiving chronic oral treatment with NSAID's or prednisone	Pataki A, Graf HP, Witzemann E.	Agents Actions. 1990 Mar;29(3-4):210-7. doi: 10.1007/BF01966449.	Pataki A	Agents Actions	1990	1990-03-01			10.1007/BF01966449
7942325	Long-term effect of nonsteroidal anti-inflammatory drugs on the production of cytokines and other inflammatory mediators by blood cells of patients with osteoarthritis	González E, de la Cruz C, de Nicoläs R, Egido J, Herrero-Beaumont G.	Agents Actions. 1994 May;41(3-4):171-8. doi: 10.1007/BF02001912.	González E	Agents Actions	1994	1994-05-01			10.1007/BF02001912
31429006	A retrospective observational study of glucosamine sulfate in addition to conventional therapy in hand osteoarthritis patients compared to conventional treatment alone	Tenti S, Giordano N, Mondanelli N, Giannotti S, Maheu E, Fioravanti A.	Aging Clin Exp Res. 2020 Jun;32(6):1161-1172. doi: 10.1007/s40520-019-01305-4. Epub 2019 Aug 19.	Tenti S	Aging Clin Exp Res	2020	2019-08-21			10.1007/s40520-019-01305-4
11405384	A multicenter, randomized, controlled trial to evaluate the safety profile, tolerability, and efficacy of rofecoxib in advanced elderly patients with osteoarthritis	Truitt KE, Sperling RS, Ettinger WH Jr, Greenwald M, DeTora L, Zeng Q, Bolognese J, Ehrich E; Phase III Rofecoxib Geriatric Study Group.	Aging (Milano). 2001 Apr;13(2):112-21. doi: 10.1007/BF03351533.	Truitt KE	Aging (Milano)	2001	2001-06-19			10.1007/BF03351533
9690725	Omeprazole and sucralfate in the treatment of NSAID-induced gastric and duodenal ulcer	Bianchi Porro G, Lazzaroni M, Manzionna G, Petrillo M.	Aliment Pharmacol Ther. 1998 Apr;12(4):355-60. doi: 10.1046/j.1365-2036.1998.00312.x.	Bianchi Porro G	Aliment Pharmacol Ther	1998	1998-08-05			10.1046/j.1365-2036.1998.00312.x
10759624	Safety and efficacy of nabumetone in osteoarthritis: emphasis on gastrointestinal safety	Scott DL, Palmer RH.	Aliment Pharmacol Ther. 2000 Apr;14(4):443-52. doi: 10.1046/j.1365-2036.2000.00715.x.	Scott DL	Aliment Pharmacol Ther	2000	2000-04-12			10.1046/j.1365-2036.2000.00715.x
11136272	Review article: the gastrointestinal safety profile of rofecoxib, a highly selective inhibitor of cyclooxygenase-2, in humans	Hawkey CJ, Jackson L, Harper SE, Simon TJ, Mortensen E, Lines CR.	Aliment Pharmacol Ther. 2001 Jan;15(1):1-9. doi: 10.1046/j.1365-2036.2001.00894.x.	Hawkey CJ	Aliment Pharmacol Ther	2001	2001-01-03			10.1046/j.1365-2036.2001.00894.x
11563999	Influence of risk factors on endoscopic and clinical ulcers in patients taking rofecoxib or ibuprofen in two randomized controlled trials	Hawkey CJ, Laine L, Harper SE, Quan HU, Bolognese JA, Mortensen E; Rofecoxib Osteoarthritis Endoscopy Multinational Study Group.	Aliment Pharmacol Ther. 2001 Oct;15(10):1593-601. doi: 10.1046/j.1365-2036.2001.01007.x.	Hawkey CJ	Aliment Pharmacol Ther	2001	2001-09-21			10.1046/j.1365-2036.2001.01007.x
11929402	Dyspepsia tolerability from the patients' perspective: a comparison of celecoxib with diclofenac	Goldstein JL, Eisen GM, Burke TA, Peña BM, Lefkowith J, Geis GS.	Aliment Pharmacol Ther. 2002 Apr;16(4):819-27. doi: 10.1046/j.1365-2036.2002.01219.x.	Goldstein JL	Aliment Pharmacol Ther	2002	2002-04-04			10.1046/j.1365-2036.2002.01219.x
12534404	Complementary studies of the gastrointestinal safety of the cyclo-oxygenase-2-selective inhibitor etoricoxib	Hunt RH, Harper S, Callegari P, Yu C, Quan H, Evans J, James C, Bowen B, Rashid F.	Aliment Pharmacol Ther. 2003 Jan;17(2):201-10. doi: 10.1046/j.1365-2036.2003.01407.x.	Hunt RH	Aliment Pharmacol Ther	2003	2003-01-22			10.1046/j.1365-2036.2003.01407.x
12622757	Review article: The pharmacological properties and clinical use of valdecoxib, a new cyclo-oxygenase-2-selective inhibitor	Alsalameh S, Burian M, Mahr G, Woodcock BG, Geisslinger G.	Aliment Pharmacol Ther. 2003 Feb 15;17(4):489-501. doi: 10.1046/j.1365-2036.2003.01460.x.	Alsalameh S	Aliment Pharmacol Ther	2003	2003-03-08			10.1046/j.1365-2036.2003.01460.x
12848634	A comparison of the upper gastrointestinal mucosal effects of valdecoxib, naproxen and placebo in healthy elderly subjects	Goldstein JL, Kivitz AJ, Verburg KM, Recker DP, Palmer RC, Kent JD.	Aliment Pharmacol Ther. 2003 Jul 1;18(1):125-32. doi: 10.1046/j.1365-2036.2003.01650.x.	Goldstein JL	Aliment Pharmacol Ther	2003	2003-07-10			10.1046/j.1365-2036.2003.01650.x
15225171	Therapeutic arthritis research and gastrointestinal event trial of lumiracoxib - study design and patient demographics	Hawkey CJ, Farkouh M, Gitton X, Ehrsam E, Huels J, Richardson P.	Aliment Pharmacol Ther. 2004 Jul 1;20(1):51-63. doi: 10.1111/j.1365-2036.2004.02026.x.	Hawkey CJ	Aliment Pharmacol Ther	2004	2004-07-01			10.1111/j.1365-2036.2004.02026.x
15339324	Reduced incidence of upper gastrointestinal ulcer complications with the COX-2 selective inhibitor, valdecoxib	Goldstein JL, Eisen GM, Agrawal N, Stenson WF, Kent JD, Verburg KM.	Aliment Pharmacol Ther. 2004 Sep 1;20(5):527-38. doi: 10.1111/j.1365-2036.2004.02118.x.	Goldstein JL	Aliment Pharmacol Ther	2004	2004-09-02			10.1111/j.1365-2036.2004.02118.x
18549459	Clinical trial: comparison of ibuprofen-phosphatidylcholine and ibuprofen on the gastrointestinal safety and analgesic efficacy in osteoarthritic patients	Lanza FL, Marathi UK, Anand BS, Lichtenberger LM.	Aliment Pharmacol Ther. 2008 Aug 15;28(4):431-42. doi: 10.1111/j.1365-2036.2008.03765.x. Epub 2008 Jun 11.	Lanza FL	Aliment Pharmacol Ther	2008	2008-06-14	PMC3353548	NIHMS59095	10.1111/j.1365-2036.2008.03765.x
20497139	Clinical trial: the incidence of NSAID-associated endoscopic gastric ulcers in patients treated with PN 400 (naproxen plus esomeprazole magnesium) vs. enteric-coated naproxen alone	Goldstein JL, Hochberg MC, Fort JG, Zhang Y, Hwang C, Sostek M.	Aliment Pharmacol Ther. 2010 Aug;32(3):401-13. doi: 10.1111/j.1365-2036.2010.04378.x. Epub 2010 May 22.	Goldstein JL	Aliment Pharmacol Ther	2010	2010-05-26			10.1111/j.1365-2036.2010.04378.x
21810115	Haemoglobin decreases in NSAID users over time: an analysis of two large outcome trials	Goldstein JL, Chan FK, Lanas A, Wilcox CM, Peura D, Sands GH, Berger MF, Nguyen H, Scheiman JM.	Aliment Pharmacol Ther. 2011 Oct;34(7):808-16. doi: 10.1111/j.1365-2036.2011.04790.x. Epub 2011 Aug 2.	Goldstein JL	Aliment Pharmacol Ther	2011	2011-08-04	PMC3201839		10.1111/j.1365-2036.2011.04790.x
22804104	Risk factors associated with a decrease ≥2 g/dL in haemoglobin and/or ≥10% haematocrit in osteoarthritis patients taking celecoxib or a nonselective NSAID plus a PPI in a large randomised controlled trial (CONDOR)	Lanas A, Goldstein JL, Chan FK, Wilcox CM, Peura DA, Li C, Sands GH, Scheiman JM.	Aliment Pharmacol Ther. 2012 Sep;36(5):485-92. doi: 10.1111/j.1365-2036.2012.05213.x. Epub 2012 Jul 15.	Lanas A	Aliment Pharmacol Ther	2012	2012-07-19			10.1111/j.1365-2036.2012.05213.x
29667211	Randomised clinical trial: gastrointestinal events in arthritis patients treated with celecoxib, ibuprofen or naproxen in the PRECISION trial	Yeomans ND, Graham DY, Husni ME, Solomon DH, Stevens T, Vargo J, Wang Q, Wisniewski LM, Wolski KE, Borer JS, Libby P, Lincoff AM, Lüscher TF, Bao W, Walker C, Nissen SE; PRECISION investigators.	Aliment Pharmacol Ther. 2018 Jun;47(11):1453-1463. doi: 10.1111/apt.14610. Epub 2018 Apr 17.	Yeomans ND	Aliment Pharmacol Ther	2018	2018-04-19			10.1111/apt.14610
14564311	Selective COX-2 inhibition and cardiovascular effects: a review of the rofecoxib development program	Weir MR, Sperling RS, Reicin A, Gertz BJ.	Am Heart J. 2003 Oct;146(4):591-604. doi: 10.1016/S0002-8703(03)00398-3.	Weir MR	Am Heart J	2003	2003-10-18			10.1016/S0002-8703(03)00398-3
16875903	Clinical trial design and patient demographics of the Multinational Etoricoxib and Diclofenac Arthritis Long-term (MEDAL) study program: cardiovascular outcomes with etoricoxib versus diclofenac in patients with osteoarthritis and rheumatoid arthritis	Cannon CP, Curtis SP, Bolognese JA, Laine L; MEDAL Steering Committee.	Am Heart J. 2006 Aug;152(2):237-45. doi: 10.1016/j.ahj.2006.05.024.	Cannon CP	Am Heart J	2006	2006-08-01			10.1016/j.ahj.2006.05.024
11792343	Comparison of cardiovascular thrombotic events in patients with osteoarthritis treated with rofecoxib versus nonselective nonsteroidal anti-inflammatory drugs (ibuprofen, diclofenac, and nabumetone)	Reicin AS, Shapiro D, Sperling RS, Barr E, Yu Q.	Am J Cardiol. 2002 Jan 15;89(2):204-9. doi: 10.1016/s0002-9149(01)02201-9.	Reicin AS	Am J Cardiol	2002	2002-01-17			10.1016/s0002-9149(01)02201-9
12398962	Effects of celecoxib and rofecoxib on blood pressure and edema in patients > or =65 years of age with systemic hypertension and osteoarthritis	Whelton A, White WB, Bello AE, Puma JA, Fort JG; SUCCESS-VII Investigators.	Am J Cardiol. 2002 Nov 1;90(9):959-63. doi: 10.1016/s0002-9149(02)02661-9.	Whelton A	Am J Cardiol	2002	2002-10-26			10.1016/s0002-9149(02)02661-9
19733721	Effects of the cyclooxygenase inhibiting nitric oxide donator naproxcinod versus naproxen on systemic blood pressure in patients with osteoarthritis	White WB, Schnitzer TJ, Fleming R, Duquesroix B, Beekman M.	Am J Cardiol. 2009 Sep 15;104(6):840-5. doi: 10.1016/j.amjcard.2009.05.014.	White WB	Am J Cardiol	2009	2009-09-08			10.1016/j.amjcard.2009.05.014
11789591	Effect of SKI 306X, a new herbal anti-arthritic agent, in patients with osteoarthritis of the knee: a double-blind placebo controlled study	Jung YB, Roh KJ, Jung JA, Jung K, Yoo H, Cho YB, Kwak WJ, Kim DK, Kim KH, Han CK.	Am J Chin Med. 2001;29(3-4):485-91. doi: 10.1142/S0192415X01000502.	Jung YB	Am J Chin Med	2001	2002-01-16			10.1142/S0192415X01000502
15315266	A four-week, randomized, double-blind trial of the efficacy and safety of SKI306X: a herbal anti-arthritic agent versus diclofenac in osteoarthritis of the knee	Lung YB, Seong SC, Lee MC, Shin YU, Kim DH, Kim JM, Jung YK, Ahn JH, Seo JG, Park YS, Lee CS, Roh KJ, Han CK, Cho YB, Chang DY, Kwak WJ, Jung KO, Park BJ.	Am J Chin Med. 2004;32(2):291-301. doi: 10.1142/S0192415X04001941.	Lung YB	Am J Chin Med	2004	2004-08-19			10.1142/S0192415X04001941
35880828	Krill oil improved osteoarthritic knee pain in adults with mild to moderate knee osteoarthritis: a 6-month multicenter, randomized, double-blind, placebo-controlled trial	Stonehouse W, Benassi-Evans B, Bednarz J, Vincent AD, Hall S, Hill CL.	Am J Clin Nutr. 2022 Sep 2;116(3):672-685. doi: 10.1093/ajcn/nqac125.	Stonehouse W	Am J Clin Nutr	2022	2022-07-26	PMC9437987		10.1093/ajcn/nqac125
11808967	Reliability, validity, and responsiveness of severity of dyspepsia assessment (SODA) in a randomized clinical trial of a COX-2-specific inhibitor and traditional NSAID therapy	Rabeneck L, Wristers K, Goldstein JL, Eisen G, Dedhiya SD, Burke TA.	Am J Gastroenterol. 2002 Jan;97(1):32-9. doi: 10.1111/j.1572-0241.2002.05419.x.	Rabeneck L	Am J Gastroenterol	2002	2002-01-26			10.1111/j.1572-0241.2002.05419.x
15842577	Valdecoxib is associated with improved dyspepsia-related health compared with nonspecific NSAIDs in patients with osteoarthritis or rheumatoid arthritis	Rabeneck L, Goldstein JL, Vu A, Mayne TJ, Rublee DA.	Am J Gastroenterol. 2005 May;100(5):1043-50. doi: 10.1111/j.1572-0241.2005.40701.x.	Rabeneck L	Am J Gastroenterol	2005	2005-04-22			10.1111/j.1572-0241.2005.40701.x
16494585	Prevention of ulcers by esomeprazole in at-risk patients using non-selective NSAIDs and COX-2 inhibitors	Scheiman JM, Yeomans ND, Talley NJ, Vakil N, Chan FK, Tulassay Z, Rainoldi JL, Szczepanski L, Ung KA, Kleczkowski D, Ahlbom H, Naesdal J, Hawkey C.	Am J Gastroenterol. 2006 Apr;101(4):701-10. doi: 10.1111/j.1572-0241.2006.00499.x. Epub 2006 Feb 22.	Scheiman JM	Am J Gastroenterol	2006	2006-02-24			10.1111/j.1572-0241.2006.00499.x
19174782	How common is diclofenac-associated liver injury? Analysis of 17,289 arthritis patients in a long-term prospective clinical trial	Laine L, Goldkind L, Curtis SP, Connors LG, Yanqiong Z, Cannon CP.	Am J Gastroenterol. 2009 Feb;104(2):356-62. doi: 10.1038/ajg.2008.149. Epub 2009 Jan 27.	Laine L	Am J Gastroenterol	2009	2009-01-29			10.1038/ajg.2008.149
23399552	GI-REASONS: a novel 6-month, prospective, randomized, open-label, blinded endpoint (PROBE) trial	Cryer B, Li C, Simon LS, Singh G, Stillman MJ, Berger MF.	Am J Gastroenterol. 2013 Mar;108(3):392-400. doi: 10.1038/ajg.2012.467. Epub 2013 Feb 12.	Cryer B	Am J Gastroenterol	2013	2013-02-13	PMC3590424		10.1038/ajg.2012.467
22264852	Tolerability of topical diclofenac sodium 1% gel for osteoarthritis in seniors and patients with comorbidities	Baraf HS, Gold MS, Petruschke RA, Wieman MS.	Am J Geriatr Pharmacother. 2012 Feb;10(1):47-60. doi: 10.1016/j.amjopharm.2011.12.002. Epub 2012 Jan 20.	Baraf HS	Am J Geriatr Pharmacother	2012	2012-01-24			10.1016/j.amjopharm.2011.12.002
2773967	Intra-articular orgotein in osteoarthritis of the knee: a placebo-controlled efficacy, safety, and dosage comparison	McIlwain H, Silverfield JC, Cheatum DE, Poiley J, Taborn J, Ignaczak T, Multz CV.	Am J Med. 1989 Sep;87(3):295-300. doi: 10.1016/s0002-9343(89)80154-8.	McIlwain H	Am J Med	1989	1989-09-01			10.1016/s0002-9343(89)80154-8
3318432	Nabumetone therapy of osteoarthritis. A six-week, placebo-controlled study	Blechman WJ.	Am J Med. 1987 Oct 30;83(4B):70-3. doi: 10.1016/0002-9343(87)90598-5.	Blechman WJ	Am J Med	1987	1987-10-30			10.1016/0002-9343(87)90598-5
3318433	Results of a six-month study comparing the safety and efficacy of nabumetone and aspirin in the treatment of osteoarthritis	Mullen BJ.	Am J Med. 1987 Oct 30;83(4B):74-7. doi: 10.1016/0002-9343(87)90599-7.	Mullen BJ	Am J Med	1987	1987-10-30			10.1016/0002-9343(87)90599-7
3318434	Comparison of the safety and efficacy of nabumetone and aspirin in the treatment of osteoarthritis in adults	Appelrouth DJ, Baim S, Chang RW, Cohen MH, Englund DW, Germain BF, Hartman SS, Jaffer A, Mullen BJ, Smith FE.	Am J Med. 1987 Oct 30;83(4B):78-81. doi: 10.1016/0002-9343(87)90600-0.	Appelrouth DJ	Am J Med	1987	1987-10-30			10.1016/0002-9343(87)90600-0
3318435	Nabumetone versus naproxen in the treatment of osteoarthritis. A six-month trial	Poiley JE.	Am J Med. 1987 Oct 30;83(4B):82-5. doi: 10.1016/0002-9343(87)90601-2.	Poiley JE	Am J Med	1987	1987-10-30			10.1016/0002-9343(87)90601-2
3318436	Six-month multi-center study comparing nabumetone with naproxen in the treatment of osteoarthritis	Pisko EJ, Bockow BI, Box P, Brodsky AL, Burch FX, Collins RL, Fleischmann RM, Keller MI, Lipani JA, Poiley JE, et al.	Am J Med. 1987 Oct 30;83(4B):86-91. doi: 10.1016/0002-9343(87)90602-4.	Pisko EJ	Am J Med	1987	1987-10-30			10.1016/0002-9343(87)90602-4
3318442	Italian double-blind multicenter study comparing S-adenosylmethionine, naproxen, and placebo in the treatment of degenerative joint disease	Caruso I, Pietrogrande V.	Am J Med. 1987 Nov 20;83(5A):66-71. doi: 10.1016/0002-9343(87)90854-0.	Caruso I	Am J Med	1987	1987-11-20			10.1016/0002-9343(87)90854-0
3318443	Double-blind controlled clinical trial of oral S-adenosylmethionine versus piroxicam in knee osteoarthritis	Maccagno A, Di Giorgio EE, Caston OL, Sagasta CL.	Am J Med. 1987 Nov 20;83(5A):72-7. doi: 10.1016/0002-9343(87)90855-2.	Maccagno A	Am J Med	1987	1987-11-20			10.1016/0002-9343(87)90855-2
3318444	Double-blind comparative clinical trial with S-adenosylmethionine and indomethacin in the treatment of osteoarthritis	Vetter G.	Am J Med. 1987 Nov 20;83(5A):78-80. doi: 10.1016/0002-9343(87)90856-4.	Vetter G	Am J Med	1987	1987-11-20			10.1016/0002-9343(87)90856-4
3318445	Double-blind clinical trial of S-adenosylmethionine versus ibuprofen in the treatment of osteoarthritis	Müller-Fassbender H.	Am J Med. 1987 Nov 20;83(5A):81-3. doi: 10.1016/0002-9343(87)90857-6.	Müller-Fassbender H	Am J Med	1987	1987-11-20			10.1016/0002-9343(87)90857-6
8356997	Safety experience with nabumetone versus diclofenac, naproxen, ibuprofen, and piroxicam in osteoarthritis and rheumatoid arthritis	Eversmeyer W, Poland M, DeLapp RE, Jensen CP.	Am J Med. 1993 Aug 9;95(2A):10S-18S. doi: 10.1016/0002-9343(93)90391-2.	Eversmeyer W	Am J Med	1993	1993-08-09			10.1016/0002-9343(93)90391-2
8356998	Efficacy and safety of nabumetone versus diclofenac, naproxen, ibuprofen, and piroxicam in the elderly	Morgan GJ, Poland M, DeLapp RE.	Am J Med. 1993 Aug 9;95(2A):19S-27S. doi: 10.1016/0002-9343(93)90392-3.	Morgan GJ	Am J Med	1993	1993-08-09			10.1016/0002-9343(93)90392-3
8356999	Efficacy of nabumetone versus diclofenac, naproxen, ibuprofen, and piroxicam in osteoarthritis and rheumatoid arthritis	Lister BJ, Poland M, DeLapp RE.	Am J Med. 1993 Aug 9;95(2A):2S-9S. doi: 10.1016/0002-9343(93)90390-b.	Lister BJ	Am J Med	1993	1993-08-09			10.1016/0002-9343(93)90390-b
10390127	Cyclooxygenase-2 specificity and its clinical implications	Lefkowith JB.	Am J Med. 1999 May 31;106(5B):43S-50S. doi: 10.1016/s0002-9343(99)00116-3.	Lefkowith JB	Am J Med	1999	1999-07-02			10.1016/s0002-9343(99)00116-3
10974182	A randomized trial measuring fecal blood loss after treatment with rofecoxib, ibuprofen, or placebo in healthy subjects	Hunt RH, Bowen B, Mortensen ER, Simon TJ, James C, Cagliola A, Quan H, Bolognese JA.	Am J Med. 2000 Aug 15;109(3):201-6. doi: 10.1016/s0002-9343(00)00470-8.	Hunt RH	Am J Med	2000	2000-09-07			10.1016/s0002-9343(00)00470-8
11165996	Cyclooxygenase-2: a major therapeutic advance?	Emery P.	Am J Med. 2001 Jan 8;110(1A):42S-45S. doi: 10.1016/s0002-9343(00)00649-5.	Emery P	Am J Med	2001	2001-02-13			10.1016/s0002-9343(00)00649-5
11173050	The role of acetaminophen in the management of patients with osteoarthritis	Shamoon M, Hochberg MC.	Am J Med. 2001 Feb 19;110 Suppl 3A:46S-9S. doi: 10.1016/s0002-9343(01)00618-0.	Shamoon M	Am J Med	2001	2001-02-15			10.1016/s0002-9343(01)00618-0
16271911	Impact of a general practitioner educational intervention on osteoarthritis treatment in an elderly population	Rahme E, Choquette D, Beaulieu M, Bessette L, Joseph L, Toubouti Y, LeLorier J.	Am J Med. 2005 Nov;118(11):1262-70. doi: 10.1016/j.amjmed.2005.03.026.	Rahme E	Am J Med	2005	2005-11-08			10.1016/j.amjmed.2005.03.026
16490472	Celecoxib versus naproxen and diclofenac in osteoarthritis patients: SUCCESS-I Study	Singh G, Fort JG, Goldstein JL, Levy RA, Hanrahan PS, Bello AE, Andrade-Ortega L, Wallemark C, Agrawal NM, Eisen GM, Stenson WF, Triadafilopoulos G; SUCCESS-I Investigators.	Am J Med. 2006 Mar;119(3):255-66. doi: 10.1016/j.amjmed.2005.09.054.	Singh G	Am J Med	2006	2006-02-24			10.1016/j.amjmed.2005.09.054
23993259	NSAIDs are associated with lower depression scores in patients with osteoarthritis	Iyengar RL, Gandhi S, Aneja A, Thorpe K, Razzouk L, Greenberg J, Mosovich S, Farkouh ME.	Am J Med. 2013 Nov;126(11):1017.e11-8. doi: 10.1016/j.amjmed.2013.02.037. Epub 2013 Aug 29.	Iyengar RL	Am J Med	2013	2013-09-03			10.1016/j.amjmed.2013.02.037
28756267	The Risk of Major NSAID Toxicity with Celecoxib, Ibuprofen, or Naproxen: A Secondary Analysis of the PRECISION Trial	Solomon DH, Husni ME, Libby PA, Yeomans ND, Lincoff AM, Lϋscher TF, Menon V, Brennan DM, Wisniewski LM, Nissen SE, Borer JS.	Am J Med. 2017 Dec;130(12):1415-1422.e4. doi: 10.1016/j.amjmed.2017.06.028. Epub 2017 Jul 26.	Solomon DH	Am J Med	2017	2017-07-31			10.1016/j.amjmed.2017.06.028
2946224	Gastrointestinal blood loss in arthritic patients receiving chronic dosing with etodolac and piroxicam	Jallad NS, Sanda M, Salom IL, Perdomo CS, Garg DC, Mullane JF, Weidler DJ.	Am J Med Sci. 1986 Nov;292(5):272-6. doi: 10.1097/00000441-198611000-00004.	Jallad NS	Am J Med Sci	1986	1986-11-01			10.1097/00000441-198611000-00004
18356618	Effect of home exercise of quadriceps on knee osteoarthritis compared with nonsteroidal antiinflammatory drugs: a randomized controlled trial	Doi T, Akai M, Fujino K, Iwaya T, Kurosawa H, Hayashi K, Marui E.	Am J Phys Med Rehabil. 2008 Apr;87(4):258-69. doi: 10.1097/PHM.0b013e318168c02d.	Doi T	Am J Phys Med Rehabil	2008	2008-03-22			10.1097/PHM.0b013e318168c02d
24866892	Chondroprotection and the prevention of osteoarthritis progression of the knee: a systematic review of treatment agents	Gallagher B, Tjoumakaris FP, Harwood MI, Good RP, Ciccotti MG, Freedman KB.	Am J Sports Med. 2015 Mar;43(3):734-44. doi: 10.1177/0363546514533777. Epub 2014 May 27.	Gallagher B	Am J Sports Med	2015	2014-05-29			10.1177/0363546514533777
11304662	Cyclooxygenase-2--specific inhibitors and cardiorenal function: a randomized, controlled trial of celecoxib and rofecoxib in older hypertensive osteoarthritis patients	Whelton A, Fort JG, Puma JA, Normandin D, Bello AE, Verburg KM; SUCCESS VI Study Group.	Am J Ther. 2001 Mar-Apr;8(2):85-95. doi: 10.1097/00045391-200103000-00003.	Whelton A	Am J Ther	2001	2001-04-17			10.1097/00045391-200103000-00003
11317164	The hepatic safety and tolerability of the novel cyclooxygenase-2 inhibitor celecoxib	Maddrey WC, Maurath CJ, Verburg KM, Geis GS.	Am J Ther. 2000 May;7(3):153-8. doi: 10.1097/00045391-200007030-00003.	Maddrey WC	Am J Ther	2000	2001-04-24			10.1097/00045391-200007030-00003
11317165	Renal safety and tolerability of celecoxib, a novel cyclooxygenase-2 inhibitor	Whelton A, Maurath CJ, Verburg KM, Geis GS.	Am J Ther. 2000 May;7(3):159-75. doi: 10.1097/00045391-200007030-00004.	Whelton A	Am J Ther	2000	2001-04-24			10.1097/00045391-200007030-00004
11329096	Comparative efficacy and safety of nimesulide versus piroxicam in osteoarthritis with special reference to chondroprotection	Sharma S, Rastogi S, Gupta V, Rohtagi D, Gulati P.	Am J Ther. 1999 Jul;6(4):191-7. doi: 10.1097/00045391-199907000-00003.	Sharma S	Am J Ther	1999	2001-05-01			10.1097/00045391-199907000-00003
12522515	American pain society pain questionnaire and other pain measures in the assessment of osteoarthritis pain: a pooled analysis of three celecoxib pivotal studies	Moskowitz RW, Sunshine A, Brugger A, Lefkowith JB, Zhao WW, Geis GS.	Am J Ther. 2003 Jan-Feb;10(1):12-20. doi: 10.1097/00045391-200301000-00005.	Moskowitz RW	Am J Ther	2003	2003-01-11			10.1097/00045391-200301000-00005
14624289	Comparative evaluation of the effectiveness and tolerability of nimesulide versus rofecoxib taken once a day in the treatment of patients with knee osteoarthritis	Herrera JA, González M.	Am J Ther. 2003 Nov-Dec;10(6):468-72. doi: 10.1097/00045391-200311000-00017.	Herrera JA	Am J Ther	2003	2003-11-19			10.1097/00045391-200311000-00017
14999359	Analgesic efficacy and safety of nonprescription doses of naproxen sodium compared with acetaminophen in the treatment of osteoarthritis of the knee	Golden HE, Moskowitz RW, Minic M.	Am J Ther. 2004 Mar-Apr;11(2):85-94. doi: 10.1097/00045391-200403000-00002.	Golden HE	Am J Ther	2004	2004-03-05			10.1097/00045391-200403000-00002
15266215	Effects of the cyclooxygenase-2 specific inhibitor valdecoxib versus nonsteroidal antiinflammatory agents and placebo on cardiovascular thrombotic events in patients with arthritis	White WB, Strand V, Roberts R, Whelton A.	Am J Ther. 2004 Jul-Aug;11(4):244-50. doi: 10.1097/01.mjt.0000127360.23508.04.	White WB	Am J Ther	2004	2004-07-22			10.1097/01.mjt.0000127360.23508.04
15662296	Do individualized medication effectiveness tests (n-of-1 trials) change clinical decisions about which drugs to use for osteoarthritis and chronic pain?	Nikles CJ, Yelland M, Glasziou PP, Del Mar C.	Am J Ther. 2005 Jan-Feb;12(1):92-7. doi: 10.1097/00045391-200501000-00012.	Nikles CJ	Am J Ther	2005	2005-01-22			10.1097/00045391-200501000-00012
20215961	Tramadol hydrochloride extended-release once-daily in the treatment of osteoarthritis of the knee and/or hip: a double-blind, randomized, dose-ranging trial	DeLemos BP, Xiang J, Benson C, Gana TJ, Pascual ML, Rosanna R, Fleming B.	Am J Ther. 2011 May;18(3):216-26. doi: 10.1097/MJT.0b013e3181cec307.	DeLemos BP	Am J Ther	2011	2010-03-11			10.1097/MJT.0b013e3181cec307
16008217	In vivo effects of tepoxalin, an inhibitor of cyclooxygenase and lipoxygenase, on prostanoid and leukotriene production in dogs with chronic osteoarthritis	Agnello KA, Reynolds LR, Budsberg SC.	Am J Vet Res. 2005 Jun;66(6):966-72. doi: 10.2460/ajvr.2005.66.966.	Agnello KA	Am J Vet Res	2005	2005-07-13			10.2460/ajvr.2005.66.966
17331013	Changes in platelet function, hemostasis, and prostaglandin expression after treatment with nonsteroidal anti-inflammatory drugs with various cyclooxygenase selectivities in dogs	Brainard BM, Meredith CP, Callan MB, Budsberg SC, Shofer FS, Driessen B, Otto CM.	Am J Vet Res. 2007 Mar;68(3):251-7. doi: 10.2460/ajvr.68.3.251.	Brainard BM	Am J Vet Res	2007	2007-03-03			10.2460/ajvr.68.3.251
18764695	Effects of firocoxib, meloxicam, and tepoxalin on prostanoid and leukotriene production by duodenal mucosa and other tissues of osteoarthritic dogs	Punke JP, Speas AL, Reynolds LR, Budsberg SC.	Am J Vet Res. 2008 Sep;69(9):1203-9. doi: 10.2460/ajvr.69.9.1203.	Punke JP	Am J Vet Res	2008	2008-09-04			10.2460/ajvr.69.9.1203
21529210	Reliability and validity of a visual analogue scale used by owners to measure chronic pain attributable to osteoarthritis in their dogs	Hielm-Björkman AK, Kapatkin AS, Rita HJ.	Am J Vet Res. 2011 May;72(5):601-7. doi: 10.2460/ajvr.72.5.601.	Hielm-Björkman AK	Am J Vet Res	2011	2011-05-03			10.2460/ajvr.72.5.601
22533398	Evaluation of oral administration of firocoxib for the management of musculoskeletal pain and lameness associated with osteoarthritis in horses	Orsini JA, Ryan WG, Carithers DS, Boston RC.	Am J Vet Res. 2012 May;73(5):664-71. doi: 10.2460/ajvr.73.5.664.	Orsini JA	Am J Vet Res	2012	2012-04-27			10.2460/ajvr.73.5.664
24274882	Power of treatment success definitions when the Canine Brief Pain Inventory is used to evaluate carprofen treatment for the control of pain and inflammation in dogs with osteoarthritis	Brown DC, Bell M, Rhodes L.	Am J Vet Res. 2013 Dec;74(12):1467-73. doi: 10.2460/ajvr.74.12.1467.	Brown DC	Am J Vet Res	2013	2013-11-27			10.2460/ajvr.74.12.1467
26413822	Evaluation of the safety of long-term, daily oral administration of grapiprant, a novel drug for treatment of osteoarthritic pain and inflammation, in healthy dogs	Rausch-Derra LC, Huebner M, Rhodes L.	Am J Vet Res. 2015 Oct;76(10):853-9. doi: 10.2460/ajvr.76.10.853.	Rausch-Derra LC	Am J Vet Res	2015	2015-09-29			10.2460/ajvr.76.10.853
1905501	Misoprostol compared with sucralfate in the prevention of nonsteroidal anti-inflammatory drug-induced gastric ulcer. A randomized, controlled trial	Agrawal NM, Roth S, Graham DY, White RH, Germain B, Brown JA, Stromatt SC.	Ann Intern Med. 1991 Aug 1;115(3):195-200. doi: 10.7326/0003-4819-115-3-195.	Agrawal NM	Ann Intern Med	1991	1991-08-01			10.7326/0003-4819-115-3-195
14530224	Gastrointestinal tolerability and effectiveness of rofecoxib versus naproxen in the treatment of osteoarthritis: a randomized, controlled trial	Lisse JR, Perlman M, Johansson G, Shoemaker JR, Schechtman J, Skalky CS, Dixon ME, Polis AB, Mollen AJ, Geba GP; ADVANTAGE Study Group.	Ann Intern Med. 2003 Oct 7;139(7):539-46. doi: 10.7326/0003-4819-139-7-200310070-00005.	Lisse JR	Ann Intern Med	2003	2003-10-08			10.7326/0003-4819-139-7-200310070-00005
14597456	Effectiveness of leech therapy in osteoarthritis of the knee: a randomized, controlled trial	Michalsen A, Klotz S, Lüdtke R, Moebus S, Spahn G, Dobos GJ.	Ann Intern Med. 2003 Nov 4;139(9):724-30. doi: 10.7326/0003-4819-139-9-200311040-00006.	Michalsen A	Ann Intern Med	2003	2003-11-05			10.7326/0003-4819-139-9-200311040-00006
22017620	A fixed-dose combination of naproxen and esomeprazole magnesium has comparable upper gastrointestinal tolerability to celecoxib in patients with osteoarthritis of the knee: results from two randomized, parallel-group, placebo-controlled trials	Cryer BL, Sostek MB, Fort JG, Svensson O, Hwang C, Hochberg MC.	Ann Med. 2011 Dec;43(8):594-605. doi: 10.3109/07853890.2011.625971. Epub 2011 Oct 22.	Cryer BL	Ann Med	2011	2011-10-25			10.3109/07853890.2011.625971
10865813	The usefulness of walking for preventing sarcopenia in dieting postmenopausal women complaining of knee pain	Toda Y, Kobayashi T.	Ann N Y Acad Sci. 2000 May;904:610-3. doi: 10.1111/j.1749-6632.2000.tb06524.x.	Toda Y	Ann N Y Acad Sci	2000	2000-06-24			10.1111/j.1749-6632.2000.tb06524.x
8477124	Nabumetone: a "nonacidic" nonsteroidal antiinflammatory drug	Dahl SL.	Ann Pharmacother. 1993 Apr;27(4):456-63. doi: 10.1177/106002809302700413.	Dahl SL	Ann Pharmacother	1993	1993-04-01			10.1177/106002809302700413
11485128	Upper gastroduodenal ulceration in arthritis patients treated with celecoxib	Ashcroft DM, Chapman SR, Clark WK, Millson DS.	Ann Pharmacother. 2001 Jul-Aug;35(7-8):829-34. doi: 10.1345/aph.10382.	Ashcroft DM	Ann Pharmacother	2001	2001-08-04			10.1345/aph.10382
16804099	Does celecoxib potentiate the anticoagulant effect of warfarin? A randomized, double-blind, controlled trial	Dentali F, Douketis JD, Woods K, Thabane L, Foster G, Holbrook A, Crowther M.	Ann Pharmacother. 2006 Jul-Aug;40(7-8):1241-7. doi: 10.1345/aph.1G733. Epub 2006 Jun 27.	Dentali F	Ann Pharmacother	2006	2006-06-29			10.1345/aph.1G733
23369426	Evaluation of various ways to deliver information concerning non-steroidal anti-inflammatory drugs to osteoarthritis patients	Gremeaux V, Durand S, Benaïm C, Hérisson C, Monleaud J, Hansel S, Coudeyre E.	Ann Phys Rehabil Med. 2013 Feb;56(1):14-29. doi: 10.1016/j.rehab.2012.12.004. Epub 2013 Jan 16.	Gremeaux V	Ann Phys Rehabil Med	2013	2013-02-02			10.1016/j.rehab.2012.12.004
1540019	Efficacy of cod liver oil as an adjunct to non-steroidal anti-inflammatory drug treatment in the management of osteoarthritis in general practice	Stammers T, Sibbald B, Freeling P.	Ann Rheum Dis. 1992 Jan;51(1):128-9. doi: 10.1136/ard.51.1.128.	Stammers T	Ann Rheum Dis	1992	1992-01-01	PMC1004637		10.1136/ard.51.1.128
1550410	A double blind, multicentre, placebo controlled trial of lornoxicam in patients with osteoarthritis of the hip and knee	Berry H, Bird HA, Black C, Blake DR, Freeman AM, Golding DN, Hamilton EB, Jayson MI, Kidd B, Kohn H, et al.	Ann Rheum Dis. 1992 Feb;51(2):238-42. doi: 10.1136/ard.51.2.238.	Berry H	Ann Rheum Dis	1992	1992-02-01	PMC1005665		10.1136/ard.51.2.238
7944639	Intra-articular injections of 750 kD hyaluronan in the treatment of osteoarthritis: a randomised single centre double-blind placebo-controlled trial of 91 patients demonstrating lack of efficacy	Henderson EB, Smith EC, Pegley F, Blake DR.	Ann Rheum Dis. 1994 Aug;53(8):529-34. doi: 10.1136/ard.53.8.529.	Henderson EB	Ann Rheum Dis	1994	1994-08-01	PMC1005394		10.1136/ard.53.8.529
11709454	Effectiveness of exercise in patients with osteoarthritis of hip or knee: nine months' follow up	van Baar ME, Dekker J, Oostendorp RA, Bijl D, Voorn TB, Bijlsma JW.	Ann Rheum Dis. 2001 Dec;60(12):1123-30. doi: 10.1136/ard.60.12.1123.	van Baar ME	Ann Rheum Dis	2001	2001-11-16	PMC1753453		10.1136/ard.60.12.1123
14644851	EULAR Recommendations 2003: an evidence based approach to the management of knee osteoarthritis: Report of a Task Force of the Standing Committee for International Clinical Studies Including Therapeutic Trials (ESCISIT)	Jordan KM, Arden NK, Doherty M, Bannwarth B, Bijlsma JW, Dieppe P, Gunther K, Hauselmann H, Herrero-Beaumont G, Kaklamanis P, Lohmander S, Leeb B, Lequesne M, Mazieres B, Martin-Mola E, Pavelka K, Pendleton A, Punzi L, Serni U, Swoboda B, Verbruggen G, Zimmerman-Gorska I, Dougados M; Standing Committee for International Clinical Studies Including Therapeutic Trials ESCISIT.	Ann Rheum Dis. 2003 Dec;62(12):1145-55. doi: 10.1136/ard.2003.011742.	Jordan KM	Ann Rheum Dis	2003	2003-12-03	PMC1754382		10.1136/ard.2003.011742
14644852	Switching from NSAIDs to paracetamol: a series of n of 1 trials for individual patients with osteoarthritis	Wegman AC, van der Windt DA, de Haan M, Devillé WL, Fo CT, de Vries TP.	Ann Rheum Dis. 2003 Dec;62(12):1156-61. doi: 10.1136/ard.2002.002865.	Wegman AC	Ann Rheum Dis	2003	2003-12-03	PMC1754410		10.1136/ard.2002.002865
15020310	Lumiracoxib is effective in the treatment of osteoarthritis of the knee: a 13 week, randomised, double blind study versus placebo and celecoxib	Tannenbaum H, Berenbaum F, Reginster JY, Zacher J, Robinson J, Poor G, Bliddal H, Uebelhart D, Adami S, Navarro F, Lee A, Moore A, Gimona A.	Ann Rheum Dis. 2004 Nov;63(11):1419-26. doi: 10.1136/ard.2003.015974. Epub 2004 Feb 27.	Tannenbaum H	Ann Rheum Dis	2004	2004-03-17	PMC1754793		10.1136/ard.2003.015974
15082468	Patient Preference for Placebo, Acetaminophen (paracetamol) or Celecoxib Efficacy Studies (PACES): two randomised, double blind, placebo controlled, crossover clinical trials in patients with knee or hip osteoarthritis	Pincus T, Koch G, Lei H, Mangal B, Sokka T, Moskowitz R, Wolfe F, Gibofsky A, Simon L, Zlotnick S, Fort JG.	Ann Rheum Dis. 2004 Aug;63(8):931-9. doi: 10.1136/ard.2003.020313. Epub 2004 Apr 13.	Pincus T	Ann Rheum Dis	2004	2004-04-15	PMC1755088		10.1136/ard.2003.020313
15194584	Effects of ibuprofen on molecular markers of cartilage and synovium turnover in patients with knee osteoarthritis	Gineyts E, Mo JA, Ko A, Henriksen DB, Curtis SP, Gertz BJ, Garnero P, Delmas PD.	Ann Rheum Dis. 2004 Jul;63(7):857-61. doi: 10.1136/ard.2003.007302.	Gineyts E	Ann Rheum Dis	2004	2004-06-15	PMC1755067		10.1136/ard.2003.007302
15331394	Evaluation of the symptomatic and structural efficacy of a new hyaluronic acid compound, NRD101, in comparison with diacerein and placebo in a 1 year randomised controlled study in symptomatic knee osteoarthritis	Pham T, Le Henanff A, Ravaud P, Dieppe P, Paolozzi L, Dougados M.	Ann Rheum Dis. 2004 Dec;63(12):1611-7. doi: 10.1136/ard.2003.019703. Epub 2004 Aug 26.	Pham T	Ann Rheum Dis	2004	2004-08-28	PMC1754857		10.1136/ard.2003.019703
15345500	A randomised, placebo controlled, comparative trial of the gastrointestinal safety and efficacy of AZD3582 versus naproxen in osteoarthritis	Lohmander LS, McKeith D, Svensson O, Malmenäs M, Bolin L, Kalla A, Genti G, Szechinski J, Ramos-Remus C; STAR Multinational Study Group.	Ann Rheum Dis. 2005 Mar;64(3):449-56. doi: 10.1136/ard.2004.023572. Epub 2004 Sep 2.	Lohmander LS	Ann Rheum Dis	2005	2004-09-04	PMC1755403		10.1136/ard.2004.023572
16269428	Greater reduction of knee than hip pain in osteoarthritis treated with naproxen, as evaluated by WOMAC and SF-36	Svensson O, Malmenäs M, Fajutrao L, Roos EM, Lohmander LS.	Ann Rheum Dis. 2006 Jun;65(6):781-4. doi: 10.1136/ard.2005.040519. Epub 2005 Nov 3.	Svensson O	Ann Rheum Dis	2006	2005-11-05	PMC1798184		10.1136/ard.2005.040519
16476713	Long term NSAID treatment inhibits COX-2 synthesis in the knee synovial membrane of patients with osteoarthritis: differential proinflammatory cytokine profile between celecoxib and aceclofenac	Alvarez-Soria MA, Largo R, Santillana J, Sánchez-Pernaute O, Calvo E, Hernández M, Egido J, Herrero-Beaumont G.	Ann Rheum Dis. 2006 Aug;65(8):998-1005. doi: 10.1136/ard.2005.046920. Epub 2006 Feb 13.	Alvarez-Soria MA	Ann Rheum Dis	2006	2006-02-16	PMC1798252		10.1136/ard.2005.046920
16815864	A prospective randomised multicentre study comparing continuous and intermittent treatment with celecoxib in patients with osteoarthritis of the knee or hip	Luyten FP, Geusens P, Malaise M, De Clerck L, Westhovens R, Raeman F, Vander Mijnsbrugge D, Mathy L, Hauzeur JP, De Keyser F, Van den Bosch F.	Ann Rheum Dis. 2007 Jan;66(1):99-106. doi: 10.1136/ard.2006.052308. Epub 2006 Jun 30.	Luyten FP	Ann Rheum Dis	2007	2006-07-04	PMC1798410		10.1136/ard.2006.052308
17142385	Evaluation of the efficacy and safety of etoricoxib compared with naproxen in two, 138-week randomised studies of patients with osteoarthritis	Reginster JY, Malmstrom K, Mehta A, Bergman G, Ko AT, Curtis SP, Reicin AS.	Ann Rheum Dis. 2007 Jul;66(7):945-51. doi: 10.1136/ard.2006.059162. Epub 2006 Dec 1.	Reginster JY	Ann Rheum Dis	2007	2006-12-05	PMC1955093		10.1136/ard.2006.059162
17363401	Efficacy and safety of epicutaneous ketoprofen in Transfersome (IDEA-033) versus oral celecoxib and placebo in osteoarthritis of the knee: multicentre randomised controlled trial	Rother M, Lavins BJ, Kneer W, Lehnhardt K, Seidel EJ, Mazgareanu S.	Ann Rheum Dis. 2007 Sep;66(9):1178-83. doi: 10.1136/ard.2006.065128. Epub 2007 Mar 15.	Rother M	Ann Rheum Dis	2007	2007-03-17	PMC1955127		10.1136/ard.2006.065128
17412741	Cardiovascular outcomes in high risk patients with osteoarthritis treated with ibuprofen, naproxen or lumiracoxib	Farkouh ME, Greenberg JD, Jeger RV, Ramanathan K, Verheugt FW, Chesebro JH, Kirshner H, Hochman JS, Lay CL, Ruland S, Mellein B, Matchaba PT, Fuster V, Abramson SB.	Ann Rheum Dis. 2007 Jun;66(6):764-70. doi: 10.1136/ard.2006.066001. Epub 2007 Apr 5.	Farkouh ME	Ann Rheum Dis	2007	2007-04-07	PMC1954641		10.1136/ard.2006.066001
18653484	Protective effects of licofelone, a 5-lipoxygenase and cyclo-oxygenase inhibitor, versus naproxen on cartilage loss in knee osteoarthritis: a first multicentre clinical trial using quantitative MRI	Raynauld JP, Martel-Pelletier J, Bias P, Laufer S, Haraoui B, Choquette D, Beaulieu AD, Abram F, Dorais M, Vignon E, Pelletier JP; Canadian Licofelone Study Group.	Ann Rheum Dis. 2009 Jun;68(6):938-47. doi: 10.1136/ard.2008.088732. Epub 2008 Jul 23.	Raynauld JP	Ann Rheum Dis	2009	2008-07-26			10.1136/ard.2008.088732
20525840	Clinical efficacy and safety of glucosamine, chondroitin sulphate, their combination, celecoxib or placebo taken to treat osteoarthritis of the knee: 2-year results from GAIT	Sawitzke AD, Shi H, Finco MF, Dunlop DD, Harris CL, Singer NG, Bradley JD, Silver D, Jackson CG, Lane NE, Oddis CV, Wolfe F, Lisse J, Furst DE, Bingham CO, Reda DJ, Moskowitz RW, Williams HJ, Clegg DO.	Ann Rheum Dis. 2010 Aug;69(8):1459-64. doi: 10.1136/ard.2009.120469. Epub 2010 Jun 4.	Sawitzke AD	Ann Rheum Dis	2010	2010-06-08	PMC3086604	NIHMS267850	10.1136/ard.2009.120469
20610445	Relationship between bone marrow lesions, cartilage loss and pain in knee osteoarthritis: results from a randomised controlled clinical trial using MRI	Wildi LM, Raynauld JP, Martel-Pelletier J, Abram F, Dorais M, Pelletier JP.	Ann Rheum Dis. 2010 Dec;69(12):2118-24. doi: 10.1136/ard.2009.127993. Epub 2010 Jul 7.	Wildi LM	Ann Rheum Dis	2010	2010-07-09			10.1136/ard.2009.127993
21367761	Chondroitin sulphate reduces both cartilage volume loss and bone marrow lesions in knee osteoarthritis patients starting as early as 6 months after initiation of therapy: a randomised, double-blind, placebo-controlled pilot study using MRI	Wildi LM, Raynauld JP, Martel-Pelletier J, Beaulieu A, Bessette L, Morin F, Abram F, Dorais M, Pelletier JP.	Ann Rheum Dis. 2011 Jun;70(6):982-9. doi: 10.1136/ard.2010.140848. Epub 2011 Mar 1.	Wildi LM	Ann Rheum Dis	2011	2011-03-04	PMC3086081		10.1136/ard.2010.140848
21551506	Risk factors predictive of joint replacement in a 2-year multicentre clinical trial in knee osteoarthritis using MRI: results from over 6 years of observation	Raynauld JP, Martel-Pelletier J, Haraoui B, Choquette D, Dorais M, Wildi LM, Abram F, Pelletier JP; Canadian Licofelone Study Group.	Ann Rheum Dis. 2011 Aug;70(8):1382-8. doi: 10.1136/ard.2010.146407. Epub 2011 May 8.	Raynauld JP	Ann Rheum Dis	2011	2011-05-10			10.1136/ard.2010.146407
22128081	Impact of cane use on pain, function, general health and energy expenditure during gait in patients with knee osteoarthritis: a randomised controlled trial	Jones A, Silva PG, Silva AC, Colucci M, Tuffanin A, Jardim JR, Natour J.	Ann Rheum Dis. 2012 Feb;71(2):172-9. doi: 10.1136/ard.2010.140178. Epub 2011 Nov 29.	Jones A	Ann Rheum Dis	2012	2011-12-01			10.1136/ard.2010.140178
23345601	Randomised, controlled trial of avocado-soybean unsaponifiable (Piascledine) effect on structure modification in hip osteoarthritis: the ERADIAS study	Maheu E, Cadet C, Marty M, Moyse D, Kerloch I, Coste P, Dougados M, Mazières B, Spector TD, Halhol H, Grouin JM, Lequesne M.	Ann Rheum Dis. 2014 Feb;73(2):376-84. doi: 10.1136/annrheumdis-2012-202485. Epub 2013 Jan 23.	Maheu E	Ann Rheum Dis	2014	2013-01-25	PMC3913295		10.1136/annrheumdis-2012-202485
23852695	Efficacy and safety of tanezumab added on to diclofenac sustained release in patients with knee or hip osteoarthritis: a double-blind, placebo-controlled, parallel-group, multicentre phase III randomised clinical trial	Balanescu AR, Feist E, Wolfram G, Davignon I, Smith MD, Brown MT, West CR.	Ann Rheum Dis. 2014 Sep;73(9):1665-72. doi: 10.1136/annrheumdis-2012-203164. Epub 2013 Jul 12.	Balanescu AR	Ann Rheum Dis	2014	2013-07-16			10.1136/annrheumdis-2012-203164
24625625	Efficacy and safety of tanezumab monotherapy or combined with non-steroidal anti-inflammatory drugs in the treatment of knee or hip osteoarthritis pain	Schnitzer TJ, Ekman EF, Spierings EL, Greenberg HS, Smith MD, Brown MT, West CR, Verburg KM.	Ann Rheum Dis. 2015 Jun;74(6):1202-11. doi: 10.1136/annrheumdis-2013-204905. Epub 2014 Mar 13.	Schnitzer TJ	Ann Rheum Dis	2015	2014-03-15			10.1136/annrheumdis-2013-204905
24817417	Adalimumab in patients with hand osteoarthritis refractory to analgesics and NSAIDs: a randomised, multicentre, double-blind, placebo-controlled trial	Chevalier X, Ravaud P, Maheu E, Baron G, Rialland A, Vergnaud P, Roux C, Maugars Y, Mulleman D, Lukas C, Wendling D, Lafforgue P, Loeuille D, Foltz V, Richette P; French section of osteoarthritis.	Ann Rheum Dis. 2015 Sep;74(9):1697-705. doi: 10.1136/annrheumdis-2014-205348. Epub 2014 May 9.	Chevalier X	Ann Rheum Dis	2015	2014-05-13			10.1136/annrheumdis-2014-205348
25589511	Combined chondroitin sulfate and glucosamine for painful knee osteoarthritis: a multicentre, randomised, double-blind, non-inferiority trial versus celecoxib	Hochberg MC, Martel-Pelletier J, Monfort J, Möller I, Castillo JR, Arden N, Berenbaum F, Blanco FJ, Conaghan PG, Doménech G, Henrotin Y, Pap T, Richette P, Sawitzke A, du Souich P, Pelletier JP; MOVES Investigation Group.	Ann Rheum Dis. 2016 Jan;75(1):37-44. doi: 10.1136/annrheumdis-2014-206792. Epub 2015 Jan 14.	Hochberg MC	Ann Rheum Dis	2016	2015-01-16	PMC4717399		10.1136/annrheumdis-2014-206792
26353789	Fish oil in knee osteoarthritis: a randomised clinical trial of low dose versus high dose	Hill CL, March LM, Aitken D, Lester SE, Battersby R, Hynes K, Fedorova T, Proudman SM, James M, Cleland LG, Jones G.	Ann Rheum Dis. 2016 Jan;75(1):23-9. doi: 10.1136/annrheumdis-2014-207169. Epub 2015 Sep 9.	Hill CL	Ann Rheum Dis	2016	2015-09-11			10.1136/annrheumdis-2014-207169
28533290	Pharmaceutical-grade Chondroitin sulfate is as effective as celecoxib and superior to placebo in symptomatic knee osteoarthritis: the ChONdroitin versus CElecoxib versus Placebo Trial (CONCEPT)	Reginster JY, Dudler J, Blicharski T, Pavelka K.	Ann Rheum Dis. 2017 Sep;76(9):1537-1543. doi: 10.1136/annrheumdis-2016-210860. Epub 2017 May 22.	Reginster JY	Ann Rheum Dis	2017	2017-05-24	PMC5561371		10.1136/annrheumdis-2016-210860
30282670	Etanercept in patients with inflammatory hand osteoarthritis (EHOA): a multicentre, randomised, double-blind, placebo-controlled trial	Kloppenburg M, Ramonda R, Bobacz K, Kwok WY, Elewaut D, Huizinga TWJ, Kroon FPB, Punzi L, Smolen JS, Vander Cruyssen B, Wolterbeek R, Verbruggen G, Wittoek R.	Ann Rheum Dis. 2018 Dec;77(12):1757-1764. doi: 10.1136/annrheumdis-2018-213202. Epub 2018 Oct 3.	Kloppenburg M	Ann Rheum Dis	2018	2018-10-05			10.1136/annrheumdis-2018-213202
30648524	Differences in Serum Biomarkers Between Combined Glucosamine and Chondroitin Versus Celecoxib in a Randomized, Double-blind Trial in Osteoarthritis Patients	Navarro SL, Herrero M, Martinez H, Zhang Y, Ladd J, Lo E, Shelley D, Randolph TW, Lampe JW, Lampe PD.	Antiinflamm Antiallergy Agents Med Chem. 2020;19(2):190-201. doi: 10.2174/1871523018666190115094512.	Navarro SL	Antiinflamm Antiallergy Agents Med Chem	2020	2019-01-17			10.2174/1871523018666190115094512
11115219	Rofecoxib, a new cyclooxygenase 2 inhibitor, shows sustained efficacy, comparable with other nonsteroidal anti-inflammatory drugs: a 6-week and a 1-year trial in patients with osteoarthritis. Osteoarthritis Studies Group	Saag K, van der Heijde D, Fisher C, Samara A, DeTora L, Bolognese J, Sperling R, Daniels B.	Arch Fam Med. 2000 Nov-Dec;9(10):1124-34. doi: 10.1001/archfami.9.10.1124.	Saag K	Arch Fam Med	2000	2000-12-15			10.1001/archfami.9.10.1124
19150139	Efficacy of oxycodone/acetaminophen and codeine/acetaminophen vs. conventional therapy in elderly women with persistent, moderate to severe osteoarthritis-related pain	Corsinovi L, Martinelli E, Fonte G, Astengo M, Sona A, Gatti A, Massaia M, Bo M, Zanocchi M, Michelis G, Isaia G, Molaschi M.	Arch Gerontol Geriatr. 2009 Nov-Dec;49(3):378-82. doi: 10.1016/j.archger.2008.12.003. Epub 2009 Jan 16.	Corsinovi L	Arch Gerontol Geriatr	2009	2009-01-20			10.1016/j.archger.2008.12.003
10871971	A randomized trial of the efficacy and tolerability of the COX-2 inhibitor rofecoxib vs ibuprofen in patients with osteoarthritis. Rofecoxib/Ibuprofen Comparator Study Group	Day R, Morrison B, Luza A, Castaneda O, Strusberg A, Nahir M, Helgetveit KB, Kress B, Daniels B, Bolognese J, Krupa D, Seidenberg B, Ehrich E.	Arch Intern Med. 2000 Jun 26;160(12):1781-7. doi: 10.1001/archinte.160.12.1781.	Day R	Arch Intern Med	2000	2000-06-29			10.1001/archinte.160.12.1781
11041902	Safety and efficacy of meloxicam in the treatment of osteoarthritis: a 12-week, double-blind, multiple-dose, placebo-controlled trial. The Meloxicam Osteoarthritis Investigators	Yocum D, Fleischmann R, Dalgin P, Caldwell J, Hall D, Roszko P.	Arch Intern Med. 2000 Oct 23;160(19):2947-54. doi: 10.1001/archinte.160.19.2947.	Yocum D	Arch Intern Med	2000	2000-10-21			10.1001/archinte.160.19.2947
11041909	Gastrointestinal tolerability of the selective cyclooxygenase-2 (COX-2) inhibitor rofecoxib compared with nonselective COX-1 and COX-2 inhibitors in osteoarthritis	Watson DJ, Harper SE, Zhao PL, Quan H, Bolognese JA, Simon TJ.	Arch Intern Med. 2000 Oct 23;160(19):2998-3003. doi: 10.1001/archinte.160.19.2998.	Watson DJ	Arch Intern Med	2000	2000-10-21			10.1001/archinte.160.19.2998
11822921	Effects of hyaluronate sodium on pain and physical functioning in osteoarthritis of the knee: a randomized, double-blind, placebo-controlled clinical trial	Petrella RJ, DiSilvestro MD, Hildebrand C.	Arch Intern Med. 2002 Feb 11;162(3):292-8. doi: 10.1001/archinte.162.3.292.	Petrella RJ	Arch Intern Med	2002	2002-02-28			10.1001/archinte.162.3.292
12546607	Lack of efficacy of acetaminophen in treating symptomatic knee osteoarthritis: a randomized, double-blind, placebo-controlled comparison trial with diclofenac sodium	Case JP, Baliunas AJ, Block JA.	Arch Intern Med. 2003 Jan 27;163(2):169-78. doi: 10.1001/archinte.163.2.169.	Case JP	Arch Intern Med	2003	2003-01-28			10.1001/archinte.163.2.169
15477437	Efficacy and safety of a topical diclofenac solution (pennsaid) in the treatment of primary osteoarthritis of the knee: a randomized, double-blind, vehicle-controlled clinical trial	Roth SH, Shainhouse JZ.	Arch Intern Med. 2004 Oct 11;164(18):2017-23. doi: 10.1001/archinte.164.18.2017.	Roth SH	Arch Intern Med	2004	2004-10-13			10.1001/archinte.164.18.2017
15668361	The Effects of cyclooxygenase-2 inhibitors and nonsteroidal anti-inflammatory therapy on 24-hour blood pressure in patients with hypertension, osteoarthritis, and type 2 diabetes mellitus	Sowers JR, White WB, Pitt B, Whelton A, Simon LS, Winer N, Kivitz A, van Ingen H, Brabant T, Fort JG; Celecoxib Rofecoxib Efficacy and Safety in Comorbidities Evaluation Trial (CRESCENT) Investigators.	Arch Intern Med. 2005 Jan 24;165(2):161-8. doi: 10.1001/archinte.165.2.161.	Sowers JR	Arch Intern Med	2005	2005-01-26			10.1001/archinte.165.2.161
10447627	Prevention of heterotopic bone formation after total hip arthroplasty: a prospective randomised study comparing postoperative radiation therapy with indomethacin medication	Kienapfel H, Koller M, Wüst A, Sprey C, Merte H, Engenhart-Cabillic R, Griss P.	Arch Orthop Trauma Surg. 1999;119(5-6):296-302. doi: 10.1007/s004020050414.	Kienapfel H	Arch Orthop Trauma Surg	1999	1999-08-14			10.1007/s004020050414
21807137	Nonsteroidal anti-inflammatory drug or glucosamine reduced pain and improved muscle strength with resistance training in a randomized controlled trial of knee osteoarthritis patients	Petersen SG, Beyer N, Hansen M, Holm L, Aagaard P, Mackey AL, Kjaer M.	Arch Phys Med Rehabil. 2011 Aug;92(8):1185-93. doi: 10.1016/j.apmr.2011.03.009.	Petersen SG	Arch Phys Med Rehabil	2011	2011-08-03			10.1016/j.apmr.2011.03.009
23063790	Effects of phonophoresis of piroxicam and ultrasound on symptomatic knee osteoarthritis	Luksurapan W, Boonhong J.	Arch Phys Med Rehabil. 2013 Feb;94(2):250-5. doi: 10.1016/j.apmr.2012.09.025. Epub 2012 Oct 9.	Luksurapan W	Arch Phys Med Rehabil	2013	2012-10-16			10.1016/j.apmr.2012.09.025
10513507	Comparison of the responsiveness and relative effect size of the western Ontario and McMaster Universities Osteoarthritis Index and the short-form Medical Outcomes Study Survey in a randomized, clinical trial of osteoarthritis patients	Davies GM, Watson DJ, Bellamy N.	Arthritis Care Res. 1999 Jun;12(3):172-9. doi: 10.1002/1529-0131(199906)12:3<172::aid-art4>3.0.co;2-y.	Davies GM	Arthritis Care Res	1999	1999-10-08			10.1002/1529-0131(199906)12:3<172::aid-art4>3.0.co;2-y
16207326	The protective effect of licofelone on experimental osteoarthritis is correlated with the downregulation of gene expression and protein synthesis of several major cartilage catabolic factors: MMP-13, cathepsin K and aggrecanases	Pelletier JP, Boileau C, Boily M, Brunet J, Mineau F, Geng C, Reboul P, Laufer S, Lajeunesse D, Martel-Pelletier J.	Arthritis Res Ther. 2005;7(5):R1091-102. doi: 10.1186/ar1788. Epub 2005 Jul 19.	Pelletier JP	Arthritis Res Ther	2005	2005-10-07	PMC1257437		10.1186/ar1788
16469112	First-dose analgesic effect of the cyclo-oxygenase-2 selective inhibitor lumiracoxib in osteoarthritis of the knee: a randomized, double-blind, placebo-controlled comparison with celecoxib [NCT00267215]	Wittenberg RH, Schell E, Krehan G, Maeumbaed R, Runge H, Schlüter P, Fashola TO, Thurston HJ, Burger KJ, Trechsel U.	Arthritis Res Ther. 2006;8(2):R35. doi: 10.1186/ar1854. Epub 2006 Jan 16.	Wittenberg RH	Arthritis Res Ther	2006	2006-02-14	PMC1526611		10.1186/ar1854
18384679	Numbers needed to treat calculated from responder rates give a better indication of efficacy in osteoarthritis trials than mean pain scores	Moore RA, Moore OA, Derry S, McQuay HJ.	Arthritis Res Ther. 2008;10(2):R39. doi: 10.1186/ar2394. Epub 2008 Apr 2.	Moore RA	Arthritis Res Ther	2008	2008-04-04	PMC2453757		10.1186/ar2394
20015358	Phytalgic, a food supplement, vs placebo in patients with osteoarthritis of the knee or hip: a randomised double-blind placebo-controlled clinical trial	Jacquet A, Girodet PO, Pariente A, Forest K, Mallet L, Moore N.	Arthritis Res Ther. 2009;11(6):R192. doi: 10.1186/ar2891. Epub 2009 Dec 16.	Jacquet A	Arthritis Res Ther	2009	2009-12-18	PMC3003499		10.1186/ar2891
20064249	Correlation of pain relief with physical function in hand osteoarthritis: randomized controlled trial post hoc analysis	Barthel HR, Peniston JH, Clark MB, Gold MS, Altman RD.	Arthritis Res Ther. 2010;12(1):R7. doi: 10.1186/ar2906. Epub 2010 Jan 11.	Barthel HR	Arthritis Res Ther	2010	2010-01-13	PMC2875633		10.1186/ar2906
24443804	Intra-articular hyaluronic acid injection versus oral non-steroidal anti-inflammatory drug for the treatment of knee osteoarthritis: a multi-center, randomized, open-label, non-inferiority trial	Ishijima M, Nakamura T, Shimizu K, Hayashi K, Kikuchi H, Soen S, Omori G, Yamashita T, Uchio Y, Chiba J, Ideno Y, Kubota M, Kurosawa H, Kaneko K; Research Group of Cartilage Metabolism.	Arthritis Res Ther. 2014 Jan 21;16(1):R18. doi: 10.1186/ar4446.	Ishijima M	Arthritis Res Ther	2014	2014-01-22	PMC3979073		10.1186/ar4446
27809891	Chondroitin sulfate efficacy versus celecoxib on knee osteoarthritis structural changes using magnetic resonance imaging: a 2-year multicentre exploratory study	Pelletier JP, Raynauld JP, Beaulieu AD, Bessette L, Morin F, de Brum-Fernandes AJ, Delorme P, Dorais M, Paiement P, Abram F, Martel-Pelletier J.	Arthritis Res Ther. 2016 Nov 3;18(1):256. doi: 10.1186/s13075-016-1149-0.	Pelletier JP	Arthritis Res Ther	2016	2016-11-05	PMC5094139		10.1186/s13075-016-1149-0
28728606	Levels of serum biomarkers from a two-year multicentre trial are associated with treatment response on knee osteoarthritis cartilage loss as assessed by magnetic resonance imaging: an exploratory study	Martel-Pelletier J, Raynauld JP, Mineau F, Abram F, Paiement P, Delorme P, Pelletier JP.	Arthritis Res Ther. 2017 Jul 20;19(1):169. doi: 10.1186/s13075-017-1377-y.	Martel-Pelletier J	Arthritis Res Ther	2017	2017-07-22	PMC5520291		10.1186/s13075-017-1377-y
31351488	Bio-optimized Curcuma longa extract is efficient on knee osteoarthritis pain: a double-blind multicenter randomized placebo controlled three-arm study	Henrotin Y, Malaise M, Wittoek R, de Vlam K, Brasseur JP, Luyten FP, Jiangang Q, Van den Berghe M, Uhoda R, Bentin J, De Vroey T, Erpicum L, Donneau AF, Dierckxsens Y.	Arthritis Res Ther. 2019 Jul 27;21(1):179. doi: 10.1186/s13075-019-1960-5.	Henrotin Y	Arthritis Res Ther	2019	2019-07-29	PMC6661105		10.1186/s13075-019-1960-5
34088340	Clinical risk factors associated with radiographic osteoarthritis progression among people with knee pain: a longitudinal study	Simic M, Harmer AR, Agaliotis M, Nairn L, Bridgett L, March L, Votrubec M, Edmonds J, Woodward M, Day R, Fransen M.	Arthritis Res Ther. 2021 Jun 4;23(1):160. doi: 10.1186/s13075-021-02540-9.	Simic M	Arthritis Res Ther	2021	2021-06-05	PMC8176608		10.1186/s13075-021-02540-9
35351194	Observed efficacy and clinically important improvements in participants with osteoarthritis treated with subcutaneous tanezumab: results from a 56-week randomized NSAID-controlled study	Neogi T, Hunter DJ, Churchill M, Shirinsky I, White A, Guermazi A, Omata M, Fountaine RJ, Pixton G, Viktrup L, Brown MT, West CR, Verburg KM.	Arthritis Res Ther. 2022 Mar 29;24(1):78. doi: 10.1186/s13075-022-02759-0.	Neogi T	Arthritis Res Ther	2022	2022-03-30	PMC8966257		10.1186/s13075-022-02759-0
8147930	Diacerhein in the treatment of osteoarthritis of the hip	Nguyen M, Dougados M, Berdah L, Amor B.	Arthritis Rheum. 1994 Apr;37(4):529-36. doi: 10.1002/art.1780370413.	Nguyen M	Arthritis Rheum	1994	1994-04-01			10.1002/art.1780370413
9365082	Nonsteroidal antiinflammatory drugs in rheumatoid arthritis and osteoarthritis: support for the concept of "responders" and "nonresponders"	Walker JS, Sheather-Reid RB, Carmody JJ, Vial JH, Day RO.	Arthritis Rheum. 1997 Nov;40(11):1944-54. doi: 10.1002/art.1780401105.	Walker JS	Arthritis Rheum	1997	1997-11-19			10.1002/art.1780401105
9433873	Symptomatic efficacy of avocado/soybean unsaponifiables in the treatment of osteoarthritis of the knee and hip: a prospective, randomized, double-blind, placebo-controlled, multicenter clinical trial with a six-month treatment period and a two-month followup demonstrating a persistent effect	Maheu E, Mazières B, Valat JP, Loyau G, Le Loët X, Bourgeois P, Grouin JM, Rozenberg S.	Arthritis Rheum. 1998 Jan;41(1):81-91. doi: 10.1002/1529-0131(199801)41:1<81::AID-ART11>3.0.CO;2-9.	Maheu E	Arthritis Rheum	1998	1998-01-20			10.1002/1529-0131(199801)41:1<81::AID-ART11>3.0.CO;2-9
9751091	Preliminary study of the safety and efficacy of SC-58635, a novel cyclooxygenase 2 inhibitor: efficacy and safety in two placebo-controlled trials in osteoarthritis and rheumatoid arthritis, and studies of gastrointestinal and platelet effects	Simon LS, Lanza FL, Lipsky PE, Hubbard RC, Talwalker S, Schwartz BD, Isakson PC, Geis GS.	Arthritis Rheum. 1998 Sep;41(9):1591-602. doi: 10.1002/1529-0131(199809)41:9<1591::AID-ART9>3.0.CO;2-J.	Simon LS	Arthritis Rheum	1998	1998-09-29			10.1002/1529-0131(199809)41:9<1591::AID-ART9>3.0.CO;2-J
10088778	Diacerhein treatment reduces the severity of osteoarthritis in the canine cruciate-deficiency model of osteoarthritis	Smith GN Jr, Myers SL, Brandt KD, Mickler EA, Albrecht ME.	Arthritis Rheum. 1999 Mar;42(3):545-54. doi: 10.1002/1529-0131(199904)42:3<545::AID-ANR20>3.0.CO;2-4.	Smith GN Jr	Arthritis Rheum	1999	1999-03-24			10.1002/1529-0131(199904)42:3<545::AID-ANR20>3.0.CO;2-4
10403264	Tramadol allows reduction of naproxen dose among patients with naproxen-responsive osteoarthritis pain: a randomized, double-blind, placebo-controlled study	Schnitzer TJ, Kamin M, Olson WH.	Arthritis Rheum. 1999 Jul;42(7):1370-7. doi: 10.1002/1529-0131(199907)42:7<1370::AID-ANR10>3.0.CO;2-T.	Schnitzer TJ	Arthritis Rheum	1999	1999-07-14			10.1002/1529-0131(199907)42:7<1370::AID-ANR10>3.0.CO;2-T
10817549	Rofecoxib, a specific inhibitor of cyclooxygenase 2, with clinical efficacy comparable with that of diclofenac sodium: results of a one-year, randomized, clinical trial in patients with osteoarthritis of the knee and hip. Rofecoxib Phase III Protocol 035 Study Group	Cannon GW, Caldwell JR, Holt P, McLean B, Seidenberg B, Bolognese J, Ehrich E, Mukhopadhyay S, Daniels B.	Arthritis Rheum. 2000 May;43(5):978-87. doi: 10.1002/1529-0131(200005)43:5<978::AID-ANR4>3.0.CO;2-0.	Cannon GW	Arthritis Rheum	2000	2000-05-19			10.1002/1529-0131(200005)43:5<978::AID-ANR4>3.0.CO;2-0
11037895	Efficacy and safety of diacerein in osteoarthritis of the knee: a double-blind, placebo-controlled trial. The Diacerein Study Group	Pelletier JP, Yaron M, Haraoui B, Cohen P, Nahir MA, Choquette D, Wigler I, Rosner IA, Beaulieu AD.	Arthritis Rheum. 2000 Oct;43(10):2339-48. doi: 10.1002/1529-0131(200010)43:10<2339::AID-ANR23>3.0.CO;2-P.	Pelletier JP	Arthritis Rheum	2000	2000-10-19			10.1002/1529-0131(200010)43:10<2339::AID-ANR23>3.0.CO;2-P
11465710	A randomized, double-blind, crossover clinical trial of diclofenac plus misoprostol versus acetaminophen in patients with osteoarthritis of the hip or knee	Pincus T, Koch GG, Sokka T, Lefkowith J, Wolfe F, Jordan JM, Luta G, Callahan LF, Wang X, Schwartz T, Abramson SB, Caldwell JR, Harrell RA, Kremer JM, Lautzenheiser RL, Markenson JA, Schnitzer TJ, Weaver A, Cummins P, Wilson A, Morant S, Fort J.	Arthritis Rheum. 2001 Jul;44(7):1587-98. doi: 10.1002/1529-0131(200107)44:7<1587::AID-ART282>3.0.CO;2-X.	Pincus T	Arthritis Rheum	2001	2001-07-24			10.1002/1529-0131(200107)44:7<1587::AID-ART282>3.0.CO;2-X
11465711	Stratification of flare intensity identifies placebo responders in a treatment efficacy trial of patients with osteoarthritis	Scott-Lennox JA, McLaughlin-Miley C, Lennox RD, Bohlig AM, Cutler BL, Yan C, Jaffe M.	Arthritis Rheum. 2001 Jul;44(7):1599-607. doi: 10.1002/1529-0131(200107)44:7<1599::AID-ART283>3.0.CO;2-N.	Scott-Lennox JA	Arthritis Rheum	2001	2001-07-24			10.1002/1529-0131(200107)44:7<1599::AID-ART283>3.0.CO;2-N
11665972	In vivo dual inhibition of cyclooxygenase and lipoxygenase by ML-3000 reduces the progression of experimental osteoarthritis: suppression of collagenase 1 and interleukin-1beta synthesis	Jovanovic DV, Fernandes JC, Martel-Pelletier J, Jolicoeur FC, Reboul P, Laufer S, Tries S, Pelletier JP.	Arthritis Rheum. 2001 Oct;44(10):2320-30. doi: 10.1002/1529-0131(200110)44:10<2320::aid-art394>3.0.co;2-p.	Jovanovic DV	Arthritis Rheum	2001	2001-10-23			10.1002/1529-0131(200110)44:10<2320::aid-art394>3.0.co;2-p
11710710	Evaluation of the structure-modifying effects of diacerein in hip osteoarthritis: ECHODIAH, a three-year, placebo-controlled trial. Evaluation of the Chondromodulating Effect of Diacerein in OA of the Hip	Dougados M, Nguyen M, Berdah L, Maziéres B, Vignon E, Lequesne M; ECHODIAH Investigators Study Group.	Arthritis Rheum. 2001 Nov;44(11):2539-47. doi: 10.1002/1529-0131(200111)44:11<2539::aid-art434>3.0.co;2-t.	Dougados M	Arthritis Rheum	2001	2001-11-17			10.1002/1529-0131(200111)44:11<2539::aid-art434>3.0.co;2-t
11817581	Tidal irrigation as treatment for knee osteoarthritis: a sham-controlled, randomized, double-blinded evaluation	Bradley JD, Heilman DK, Katz BP, Gsell P, Wallick JE, Brandt KD.	Arthritis Rheum. 2002 Jan;46(1):100-8. doi: 10.1002/1529-0131(200201)46:1<100::aid-art10037>3.0.co;2-v.	Bradley JD	Arthritis Rheum	2002	2002-01-31			10.1002/1529-0131(200201)46:1<100::aid-art10037>3.0.co;2-v
11932878	Structural effect of avocado/soybean unsaponifiables on joint space loss in osteoarthritis of the hip	Lequesne M, Maheu E, Cadet C, Dreiser RL.	Arthritis Rheum. 2002 Feb;47(1):50-8. doi: 10.1002/art1.10239.	Lequesne M	Arthritis Rheum	2002	2002-04-05			10.1002/art1.10239
12115158	A randomized controlled trial to evaluate the slow-acting symptom-modifying effects of colchicine in osteoarthritis of the knee: a preliminary report	Das SK, Ramakrishnan S, Mishra K, Srivastava R, Agarwal GG, Singh R, Sircar AR.	Arthritis Rheum. 2002 Jun 15;47(3):280-4. doi: 10.1002/art.10455.	Das SK	Arthritis Rheum	2002	2002-07-13			10.1002/art.10455
12794781	The cost effectiveness of rofecoxib and celecoxib in patients with osteoarthritis or rheumatoid arthritis	Maetzel A, Krahn M, Naglie G.	Arthritis Rheum. 2003 Jun 15;49(3):283-92. doi: 10.1002/art.11121.	Maetzel A	Arthritis Rheum	2003	2003-06-10			10.1002/art.11121
14613272	Comparing the efficacy of cyclooxygenase 2-specific inhibitors in treating osteoarthritis: appropriate trial design considerations and results of a randomized, placebo-controlled trial	Gibofsky A, Williams GW, McKenna F, Fort JG.	Arthritis Rheum. 2003 Nov;48(11):3102-11. doi: 10.1002/art.11330.	Gibofsky A	Arthritis Rheum	2003	2003-11-13			10.1002/art.11330
15334426	Efficacy and safety of four doses of lumiracoxib versus diclofenac in patients with knee or hip primary osteoarthritis: a phase II, four-week, multicenter, randomized, double-blind, placebo-controlled trial	Schnitzer TJ, Beier J, Geusens P, Hasler P, Patel SK, Senftleber I, Gitton X, Moore A, Sloan VS, Poór G.	Arthritis Rheum. 2004 Aug 15;51(4):549-57. doi: 10.1002/art.20525.	Schnitzer TJ	Arthritis Rheum	2004	2004-08-31			10.1002/art.20525
16342089	Comparison of the COX-inhibiting nitric oxide donator AZD3582 and rofecoxib in treating the signs and symptoms of Osteoarthritis of the knee	Schnitzer TJ, Kivitz AJ, Lipetz RS, Sanders N, Hee A.	Arthritis Rheum. 2005 Dec 15;53(6):827-37. doi: 10.1002/art.21586.	Schnitzer TJ	Arthritis Rheum	2005	2005-12-13			10.1002/art.21586
16729276	Transdermal fentanyl for improvement of pain and functioning in osteoarthritis: a randomized, placebo-controlled trial	Langford R, McKenna F, Ratcliffe S, Vojtassák J, Richarz U.	Arthritis Rheum. 2006 Jun;54(6):1829-37. doi: 10.1002/art.21884.	Langford R	Arthritis Rheum	2006	2006-05-27			10.1002/art.21884
16874795	Feeling good rather than feeling better matters more to patients	Tubach F, Dougados M, Falissard B, Baron G, Logeart I, Ravaud P.	Arthritis Rheum. 2006 Aug 15;55(4):526-30. doi: 10.1002/art.22110.	Tubach F	Arthritis Rheum	2006	2006-07-29			10.1002/art.22110
19877092	Tai Chi is effective in treating knee osteoarthritis: a randomized controlled trial	Wang C, Schmid CH, Hibberd PL, Kalish R, Roubenoff R, Rones R, McAlindon T.	Arthritis Rheum. 2009 Nov 15;61(11):1545-53. doi: 10.1002/art.24832.	Wang C	Arthritis Rheum	2009	2009-10-31	PMC3023169	NIHMS178506	10.1002/art.24832
20722026	Efficacy, safety, and effects on blood pressure of naproxcinod 750 mg twice daily compared with placebo and naproxen 500 mg twice daily in patients with osteoarthritis of the hip: a randomized, double-blind, parallel-group, multicenter study	Baerwald C, Verdecchia P, Duquesroix B, Frayssinet H, Ferreira T.	Arthritis Rheum. 2010 Dec;62(12):3635-44. doi: 10.1002/art.27694.	Baerwald C	Arthritis Rheum	2010	2010-08-20			10.1002/art.27694
25533872	Pharmacologic modulation of hand pain in osteoarthritis: a double-blind placebo-controlled functional magnetic resonance imaging study using naproxen	Sanders D, Krause K, O'Muircheartaigh J, Thacker MA, Huggins JP, Vennart W, Massat NJ, Choy E, Williams SC, Howard MA.	Arthritis Rheumatol. 2015 Mar;67(3):741-51. doi: 10.1002/art.38987.	Sanders D	Arthritis Rheumatol	2015	2014-12-24	PMC4365729		10.1002/art.38987
29266879	Differences in Safety of Nonsteroidal Antiinflammatory Drugs in Patients With Osteoarthritis and Patients With Rheumatoid Arthritis: A Randomized Clinical Trial	Solomon DH, Husni ME, Wolski KE, Wisniewski LM, Borer JS, Graham DY, Libby P, Lincoff AM, Lüscher TF, Menon V, Yeomans ND, Wang Q, Bao W, Berger MF, Nissen SE; PRECISION Trial Investigators.	Arthritis Rheumatol. 2018 Apr;70(4):537-546. doi: 10.1002/art.40400.	Solomon DH	Arthritis Rheumatol	2018	2017-12-22			10.1002/art.40400
30801994	Derivation and Validation of a Major Toxicity Risk Score Among Nonsteroidal Antiinflammatory Drug Users Based on Data From a Randomized Controlled Trial	Solomon DH, Shao M, Wolski K, Nissen S, Husni ME, Paynter N.	Arthritis Rheumatol. 2019 Aug;71(8):1225-1231. doi: 10.1002/art.40870. Epub 2019 Jun 12.	Solomon DH	Arthritis Rheumatol	2019	2019-02-26			10.1002/art.40870
33538113	Long-Term Safety and Efficacy of Subcutaneous Tanezumab Versus Nonsteroidal Antiinflammatory Drugs for Hip or Knee Osteoarthritis: A Randomized Trial	Hochberg MC, Carrino JA, Schnitzer TJ, Guermazi A, Walsh DA, White A, Nakajo S, Fountaine RJ, Hickman A, Pixton G, Viktrup L, Brown MT, West CR, Verburg KM.	Arthritis Rheumatol. 2021 Jul;73(7):1167-1177. doi: 10.1002/art.41674. Epub 2021 Jun 7.	Hochberg MC	Arthritis Rheumatol	2021	2021-02-04			10.1002/art.41674
33749997	Efficacy and Safety of Diclofenac-Hyaluronate Conjugate (Diclofenac Etalhyaluronate) for Knee Osteoarthritis: A Randomized Phase III Trial in Japan	Nishida Y, Kano K, Nobuoka Y, Seo T.	Arthritis Rheumatol. 2021 Sep;73(9):1646-1655. doi: 10.1002/art.41725. Epub 2021 Jul 27.	Nishida Y	Arthritis Rheumatol	2021	2021-03-22	PMC8456865		10.1002/art.41725
8305102	Arthroscope-guided surgery versus nonoperative treatment for limited degenerative osteoarthritis of the femorotibial joint in patients over 50 years of age: a prospective comparative study	Merchan EC, Galindo E.	Arthroscopy. 1993;9(6):663-7. doi: 10.1016/s0749-8063(05)80503-1.	Merchan EC	Arthroscopy	1993	1993-01-01			10.1016/s0749-8063(05)80503-1
19813463	Efficacy and safety of piroxicam patch versus piroxicam cream in patients with lumbar osteoarthritis. A randomized, placebo-controlled study	Allegrini A, Nuzzo L, Pavone D, Tavella-Scaringi A, Giangreco D, Bucci M, Toniato E, Mezzetti A, Martinotti S, Comuzio S, Di Grigoli M, Bonani S.	Arzneimittelforschung. 2009;59(8):403-9. doi: 10.1055/s-0031-1296415.	Allegrini A	Arzneimittelforschung	2009	2009-10-10			10.1055/s-0031-1296415
9777110	NSAIDs and faecal blood loss in elderly patients with osteoarthritis: is plasma half-life relevant?	Scharf S, Kwiatek R, Ugoni A, Christophidis N.	Aust N Z J Med. 1998 Aug;28(4):436-9. doi: 10.1111/j.1445-5994.1998.tb02077.x.	Scharf S	Aust N Z J Med	1998	1998-10-20			10.1111/j.1445-5994.1998.tb02077.x
11567541	Pharmacological therapy of osteoarthritis	Hochberg MC, Dougados M.	Best Pract Res Clin Rheumatol. 2001 Oct;15(4):583-93. doi: 10.1053/berh.2001.0175.	Hochberg MC	Best Pract Res Clin Rheumatol	2001	2001-09-25			10.1053/berh.2001.0175
29176264	Efficacy of Chondroitin Sulfate for Painful Knee Osteoarthritis: A One-Year, Randomized, Double-Blind, Multicenter Clinical Study in Japan	Morita M, Yamada K, Date H, Hayakawa K, Sakurai H, Yamada H.	Biol Pharm Bull. 2018 Feb 1;41(2):163-171. doi: 10.1248/bpb.b17-00556. Epub 2017 Nov 27.	Morita M	Biol Pharm Bull	2018	2017-11-28			10.1248/bpb.b17-00556
7893851	Nonsteroidal antiinflammatory drug use in Alzheimer's disease	Lucca U, Tettamanti M, Forloni G, Spagnoli A.	Biol Psychiatry. 1994 Dec 15;36(12):854-6. doi: 10.1016/0006-3223(94)90598-3.	Lucca U	Biol Psychiatry	1994	1994-12-15			10.1016/0006-3223(94)90598-3
34529839	Comparison of tissue pharmacokinetics of esflurbiprofen plaster with flurbiprofen tablets in patients with knee osteoarthritis: A multicenter randomized controlled trial	Amemiya M, Nakagawa Y, Yoshimura H, Takahashi T, Inomata K, Nagase T, Ju YJ, Shimaya M, Tsukada S, Hirasawa N, Koga H.	Biopharm Drug Dispos. 2021 Nov;42(9):418-426. doi: 10.1002/bdd.2302. Epub 2021 Sep 29.	Amemiya M	Biopharm Drug Dispos	2021	2021-09-16	PMC9293315		10.1002/bdd.2302
11914160	Electroacupuncture versus diclofenac in symptomatic treatment of osteoarthritis of the knee: a randomized controlled trial	Sangdee C, Teekachunhatean S, Sananpanich K, Sugandhavesa N, Chiewchantanakit S, Pojchamarnwiputh S, Jayasvasti S.	BMC Complement Altern Med. 2002 Mar 21;2:3. doi: 10.1186/1472-6882-2-3.	Sangdee C	BMC Complement Altern Med	2002	2002-03-27	PMC102323		10.1186/1472-6882-2-3
15369596	Harpgophytum procumbens for osteoarthritis and low back pain: a systematic review	Gagnier JJ, Chrubasik S, Manheimer E.	BMC Complement Altern Med. 2004 Sep 15;4:13. doi: 10.1186/1472-6882-4-13.	Gagnier JJ	BMC Complement Altern Med	2004	2004-09-17	PMC520753		10.1186/1472-6882-4-13
15588333	Chinese herbal recipe versus diclofenac in symptomatic treatment of osteoarthritis of the knee: a randomized controlled trial [ISRCTN70292892]	Teekachunhatean S, Kunanusorn P, Rojanasthien N, Sananpanich K, Pojchamarnwiputh S, Lhieochaiphunt S, Pruksakorn S.	BMC Complement Altern Med. 2004 Dec 13;4:19. doi: 10.1186/1472-6882-4-19.	Teekachunhatean S	BMC Complement Altern Med	2004	2004-12-14	PMC539359		10.1186/1472-6882-4-19
31810456	A cluster randomized trial to measure the impact on nonsteroidal anti-inflammatory drug and proton pump inhibitor prescribing in Italy of distributing cost-free paracetamol to osteoarthritic patients	Vicentini M, Mancuso P, Giorgi Rossi P, Di Pede S, Pellati M, Gandolfi A, Zoboli D, Riccò D, Busani C, Ferretti A.	BMC Fam Pract. 2019 Dec 6;20(1):169. doi: 10.1186/s12875-019-1050-4.	Vicentini M	BMC Fam Pract	2019	2019-12-08	PMC6896368		10.1186/s12875-019-1050-4
15102339	S-adenosyl methionine (SAMe) versus celecoxib for the treatment of osteoarthritis symptoms: a double-blind cross-over trial. [ISRCTN36233495]	Najm WI, Reinsch S, Hoehler F, Tobis JS, Harvey PW.	BMC Musculoskelet Disord. 2004 Feb 26;5:6. doi: 10.1186/1471-2474-5-6.	Najm WI	BMC Musculoskelet Disord	2004	2004-04-23	PMC387830		10.1186/1471-2474-5-6
16086839	Treatment of osteoarthritis of the knee with a topical diclofenac solution: a randomised controlled, 6-week trial [ISRCTN53366886]	Baer PA, Thomas LM, Shainhouse Z.	BMC Musculoskelet Disord. 2005 Aug 8;6:44. doi: 10.1186/1471-2474-6-44.	Baer PA	BMC Musculoskelet Disord	2005	2005-08-10	PMC1201146		10.1186/1471-2474-6-44
16321158	Etoricoxib in the treatment of osteoarthritis over 52-weeks: a double-blind, active-comparator controlled trial [NCT00242489]	Curtis SP, Bockow B, Fisher C, Olaleye J, Compton A, Ko AT, Reicin AS.	BMC Musculoskelet Disord. 2005 Dec 1;6:58. doi: 10.1186/1471-2474-6-58.	Curtis SP	BMC Musculoskelet Disord	2005	2005-12-03	PMC1327669		10.1186/1471-2474-6-58
18328090	Long-term retention on treatment with lumiracoxib 100 mg once or twice daily compared with celecoxib 200 mg once daily: a randomised controlled trial in patients with osteoarthritis	Fleischmann R, Tannenbaum H, Patel NP, Notter M, Sallstig P, Reginster JY.	BMC Musculoskelet Disord. 2008 Mar 7;9:32. doi: 10.1186/1471-2474-9-32.	Fleischmann R	BMC Musculoskelet Disord	2008	2008-03-11	PMC2322990		10.1186/1471-2474-9-32
18778469	A 6-week, multicentre, randomised, double-blind, double-dummy, active-controlled, clinical safety study of lumiracoxib and rofecoxib in osteoarthritis patients	Stricker K, Yu S, Krammer G.	BMC Musculoskelet Disord. 2008 Sep 8;9:118. doi: 10.1186/1471-2474-9-118.	Stricker K	BMC Musculoskelet Disord	2008	2008-09-10	PMC2542997		10.1186/1471-2474-9-118
20067607	Effectiveness of diclofenac versus acetaminophen in primary care patients with knee osteoarthritis: [NTR1485], DIPA-trial: design of a randomized clinical trial	Verkleij SP, Luijsterburg PA, Koes BW, Bohnen AM, Bierma-Zeinstra SM.	BMC Musculoskelet Disord. 2010 Jan 12;11:7. doi: 10.1186/1471-2474-11-7.	Verkleij SP	BMC Musculoskelet Disord	2010	2010-01-14	PMC2835660		10.1186/1471-2474-11-7
20618964	Phase 1, placebo-controlled, dose escalation trial of chicory root extract in patients with osteoarthritis of the hip or knee	Olsen NJ, Branch VK, Jonnala G, Seskar M, Cooper M.	BMC Musculoskelet Disord. 2010 Jul 9;11:156. doi: 10.1186/1471-2474-11-156.	Olsen NJ	BMC Musculoskelet Disord	2010	2010-07-13	PMC2912794		10.1186/1471-2474-11-156
22571284	Total knee replacement plus physical and medical therapy or treatment with physical and medical therapy alone: a randomised controlled trial in patients with knee osteoarthritis (the MEDIC-study)	Skou ST, Roos EM, Laursen MB, Rathleff MS, Arendt-Nielsen L, Simonsen OH, Rasmussen S.	BMC Musculoskelet Disord. 2012 May 9;13:67. doi: 10.1186/1471-2474-13-67.	Skou ST	BMC Musculoskelet Disord	2012	2012-05-11	PMC3461437		10.1186/1471-2474-13-67
35443676	Diclofenac-hyaluronate conjugate (diclofenac etalhyaluronate) intra-articular injection for hip, ankle, shoulder, and elbow osteoarthritis: a randomized controlled trial	Kubo T, Kumai T, Ikegami H, Kano K, Nishii M, Seo T.	BMC Musculoskelet Disord. 2022 Apr 20;23(1):371. doi: 10.1186/s12891-022-05328-3.	Kubo T	BMC Musculoskelet Disord	2022	2022-04-21	PMC9022275		10.1186/s12891-022-05328-3
36510167	Possible synergic action of non-steroidal anti-inflammatory drugs and glucosamine sulfate for the treatment of knee osteoarthritis: a scoping review	Veronese N, Ecarnot F, Cheleschi S, Fioravanti A, Maggi S.	BMC Musculoskelet Disord. 2022 Dec 12;23(1):1084. doi: 10.1186/s12891-022-06046-6.	Veronese N	BMC Musculoskelet Disord	2022	2022-12-12	PMC9743630		10.1186/s12891-022-06046-6
38124185	Topical Chinese patent medicines for chronic musculoskeletal pain: systematic review and trial sequential analysis	Tang K, Sun J, Dong Y, Zheng Z, Wang R, Lin N, Chen W.	BMC Musculoskelet Disord. 2023 Dec 20;24(1):985. doi: 10.1186/s12891-023-07072-8.	Tang K	BMC Musculoskelet Disord	2023	2023-12-21	PMC10734070		10.1186/s12891-023-07072-8
22950577	An un-commissioned randomized, placebo-controlled double-blind study to test the effect of deep sea fish oil as a pain reliever for dogs suffering from canine OA	Hielm-Björkman A, Roine J, Elo K, Lappalainen A, Junnila J, Laitinen-Vapaavuori O.	BMC Vet Res. 2012 Sep 6;8:157. doi: 10.1186/1746-6148-8-157.	Hielm-Björkman A	BMC Vet Res	2012	2012-09-07	PMC3514349		10.1186/1746-6148-8-157
23035739	Effect of analgesic therapy on clinical outcome measures in a randomized controlled trial using client-owned dogs with hip osteoarthritis	Malek S, Sample SJ, Schwartz Z, Nemke B, Jacobson PB, Cozzi EM, Schaefer SL, Bleedorn JA, Holzman G, Muir P.	BMC Vet Res. 2012 Oct 4;8:185. doi: 10.1186/1746-6148-8-185.	Malek S	BMC Vet Res	2012	2012-10-06	PMC3527270		10.1186/1746-6148-8-185
25926287	A canine-specific anti-nerve growth factor antibody alleviates pain and improves mobility and function in dogs with degenerative joint disease-associated pain	Lascelles BD, Knazovicky D, Case B, Freire M, Innes JF, Drew AC, Gearing DP.	BMC Vet Res. 2015 Apr 30;11:101. doi: 10.1186/s12917-015-0413-x.	Lascelles BD	BMC Vet Res	2015	2015-05-01	PMC4419463		10.1186/s12917-015-0413-x
31238912	Safety and efficacy of reduced dosage ketoprofen with or without tramadol for long-term treatment of osteoarthritis in dogs: a randomized clinical trial	Monteiro BP, Lambert C, Bianchi E, Genevois JP, Soldani G, Troncy E.	BMC Vet Res. 2019 Jun 25;15(1):213. doi: 10.1186/s12917-019-1960-3.	Monteiro BP	BMC Vet Res	2019	2019-06-27	PMC6591828		10.1186/s12917-019-1960-3
31623621	The effectiveness of marine based fatty acid compound (PCSO-524) and firocoxib in the treatment of canine osteoarthritis	Vijarnsorn M, Kwananocha I, Kashemsant N, Jarudecha T, Lekcharoensuk C, Beale B, Peirone B, Lascelles BDX.	BMC Vet Res. 2019 Oct 17;15(1):349. doi: 10.1186/s12917-019-2110-7.	Vijarnsorn M	BMC Vet Res	2019	2019-10-19	PMC6798752		10.1186/s12917-019-2110-7
3142593	Prevention of gastroduodenal damage induced by non-steroidal anti-inflammatory drugs: controlled trial of ranitidine	Ehsanullah RS, Page MC, Tildesley G, Wood JR.	BMJ. 1988 Oct 22;297(6655):1017-21. doi: 10.1136/bmj.297.6655.1017.	Ehsanullah RS	BMJ	1988	1988-10-22	PMC1834765		10.1136/bmj.297.6655.1017
7950736	n of 1 trials comparing a non-steroidal anti-inflammatory drug with paracetamol in osteoarthritis	March L, Irwig L, Schwarz J, Simpson J, Chock C, Brooks P.	BMJ. 1994 Oct 22;309(6961):1041-5; discussion 1045-6. doi: 10.1136/bmj.309.6961.1041.	March L	BMJ	1994	1994-10-22	PMC2541590		10.1136/bmj.309.6961.1041
12242171	Efficacy, tolerability, and upper gastrointestinal safety of celecoxib for treatment of osteoarthritis and rheumatoid arthritis: systematic review of randomised controlled trials	Deeks JJ, Smith LA, Bradley MD.	BMJ. 2002 Sep 21;325(7365):619. doi: 10.1136/bmj.325.7365.619.	Deeks JJ	BMJ	2002	2002-09-21	PMC126301		10.1136/bmj.325.7365.619
15494348	Acupuncture as a complementary therapy to the pharmacological treatment of osteoarthritis of the knee: randomised controlled trial	Vas J, Méndez C, Perea-Milla E, Vega E, Panadero MD, León JM, Borge MA, Gaspar O, Sánchez-Rodríguez F, Aguilar I, Jurado R.	BMJ. 2004 Nov 20;329(7476):1216. doi: 10.1136/bmj.38238.601447.3A. Epub 2004 Oct 19.	Vas J	BMJ	2004	2004-10-21	PMC529365		10.1136/bmj.38238.601447.3A
19237406	ARTIST (osteoarthritis intervention standardized) study of standardised consultation versus usual care for patients with osteoarthritis of the knee in primary care in France: pragmatic randomised controlled trial	Ravaud P, Flipo RM, Boutron I, Roy C, Mahmoudi A, Giraudeau B, Pham T.	BMJ. 2009 Feb 23;338:b421. doi: 10.1136/bmj.b421.	Ravaud P	BMJ	2009	2009-02-25	PMC2651104		10.1136/bmj.b421
27609846	Efficacy and safety of Postoperative Intravenous Parecoxib sodium Followed by ORal CElecoxib (PIPFORCE) post-total knee arthroplasty in patients with osteoarthritis: a study protocol for a multicentre, double-blind, parallel-group trial	Zhuang Q, Bian Y, Wang W, Jiang J, Feng B, Sun T, Lin J, Zhang M, Yan S, Shen B, Pei F, Weng X.	BMJ Open. 2016 Sep 8;6(9):e011732. doi: 10.1136/bmjopen-2016-011732.	Zhuang Q	BMJ Open	2016	2016-09-10	PMC5020851		10.1136/bmjopen-2016-011732
28404609	Moxibustion versus diclofenac sodium gel for the treatment of knee osteoarthritis: a study protocol for a double-blinded, double-placebo, randomised controlled trial	Zhou JY, Luo L, Zhu LL, Yin HY, Wu Q, Peng JX, Zhang CS, Lv P, Tang Y, Yu SG.	BMJ Open. 2017 Apr 12;7(4):e012879. doi: 10.1136/bmjopen-2016-012879.	Zhou JY	BMJ Open	2017	2017-04-14	PMC5719646		10.1136/bmjopen-2016-012879
28893757	Effectiveness and cost-effectiveness of duloxetine added to usual care for patients with chronic pain due to hip or knee osteoarthritis: protocol of a pragmatic open-label cluster randomised trial (the DUO trial)	van den Driest JJ, Schiphof D, Luijsterburg PAJ, Koffeman AR, Koopmanschap MA, Bindels PJE, Bierma-Zeinstra SMA.	BMJ Open. 2017 Sep 11;7(9):e018661. doi: 10.1136/bmjopen-2017-018661.	van den Driest JJ	BMJ Open	2017	2017-09-13	PMC5595178		10.1136/bmjopen-2017-018661
28965100	Evolution of pain at 3 months by oral resveratrol in knee osteoarthritis (ARTHROL): protocol for a multicentre randomised double-blind placebo-controlled trial	Nguyen C, Boutron I, Baron G, Coudeyre E, Berenbaum F, Poiraudeau S, Rannou F.	BMJ Open. 2017 Sep 29;7(9):e017652. doi: 10.1136/bmjopen-2017-017652.	Nguyen C	BMJ Open	2017	2017-10-02	PMC5640106		10.1136/bmjopen-2017-017652
29289942	Patterns of routine primary care for osteoarthritis in the UK: a cross-sectional electronic health records study	Jackson H, Barnett LA, Jordan KP, Dziedzic KS, Cottrell E, Finney AG, Paskins Z, Edwards JJ.	BMJ Open. 2017 Dec 29;7(12):e019694. doi: 10.1136/bmjopen-2017-019694.	Jackson H	BMJ Open	2017	2018-01-01	PMC5778330		10.1136/bmjopen-2017-019694
31924632	Postoperative intravenous parecoxib sodium followed by oral celecoxib post total knee arthroplasty in osteoarthritis patients (PIPFORCE): a multicentre, double-blind, randomised, placebo-controlled trial	Zhuang Q, Tao L, Lin J, Jin J, Qian W, Bian Y, Li Y, Dong Y, Peng H, Li Y, Fan Y, Wang W, Feng B, Gao N, Sun T, Lin J, Zhang M, Yan S, Shen B, Pei F, Weng X.	BMJ Open. 2020 Jan 9;10(1):e030501. doi: 10.1136/bmjopen-2019-030501.	Zhuang Q	BMJ Open	2020	2020-01-12	PMC6955469		10.1136/bmjopen-2019-030501
3620274	Double-blind randomized controlled trial of isoxicam vs piroxicam in elderly patients with osteoarthritis of the hip and knee	Bellamy N, Buchanan WW, Grace E.	Br J Clin Pharmacol. 1986;22 Suppl 2(Suppl 2):149S-155S. doi: 10.1111/j.1365-2125.1986.tb02997.x.	Bellamy N	Br J Clin Pharmacol	1986	1986-01-01	PMC1400957		10.1111/j.1365-2125.1986.tb02997.x
3620277	Double-blind multicentre UK hospital studies of isoxicam vs naproxen	Cardoe N, Hart FD.	Br J Clin Pharmacol. 1986;22 Suppl 2(Suppl 2):167S-172S. doi: 10.1111/j.1365-2125.1986.tb03000.x.	Cardoe N	Br J Clin Pharmacol	1986	1986-01-01	PMC1400961		10.1111/j.1365-2125.1986.tb03000.x
20233202	Aspirin-triggered lipoxin in patients treated with aspirin and selective vs. nonselective COX-2 inhibitors	Renda G, Zurro M, Romano M, De Caterina R.	Br J Clin Pharmacol. 2010 Mar;69(3):303-6. doi: 10.1111/j.1365-2125.2009.03579.x.	Renda G	Br J Clin Pharmacol	2010	2010-03-18	PMC2829701		10.1111/j.1365-2125.2009.03579.x
35277997	Multimethod quantitative benefit-risk assessment of treatments for moderate-to-severe osteoarthritis	Mauer J, Bullok K, Watt S, Whalen E, Russo L, Junor R, Markman J, Hauber B, Tervonen T.	Br J Clin Pharmacol. 2022 Aug;88(8):3837-3846. doi: 10.1111/bcp.15309. Epub 2022 Apr 8.	Mauer J	Br J Clin Pharmacol	2022	2022-03-12	PMC9543715		10.1111/bcp.15309
17170650	The use of topical diclofenac for pain in osteoarthritis of the knee: a review	Banning M.	Br J Community Nurs. 2006 Nov;11(11):487-92. doi: 10.12968/bjcn.2006.11.11.22278.	Banning M	Br J Community Nurs	2006	2006-12-16			10.12968/bjcn.2006.11.11.22278
20679979	Oral Aloe vera as a treatment for osteoarthritis: a summary	Cowan D.	Br J Community Nurs. 2010 Jun;15(6):280-2. doi: 10.12968/bjcn.2010.15.6.48369.	Cowan D	Br J Community Nurs	2010	2010-08-04			10.12968/bjcn.2010.15.6.48369
26212849	Effectiveness of diclofenac versus paracetamol in knee osteoarthritis: a randomised controlled trial in primary care	Verkleij SP, Luijsterburg PA, Willemsen SP, Koes BW, Bohnen AM, Bierma-Zeinstra SM.	Br J Gen Pract. 2015 Aug;65(637):e530-7. doi: 10.3399/bjgp15X686101.	Verkleij SP	Br J Gen Pract	2015	2015-07-28	PMC4513741		10.3399/bjgp15X686101
3288293	The effect of indomethacin on the psychomotor function of patients with rheumatic diseases	Pullar T, Myall O, Haigh JR, Lowe JR, Dixon JS, Bird HA.	Br J Rheumatol. 1988 Jun;27(3):227-9. doi: 10.1093/rheumatology/27.3.227.	Pullar T	Br J Rheumatol	1988	1988-06-01			10.1093/rheumatology/27.3.227
8173850	The comparative analgesic efficacy of transcutaneous electrical nerve stimulation and a non-steroidal anti-inflammatory drug for painful osteoarthritis	Lewis B, Lewis D, Cumming G.	Br J Rheumatol. 1994 May;33(5):455-60. doi: 10.1093/rheumatology/33.5.455.	Lewis B	Br J Rheumatol	1994	1994-05-01			10.1093/rheumatology/33.5.455
8339132	A two-year, placebo-controlled trial of non-steroidal anti-inflammatory therapy in osteoarthritis of the knee joint	Dieppe P, Cushnaghan J, Jasani MK, McCrae F, Watt I.	Br J Rheumatol. 1993 Jul;32(7):595-600. doi: 10.1093/rheumatology/32.7.595.	Dieppe P	Br J Rheumatol	1993	1993-07-01			10.1093/rheumatology/32.7.595
8630634	A double-blind study to compare the efficacy and safety of meloxicam 15 mg with piroxicam 20 mg in patients with osteoarthritis of the hip	Lindén B, Distel M, Bluhmki E.	Br J Rheumatol. 1996 Apr;35 Suppl 1:35-8. doi: 10.1093/rheumatology/35.suppl_1.35.	Lindén B	Br J Rheumatol	1996	1996-04-01			10.1093/rheumatology/35.suppl_1.35
8630635	Meloxicam in osteoarthritis: a 6-month, double-blind comparison with diclofenac sodium	Hosie J, Distel M, Bluhmki E.	Br J Rheumatol. 1996 Apr;35 Suppl 1:39-43. doi: 10.1093/rheumatology/35.suppl_1.39.	Hosie J	Br J Rheumatol	1996	1996-04-01			10.1093/rheumatology/35.suppl_1.39
8630638	Tolerability of multiple administration of intramuscular meloxicam: a comparison with intramuscular piroxicam in patients with rheumatoid arthritis or osteoarthritis	Ghozlan PR, Bernhardt M, Vélicitat P, Bluhmki E.	Br J Rheumatol. 1996 Apr;35 Suppl 1:51-5. doi: 10.1093/rheumatology/35.suppl_1.51.	Ghozlan PR	Br J Rheumatol	1996	1996-04-01			10.1093/rheumatology/35.suppl_1.51
9117181	Prolonged effects of 3 week therapy in a spa resort on lumbar spine, knee and hip osteoarthritis: follow-up after 6 months. A randomized controlled trial	Nguyen M, Revel M, Dougados M.	Br J Rheumatol. 1997 Jan;36(1):77-81. doi: 10.1093/rheumatology/36.1.77.	Nguyen M	Br J Rheumatol	1997	1997-01-01			10.1093/rheumatology/36.1.77
9783757	Gastrointestinal tolerability of meloxicam compared to diclofenac in osteoarthritis patients. International MELISSA Study Group. Meloxicam Large-scale International Study Safety Assessment	Hawkey C, Kahan A, Steinbrück K, Alegre C, Baumelou E, Bégaud B, Dequeker J, Isomäki H, Littlejohn G, Mau J, Papazoglou S.	Br J Rheumatol. 1998 Sep;37(9):937-45. doi: 10.1093/rheumatology/37.9.937.	Hawkey C	Br J Rheumatol	1998	1998-10-23			10.1093/rheumatology/37.9.937
9783758	Improvement in gastrointestinal tolerability of the selective cyclooxygenase (COX)-2 inhibitor, meloxicam, compared with piroxicam: results of the Safety and Efficacy Large-scale Evaluation of COX-inhibiting Therapies (SELECT) trial in osteoarthritis	Dequeker J, Hawkey C, Kahan A, Steinbrück K, Alegre C, Baumelou E, Bégaud B, Isomäki H, Littlejohn G, Mau J, Papazoglou S.	Br J Rheumatol. 1998 Sep;37(9):946-51. doi: 10.1093/rheumatology/37.9.946.	Dequeker J	Br J Rheumatol	1998	1998-10-23			10.1093/rheumatology/37.9.946
20396715	Efficiency and tolerability of artrofoon (ultralow doses and antibodies to TNF-alpha) in osteoarthrosis	Alikhanov BA, Pavlenko AY.	Bull Exp Biol Med. 2009 Sep;148(3):470-3. doi: 10.1007/s10517-010-0739-0.	Alikhanov BA	Bull Exp Biol Med	2009	2010-04-17			10.1007/s10517-010-0739-0
32037857	Effect of Systematic Exercise Rehabilitation on Patients With Knee Osteoarthritis: A Randomized Controlled Trial	Chao J, Jing Z, Xuehua B, Peilei Y, Qi G.	Cartilage. 2021 Dec;13(1_suppl):1734S-1740S. doi: 10.1177/1947603520903443. Epub 2020 Feb 10.	Chao J	Cartilage	2021	2020-02-11	PMC8808852		10.1177/1947603520903443
35988175	Comparison of Therapeutic Effects of Topical Application of Diclofenac Sodium Nanoparticles and Conventional Placebo on Knee Osteoarthritis	Li T, Guo M, Zhang W.	Cell Mol Biol (Noisy-le-grand). 2022 Mar 31;68(3):171-178. doi: 10.14715/cmb/2022.68.3.20.	Li T	Cell Mol Biol (Noisy-le-grand)	2022	2022-08-21			10.14715/cmb/2022.68.3.20
37545031	Efficacy and safety of flurbiprofen cataplasms versus loxoprofen sodium cataplasms in knee osteoarthritis: a randomized controlled trial	Li D, Cheng Y, Yuan P, Wu Z, Liu J, Kan J, Zhang K, Wang Z, Zhang H, Zhang G, Xue T, Jia J, Zhai S, Guan Z.	Chin Med J (Engl). 2023 Sep 20;136(18):2187-2194. doi: 10.1097/CM9.0000000000002797. Epub 2023 Aug 4.	Li D	Chin Med J (Engl)	2023	2023-08-07	PMC10508367		10.1097/CM9.0000000000002797
11696466	Cardiovascular thrombotic events in controlled, clinical trials of rofecoxib	Konstam MA, Weir MR, Reicin A, Shapiro D, Sperling RS, Barr E, Gertz BJ.	Circulation. 2001 Nov 6;104(19):2280-8. doi: 10.1161/hc4401.100078.	Konstam MA	Circulation	2001	2001-11-07			10.1161/hc4401.100078
27840335	Imprecision: Limitations to Interpretation of a Large Randomized Clinical Trial	FitzGerald GA.	Circulation. 2017 Jan 10;135(2):113-115. doi: 10.1161/CIRCULATIONAHA.116.026324. Epub 2016 Nov 13.	FitzGerald GA	Circulation	2017	2016-11-15	PMC5225045	NIHMS833539	10.1161/CIRCULATIONAHA.116.026324
29930022	Cyclooxygenase-2, Asymmetric Dimethylarginine, and the Cardiovascular Hazard From Nonsteroidal Anti-Inflammatory Drugs	Ricciotti E, Castro C, Tang SY, Briggs WTE, West JA, Malik D, Rhoades SD, Meng H, Li X, Lahens NF, Sparks JA, Karlson EW, Weljie AM, Griffin JL, FitzGerald GA.	Circulation. 2018 Nov 20;138(21):2367-2378. doi: 10.1161/CIRCULATIONAHA.118.033540.	Ricciotti E	Circulation	2018	2018-06-23	PMC6291350	NIHMS978407	10.1161/CIRCULATIONAHA.118.033540
18451314	N-terminal pro-B-type natriuretic peptide concentrations predict the risk of cardiovascular adverse events from antiinflammatory drugs: a pilot trial	Brune K, Katus HA, Moecks J, Spanuth E, Jaffe AS, Giannitsis E.	Clin Chem. 2008 Jul;54(7):1149-57. doi: 10.1373/clinchem.2007.097428. Epub 2008 May 1.	Brune K	Clin Chem	2008	2008-05-03			10.1373/clinchem.2007.097428
23086696	Characteristics and clinical implications of the pharmacokinetic profile of ibuprofen in patients with knee osteoarthritis	Gallelli L, Galasso O, Urzino A, Saccà S, Falcone D, Palleria C, Longo P, Corigliano A, Terracciano R, Savino R, Gasparini G, De Sarro G, Southworth SR.	Clin Drug Investig. 2012 Dec;32(12):827-33. doi: 10.1007/s40261-012-0011-7.	Gallelli L	Clin Drug Investig	2012	2012-10-23			10.1007/s40261-012-0011-7
16431306	Gastrointestinal tolerability of lumiracoxib in patients with osteoarthritis and rheumatoid arthritis	Hawkey CJ, Gitton X, Hoexter G, Richard D, Weinstein WM.	Clin Gastroenterol Hepatol. 2006 Jan;4(1):57-66. doi: 10.1016/s1542-3565(05)00976-6.	Hawkey CJ	Clin Gastroenterol Hepatol	2006	2006-01-25			10.1016/s1542-3565(05)00976-6
17916545	Celecoxib plus aspirin versus naproxen and lansoprazole plus aspirin: a randomized, double-blind, endoscopic trial	Goldstein JL, Cryer B, Amer F, Hunt B.	Clin Gastroenterol Hepatol. 2007 Oct;5(10):1167-74. doi: 10.1016/j.cgh.2007.06.009.	Goldstein JL	Clin Gastroenterol Hepatol	2007	2007-10-06			10.1016/j.cgh.2007.06.009
22791985	Pooled safety analysis of diclofenac sodium topical solution 1.5% (w/w) in the treatment of osteoarthritis in patients aged 75 years or older	Roth SH, Fuller P.	Clin Interv Aging. 2012;7:127-37. doi: 10.2147/CIA.S30884. Epub 2012 Jun 11.	Roth SH	Clin Interv Aging	2012	2012-07-14	PMC3393357		10.2147/CIA.S30884
24672232	Efficacy and safety of Curcuma domestica extracts compared with ibuprofen in patients with knee osteoarthritis: a multicenter study	Kuptniratsaikul V, Dajpratham P, Taechaarpornkul W, Buntragulpoontawee M, Lukkanapichonchut P, Chootip C, Saengsuwan J, Tantayakom K, Laongpech S.	Clin Interv Aging. 2014 Mar 20;9:451-8. doi: 10.2147/CIA.S58535. eCollection 2014.	Kuptniratsaikul V	Clin Interv Aging	2014	2014-03-28	PMC3964021		10.2147/CIA.S58535
30233159	Efficacy and safety of co-administration of resveratrol with meloxicam in patients with knee osteoarthritis: a pilot interventional study	Hussain SA, Marouf BH, Ali ZS, Ahmmad RS.	Clin Interv Aging. 2018 Sep 5;13:1621-1630. doi: 10.2147/CIA.S172758. eCollection 2018.	Hussain SA	Clin Interv Aging	2018	2018-09-21	PMC6130538		10.2147/CIA.S172758
16215338	Treatment of persistent pain associated with osteoarthritis with controlled-release oxycodone tablets in a randomized controlled clinical trial	Markenson JA, Croft J, Zhang PG, Richards P.	Clin J Pain. 2005 Nov-Dec;21(6):524-35. doi: 10.1097/01.ajp.0000146215.86038.38.	Markenson JA	Clin J Pain	2005	2005-10-11			10.1097/01.ajp.0000146215.86038.38
20639739	Efficacy and safety of etodolac-paracetamol fixed dose combination in patients with knee osteoarthritis flare-up: a randomized, double-blind comparative evaluation	Pareek A, Chandurkar N, Ambade R, Chandanwale A, Bartakke G.	Clin J Pain. 2010 Sep;26(7):561-6. doi: 10.1097/AJP.0b013e3181e15bba.	Pareek A	Clin J Pain	2010	2010-07-20			10.1097/AJP.0b013e3181e15bba
20664343	Effects of superpulsed low-level laser therapy on temporomandibular joint pain	Marini I, Gatto MR, Bonetti GA.	Clin J Pain. 2010 Sep;26(7):611-6. doi: 10.1097/AJP.0b013e3181e0190d.	Marini I	Clin J Pain	2010	2010-07-29			10.1097/AJP.0b013e3181e0190d
26889617	Efficacy of Cabbage Leaf Wraps in the Treatment of Symptomatic Osteoarthritis of the Knee: A Randomized Controlled Trial	Lauche R, Gräf N, Cramer H, Al-Abtah J, Dobos G, Saha FJ.	Clin J Pain. 2016 Nov;32(11):961-971. doi: 10.1097/AJP.0000000000000352.	Lauche R	Clin J Pain	2016	2016-02-19			10.1097/AJP.0000000000000352
30222614	Staircase-evoked Pain May be More Sensitive Than Traditional Pain Assessments in Discriminating Analgesic Effects: A Randomized, Placebo-controlled Trial of Naproxen in Patients With Osteoarthritis of the Knee	Treister R, Suzan E, Lawal OD, Katz NP.	Clin J Pain. 2019 Jan;35(1):50-55. doi: 10.1097/AJP.0000000000000651.	Treister R	Clin J Pain	2019	2018-09-18			10.1097/AJP.0000000000000651
20020333	The efficacy of periarticular multimodal drug infiltration in total hip arthroplasty	Busch CA, Whitehouse MR, Shore BJ, MacDonald SJ, McCalden RW, Bourne RB.	Clin Orthop Relat Res. 2010 Aug;468(8):2152-9. doi: 10.1007/s11999-009-1198-7. Epub 2009 Dec 18.	Busch CA	Clin Orthop Relat Res	2010	2009-12-19	PMC2895844		10.1007/s11999-009-1198-7
29201297	A Randomized, Multicenter, Phase III Trial to Evaluate the Efficacy and Safety of Polmacoxib Compared with Celecoxib and Placebo for Patients with Osteoarthritis	Lee M, Yoo J, Kim JG, Kyung HS, Bin SI, Kang SB, Choi CH, Moon YW, Kim YM, Han SB, In Y, Choi CH, Kim J, Lee BK, Cho S.	Clin Orthop Surg. 2017 Dec;9(4):439-457. doi: 10.4055/cios.2017.9.4.439. Epub 2017 Nov 10.	Lee M	Clin Orthop Surg	2017	2017-12-05	PMC5705303		10.4055/cios.2017.9.4.439
10801252	Study of the analgesic effect of lanepitant in patients with osteoarthritis pain	Goldstein DJ, Wang O, Todd LE, Gitter BD, DeBrota DJ, Iyengar S.	Clin Pharmacol Ther. 2000 Apr;67(4):419-26. doi: 10.1067/mcp.2000.105243.	Goldstein DJ	Clin Pharmacol Ther	2000	2000-05-09			10.1067/mcp.2000.105243
21078702	A pragmatic randomized controlled study of the effectiveness and cost consequences of exercise therapy in hip osteoarthritis	Juhakoski R, Tenhonen S, Malmivaara A, Kiviniemi V, Anttonen T, Arokoski JP.	Clin Rehabil. 2011 Apr;25(4):370-83. doi: 10.1177/0269215510388313. Epub 2010 Nov 15.	Juhakoski R	Clin Rehabil	2011	2010-11-17			10.1177/0269215510388313
2525982	A review of the antiarthritic efficacy and safety of etodolac	Zvaifler N.	Clin Rheumatol. 1989 Mar;8 Suppl 1:43-53. doi: 10.1007/BF02214109.	Zvaifler N	Clin Rheumatol	1989	1989-03-01			10.1007/BF02214109
2692948	The evaluation of a nonsteroidal anti-inflammatory drug (tenoxicam) in the treatment of sleep disturbance in osteoarthritic patients	Leigh TJ, Bird HA, Hindmarch I, Wright V.	Clin Rheumatol. 1989 Dec;8(4):489-93. doi: 10.1007/BF02032101.	Leigh TJ	Clin Rheumatol	1989	1989-12-01			10.1007/BF02032101
8608684	Comparison of aceclofenac with diclofenac in the treatment of osteoarthritis	Ward DE, Veys EM, Bowdler JM, Roma J.	Clin Rheumatol. 1995 Nov;14(6):656-62. doi: 10.1007/BF02207932.	Ward DE	Clin Rheumatol	1995	1995-11-01			10.1007/BF02207932
8894357	The effect of ranitidine on NSAID related dyspeptic symptoms with and without peptic ulcer disease of patients with rheumatoid arthritis and osteoarthritis	Van Groenendael JH, Markusse HM, Dijkmans BA, Breedveld FC.	Clin Rheumatol. 1996 Sep;15(5):450-6. doi: 10.1007/BF02229641.	Van Groenendael JH	Clin Rheumatol	1996	1996-09-01			10.1007/BF02229641
9093797	Comparison of aceclofenac with piroxicam in the treatment of osteoarthritis	Peréz Busquier M, Calero E, Rodríguez M, Castellon Arce P, Bermudez A, Linares LF, Mesa J, Ffernandez Crisostomos C, Garcia C, Garcia Lopez A, Valenzuela A, Povedano A, Garcia Perez S, Lopez MA, Caliz R, Garcia Villalba F, Cano M, Gines Martinez F, Gonzalez J, Caracuel MA, Roldan R, Guzman Ubeda M, Gonzalez A, Marenco de la Fuente IL, Alepuz Pou M, et al.	Clin Rheumatol. 1997 Mar;16(2):154-9. doi: 10.1007/BF02247844.	Peréz Busquier M	Clin Rheumatol	1997	1997-03-01			10.1007/BF02247844
9132323	Aceclofenac is a well-tolerated alternative to naproxen in the treatment of osteoarthritis	Kornasoff D, Frerick H, Bowdler J, Montull E.	Clin Rheumatol. 1997 Jan;16(1):32-8. doi: 10.1007/BF02238760.	Kornasoff D	Clin Rheumatol	1997	1997-01-01			10.1007/BF02238760
10088941	Oxaceprol is as effective as diclofenac in the therapy of osteoarthritis of the knee and hip	Bauer HW, Klasser M, von Hanstein KL, Rolinger H, Schladitz G, Henke HD, Gimbel W, Steinbach K.	Clin Rheumatol. 1999;18(1):4-9. doi: 10.1007/s100670050043.	Bauer HW	Clin Rheumatol	1999	1999-03-24			10.1007/s100670050043
10468165	Nabumetone induces less gastrointestinal mucosal changes than diclofenac retard	Becvár R, Urbanová Z, Vlasáková V, Vítová J, Rybár I, Maldyk H, Filipowicz-Sosnowska A, Bernacka K, Mackiewicz S, Gömör B, Rojkovich B, Siro B, Bereczki J, Toth K, Sukenik S, Green L, Ehrenfeld M, Pavelka K.	Clin Rheumatol. 1999;18(4):273-8. doi: 10.1007/s100670050101.	Becvár R	Clin Rheumatol	1999	1999-09-01			10.1007/s100670050101
10791619	Oxaceprol is a well-tolerated therapy for osteoarthritis with efficacy equivalent to diclofenac	Herrmann G, Steeger D, Klasser M, Wirbitzky J, Fürst M, Venbrocks R, Rohde H, Jungmichel D, Hildebrandt HD, Parnham MJ, Gimbel W, Dirschedl H.	Clin Rheumatol. 2000;19(2):99-104. doi: 10.1007/s100670050025.	Herrmann G	Clin Rheumatol	2000	2000-05-03			10.1007/s100670050025
11346221	Endoscopic comparison of the gastroduodenal safety and the effects on arachidonic acid products between meloxicam and piroxicam in the treatment of osteoarthritis	Chang DM, Young TH, Hsu CT, Kuo SY, Hsieh TC.	Clin Rheumatol. 2001;20(2):104-13. doi: 10.1007/pl00011190.	Chang DM	Clin Rheumatol	2001	2001-05-11			10.1007/pl00011190
11771569	Overview on clinical data of dexibuprofen	Phleps W.	Clin Rheumatol. 2001 Nov;20 Suppl 1:S15-21. doi: 10.1007/BF03342663.	Phleps W	Clin Rheumatol	2001	2002-01-05			10.1007/BF03342663
14576991	Avocado-soybean unsaponifiables (ASU) for osteoarthritis - a systematic review	Ernst E.	Clin Rheumatol. 2003 Oct;22(4-5):285-8. doi: 10.1007/s10067-003-0731-4.	Ernst E	Clin Rheumatol	2003	2003-10-25			10.1007/s10067-003-0731-4
15278753	Oral enzyme combination versus diclofenac in the treatment of osteoarthritis of the knee--a double-blind prospective randomized study	Akhtar NM, Naseer R, Farooqi AZ, Aziz W, Nazir M.	Clin Rheumatol. 2004 Oct;23(5):410-5. doi: 10.1007/s10067-004-0902-y. Epub 2004 Jul 24.	Akhtar NM	Clin Rheumatol	2004	2004-07-28			10.1007/s10067-004-0902-y
16132165	Lumiracoxib is effective in the treatment of osteoarthritis of the knee: a prospective randomized 13-week study versus placebo and celecoxib	Fleischmann R, Sheldon E, Maldonado-Cocco J, Dutta D, Yu S, Sloan VS.	Clin Rheumatol. 2006 Feb;25(1):42-53. doi: 10.1007/s10067-005-1126-5. Epub 2005 Aug 13.	Fleischmann R	Clin Rheumatol	2006	2005-09-01			10.1007/s10067-005-1126-5
16228108	Comparison of intra-articular tenoxicam and oral tenoxicam for pain and physical functioning in osteoarthritis of the knee	Unlu Z, Ay K, Tuzun C.	Clin Rheumatol. 2006 Feb;25(1):54-61. doi: 10.1007/s10067-005-1136-3. Epub 2005 Oct 15.	Unlu Z	Clin Rheumatol	2006	2005-10-18			10.1007/s10067-005-1136-3
17431728	A 10-day course of SPA therapy is beneficial for people with severe knee osteoarthritis. A 24-week randomised, controlled pilot study	Karagülle M, Karagülle MZ, Karagülle O, Dönmez A, Turan M.	Clin Rheumatol. 2007 Dec;26(12):2063-2071. doi: 10.1007/s10067-007-0618-x. Epub 2007 Apr 13.	Karagülle M	Clin Rheumatol	2007	2007-04-14			10.1007/s10067-007-0618-x
21607551	A 13-week, multicenter, randomized, double-blind study of lumiracoxib in hip osteoarthritis	Schnitzer TJ, Dattani ID, Seriolo B, Schneider H, Moore A, Tseng L, Sallstig P, Rebuli R, Maxwell T.	Clin Rheumatol. 2011 Nov;30(11):1433-46. doi: 10.1007/s10067-011-1776-4. Epub 2011 May 24.	Schnitzer TJ	Clin Rheumatol	2011	2011-05-25			10.1007/s10067-011-1776-4
21811797	The efficacy of tramadol/acetaminophen combination tablets (Ultracet®) as add-on and maintenance therapy in knee osteoarthritis pain inadequately controlled by nonsteroidal anti-inflammatory drug (NSAID)	Park KS, Choi JJ, Kim WU, Min JK, Park SH, Cho CS.	Clin Rheumatol. 2012 Feb;31(2):317-23. doi: 10.1007/s10067-011-1818-y. Epub 2011 Aug 3.	Park KS	Clin Rheumatol	2012	2011-08-04			10.1007/s10067-011-1818-y
23982564	Intra-articular methylprednisolone acetate injection at the knee joint and the hypothalamic-pituitary-adrenal axis: a randomized controlled study	Habib G, Jabbour A, Artul S, Hakim G.	Clin Rheumatol. 2014 Jan;33(1):99-103. doi: 10.1007/s10067-013-2374-4. Epub 2013 Aug 28.	Habib G	Clin Rheumatol	2014	2013-08-29			10.1007/s10067-013-2374-4
24924603	Efficacy and safety of loxoprofen hydrogel patch versus loxoprofen tablet in patients with knee osteoarthritis: a randomized controlled non-inferiority trial	Mu R, Bao CD, Chen ZW, Zheng Y, Wang GC, Zhao DB, Hu SX, Li YJ, Shao ZW, Zhang ZY, Xiao WG, Zhang W, Li ZG.	Clin Rheumatol. 2016 Jan;35(1):165-73. doi: 10.1007/s10067-014-2701-4. Epub 2014 Jun 14.	Mu R	Clin Rheumatol	2016	2014-06-14			10.1007/s10067-014-2701-4
26631103	A pilot randomized, placebo-controlled clinical trial to investigate the efficacy and safety of an extract of Artemisia annua administered over 12 weeks, for managing pain, stiffness, and functional limitation associated with osteoarthritis of the hip and knee	Stebbings S, Beattie E, McNamara D, Hunt S.	Clin Rheumatol. 2016 Jul;35(7):1829-36. doi: 10.1007/s10067-015-3110-z. Epub 2015 Dec 3.	Stebbings S	Clin Rheumatol	2016	2015-12-04			10.1007/s10067-015-3110-z
27470088	Improved WOMAC score following 16-week treatment with bromelain for knee osteoarthritis	Kasemsuk T, Saengpetch N, Sibmooh N, Unchern S.	Clin Rheumatol. 2016 Oct;35(10):2531-40. doi: 10.1007/s10067-016-3363-1. Epub 2016 Jul 28.	Kasemsuk T	Clin Rheumatol	2016	2016-07-30			10.1007/s10067-016-3363-1
28194525	Low-dose SoluMatrix diclofenac in patients with osteoarthritis pain: impact on quality of life in a controlled trial	Strand V, Bergman M, Singh JA, Gibofsky A, Kivitz A, Young C.	Clin Rheumatol. 2017 Jun;36(6):1357-1367. doi: 10.1007/s10067-017-3569-x. Epub 2017 Feb 13.	Strand V	Clin Rheumatol	2017	2017-02-15			10.1007/s10067-017-3569-x
28349271	Evaluation of the effect of Elaeagnus angustifolia alone and combined with Boswellia thurifera compared with ibuprofen in patients with knee osteoarthritis: a randomized double-blind controlled clinical trial	Karimifar M, Soltani R, Hajhashemi V, Sarrafchi S.	Clin Rheumatol. 2017 Aug;36(8):1849-1853. doi: 10.1007/s10067-017-3603-z. Epub 2017 Mar 27.	Karimifar M	Clin Rheumatol	2017	2017-03-29			10.1007/s10067-017-3603-z
28536825	Intramuscular clodronate in erosive osteoarthritis of the hand is effective on pain and reduces serum COMP: a randomized pilot trial-The ER.O.D.E. study (ERosive Osteoarthritis and Disodium-clodronate Evaluation)	Saviola G, Abdi-Ali L, Povino MR, Campostrini L, Sacco S, Dalle Carbonare L, Carbonare LD.	Clin Rheumatol. 2017 Oct;36(10):2343-2350. doi: 10.1007/s10067-017-3681-y. Epub 2017 May 23.	Saviola G	Clin Rheumatol	2017	2017-05-25			10.1007/s10067-017-3681-y
31062253	Efficacy of duloxetine and gabapentin in pain reduction in patients with knee osteoarthritis	Enteshari-Moghaddam A, Azami A, Isazadehfar K, Mohebbi H, Habibzadeh A, Jahanpanah P.	Clin Rheumatol. 2019 Oct;38(10):2873-2880. doi: 10.1007/s10067-019-04573-7. Epub 2019 May 6.	Enteshari-Moghaddam A	Clin Rheumatol	2019	2019-05-08			10.1007/s10067-019-04573-7
31243588	The evaluation of the effectiveness of intra-articular steroid, tenoxicam, and combined steroid-tenoxicam injections in the treatment of patients with knee osteoarthritis	Yilmaz E.	Clin Rheumatol. 2019 Nov;38(11):3243-3252. doi: 10.1007/s10067-019-04641-y. Epub 2019 Jun 26.	Yilmaz E	Clin Rheumatol	2019	2019-06-28			10.1007/s10067-019-04641-y
35294665	The comparison of curcuminoid formulations or its combination with conventional therapies versus conventional therapies alone for knee osteoarthritis	Wan Y, Sun W, Yang J, Ren J, Kou Q.	Clin Rheumatol. 2022 Jul;41(7):2153-2169. doi: 10.1007/s10067-022-06105-2. Epub 2022 Mar 16.	Wan Y	Clin Rheumatol	2022	2022-03-16			10.1007/s10067-022-06105-2
26550817	[Evaluation of the combined treatment of oral viscosupplementation with hyaluronic acid intra-articular injection on symptomatic knee osteoarthritis]	Panuccio E, Memeo A, Richetta S.	Clin Ter. 2015;166(5):e321-6. doi: 10.7417/T.2015.1886.	Panuccio E	Clin Ter	2015	2015-11-10			10.7417/T.2015.1886
7614523	Effects of naproxen and nabumetone on serum cholesterol levels in patients with osteoarthritis	Young D, Peterson C, Basch C, Halladay SC.	Clin Ther. 1995 Mar-Apr;17(2):231-40. doi: 10.1016/0149-2918(95)80021-2.	Young D	Clin Ther	1995	1995-03-01			10.1016/0149-2918(95)80021-2
8565024	Double-blind, placebo-controlled comparison of the safety and efficacy of orally administered etodolac and nabumetone in patients with active osteoarthritis of the knee	Schnitzer TJ, Ballard IM, Constantine G, McDonald P.	Clin Ther. 1995 Jul-Aug;17(4):602-12. doi: 10.1016/0149-2918(95)80037-9.	Schnitzer TJ	Clin Ther	1995	1995-07-01			10.1016/0149-2918(95)80037-9
8565029	Efficacy and safety of etodolac and naproxen in patients with osteoarthritis of the knee: a double-blind, placebo-controlled study	Dore R, Ballard I, Constantine G, McDonald P.	Clin Ther. 1995 Jul-Aug;17(4):656-66. doi: 10.1016/0149-2918(95)80042-5.	Dore R	Clin Ther	1995	1995-07-01			10.1016/0149-2918(95)80042-5
8565037	Comparison of the efficacy and safety of oxaprozin and nabumetone in the treatment of patients with osteoarthritis of the knee	Weaver A, Rubin B, Caldwell J, McMahon FG, Lee D, Makarowski W, Offenberg H, Sack M, Sikes D, Trapp R, et al.	Clin Ther. 1995 Jul-Aug;17(4):735-45. doi: 10.1016/0149-2918(95)80050-6.	Weaver A	Clin Ther	1995	1995-07-01			10.1016/0149-2918(95)80050-6
8851458	The efficacy, tolerability, and safety of 1200 mg/d of oxaprozin and 1500 mg/d of nabumetone in the treatment of patients with osteoarthritis of the knee	Makarowski W, Weaver A, Rubin B, Caldwell J, McMahon FG, Noveck RJ, Lee D, Offenberg H, Sack M, Sikes D, Trapp R, Rush S, Kuss M, Ganju J, Bocanegra TS, Ratliff JM.	Clin Ther. 1996 Jan-Feb;18(1):114-24. doi: 10.1016/s0149-2918(96)80184-6.	Makarowski W	Clin Ther	1996	1996-01-01			10.1016/s0149-2918(96)80184-6
9377610	A double-masked comparison of Naprelan and nabumetone in osteoarthritis of the knee. Naprelan Study Group	Fleischmann RM, Flint K, Constantine G, Kolecki B.	Clin Ther. 1997 Jul-Aug;19(4):642-55. doi: 10.1016/s0149-2918(97)80090-2.	Fleischmann RM	Clin Ther	1997	1997-07-01			10.1016/s0149-2918(97)80090-2
10090436	Health-related quality-of-life effects of oxaprozin and nabumetone in patients with osteoarthritis of the knee	Zhao SZ, Dedhiya SD, Bocanegra TS, Fort JG, Kuss ME, Rush SM.	Clin Ther. 1999 Jan;21(1):205-17. doi: 10.1016/S0149-2918(00)88279-X.	Zhao SZ	Clin Ther	1999	1999-03-25			10.1016/S0149-2918(00)88279-X
10321419	Renal hemodynamic effects of nabumetone, sulindac, and placebo in patients with osteoarthritis	Cangiano JL, Figueroa J, Palmer R.	Clin Ther. 1999 Mar;21(3):503-12. doi: 10.1016/S0149-2918(00)88305-8.	Cangiano JL	Clin Ther	1999	1999-05-13			10.1016/S0149-2918(00)88305-8
10363732	Comparison of the upper gastrointestinal safety of Arthrotec 75 and nabumetone in osteoarthritis patients at high risk for developing nonsteroidal anti-inflammatory drug-induced gastrointestinal ulcers	Agrawal NM, Caldwell J, Kivitz AJ, Weaver AL, Bocanegra TS, Ball J, Dhadda S, Hurley S, Hancock L.	Clin Ther. 1999 Apr;21(4):659-74. doi: 10.1016/s0149-2918(00)88318-6.	Agrawal NM	Clin Ther	1999	1999-06-11			10.1016/s0149-2918(00)88318-6
10509845	Celecoxib, a selective cyclooxygenase-2 inhibitor for the treatment of rheumatoid arthritis and osteoarthritis	Goldenberg MM.	Clin Ther. 1999 Sep;21(9):1497-513; discussion 1427-8. doi: 10.1016/s0149-2918(00)80005-3.	Goldenberg MM	Clin Ther	1999	1999-10-06			10.1016/s0149-2918(00)80005-3
11293555	Comparison of once-daily and twice-daily administration of celecoxib for the treatment of osteoarthritis of the knee	Williams GW, Hubbard RC, Yu SS, Zhao W, Geis GS.	Clin Ther. 2001 Feb;23(2):213-27. doi: 10.1016/s0149-2918(01)80004-7.	Williams GW	Clin Ther	2001	2001-04-11			10.1016/s0149-2918(01)80004-7
11911558	Tramadol/acetaminophen combination tablets for the treatment of osteoarthritis flare pain: a multicenter, outpatient, randomized, double-blind, placebo-controlled, parallel-group, add-on study	Silverfield JC, Kamin M, Wu SC, Rosenthal N; CAPSS-105 Study Group.	Clin Ther. 2002 Feb;24(2):282-97. doi: 10.1016/s0149-2918(02)85024-x.	Silverfield JC	Clin Ther	2002	2002-03-26			10.1016/s0149-2918(02)85024-x
12017396	A randomized, double-blind, multicenter trial of nimesulide-beta-cyclodextrin versus naproxen in patients with osteoarthritis	Fioravanti A, Storri L, Di Martino S, Bisogno S, Oldani V, Scotti A, Marcolongo R.	Clin Ther. 2002 Apr;24(4):504-19. doi: 10.1016/s0149-2918(02)85127-x.	Fioravanti A	Clin Ther	2002	2002-05-23			10.1016/s0149-2918(02)85127-x
12581544	A 12-month, multicenter, prospective, open-label trial of radiographic analysis of disease progression in osteoarthritis of the knee or hip in patients receiving celecoxib	Tindall EA, Sharp JT, Burr A, Katz TK, Wallemark CB, Verburg K, Lefkowith JB.	Clin Ther. 2002 Dec;24(12):2051-63. doi: 10.1016/s0149-2918(02)80096-0.	Tindall EA	Clin Ther	2002	2003-02-13			10.1016/s0149-2918(02)80096-0
12749519	A model analysis of costs of blood pressure destabilization and edema associated with rofecoxib and celecoxib among older patients with osteoarthritis and hypertension in a Medicare Choice population	Becker RV, Burke TA, McCoy MA, Trotter JP.	Clin Ther. 2003 Feb;25(2):647-62. doi: 10.1016/s0149-2918(03)80102-9.	Becker RV	Clin Ther	2003	2003-05-17			10.1016/s0149-2918(03)80102-9
12852704	Valdecoxib: a review	Chavez ML, DeKorte CJ.	Clin Ther. 2003 Mar;25(3):817-51. doi: 10.1016/s0149-2918(03)80110-8.	Chavez ML	Clin Ther	2003	2003-07-11			10.1016/s0149-2918(03)80110-8
15763607	Efficacy and tolerability of lumiracoxib in the treatment of osteoarthritis of the knee: a 13-week, randomized, double-blind comparison with celecoxib and placebo	Sheldon E, Beaulieu A, Paster Z, Dutta D, Yu S, Sloan VS.	Clin Ther. 2005 Jan;27(1):64-77. doi: 10.1016/j.clinthera.2005.01.002.	Sheldon E	Clin Ther	2005	2005-03-15			10.1016/j.clinthera.2005.01.002
16678643	Multicenter, randomized, double-blind, active-controlled, parallel-group trial of the long-term (6-12 months) safety of acetaminophen in adult patients with osteoarthritis	Temple AR, Benson GD, Zinsenheim JR, Schweinle JE.	Clin Ther. 2006 Feb;28(2):222-35. doi: 10.1016/j.clinthera.2006.02.004.	Temple AR	Clin Ther	2006	2006-05-09			10.1016/j.clinthera.2006.02.004
17697906	Efficacy and tolerability of once-daily OROS hydromorphone and twice-daily extended-release oxycodone in patients with chronic, moderate to severe osteoarthritis pain: results of a 6-week, randomized, open-label, noninferiority analysis	Hale M, Tudor IC, Khanna S, Thipphawong J.	Clin Ther. 2007 May;29(5):874-888. doi: 10.1016/j.clinthera.2007.05.016.	Hale M	Clin Ther	2007	2007-08-19			10.1016/j.clinthera.2007.05.016
17825689	A 2-week, multicenter, randomized, double-blind, double-dummy, add-on study of the effects of titration on tolerability of tramadol/acetaminophen combination tablet in Korean adults with knee osteoarthritis pain	Choi CB, Song JS, Kang YM, Suh CH, Lee J, Choe JY, Lee CK, Shim SC, Chung WT, Song GG, Kim HA, Ji JD, Nam EJ, Park SH, Hong YH, Sheen DH, Lim MK, Seo YI, Sung YK, Kim TH, Lee JT, Bae SC.	Clin Ther. 2007 Jul;29(7):1381-9. doi: 10.1016/j.clinthera.2007.07.015.	Choi CB	Clin Ther	2007	2007-09-11			10.1016/j.clinthera.2007.07.015
18343244	Analgesic effectiveness of celecoxib and diclofenac in patients with osteoarthritis of the hip requiring joint replacement surgery: a 12-week, multicenter, randomized, double-blind, parallel-group, double-dummy, noninferiority study	Emery P, Koncz T, Pan S, Lowry S.	Clin Ther. 2008 Jan;30(1):70-83. doi: 10.1016/j.clinthera.2008.01.016.	Emery P	Clin Ther	2008	2008-03-18			10.1016/j.clinthera.2008.01.016
18498912	Bioequivalence and pharmacokinetic evaluation of two branded formulations of aceclofenac 100 mg: a single-dose, randomized, open-label, two-period crossover comparison in healthy Korean adult volunteers	Rhim SY, Park JH, Park YS, Lee MH, Shaw LM, Kang JS.	Clin Ther. 2008 Apr;30(4):633-40. doi: 10.1016/j.clinthera.2008.04.008.	Rhim SY	Clin Ther	2008	2008-05-24			10.1016/j.clinthera.2008.04.008
19167595	Comparison of the effectiveness and tolerability of lidocaine patch 5% versus celecoxib for osteoarthritis-related knee pain: post hoc analysis of a 12 week, prospective, randomized, active-controlled, open-label, parallel-group trial in adults	Kivitz A, Fairfax M, Sheldon EA, Xiang Q, Jones BA, Gammaitoni AR, Gould EM.	Clin Ther. 2008 Dec;30(12):2366-77. doi: 10.1016/j.clinthera.2008.12.015.	Kivitz A	Clin Ther	2008	2009-01-27			10.1016/j.clinthera.2008.12.015
20110025	Comparative clinical trial of S-adenosylmethionine versus nabumetone for the treatment of knee osteoarthritis: an 8-week, multicenter, randomized, double-blind, double-dummy, Phase IV study in Korean patients	Kim J, Lee EY, Koh EM, Cha HS, Yoo B, Lee CK, Lee YJ, Ryu H, Lee KH, Song YW.	Clin Ther. 2009 Dec;31(12):2860-72. doi: 10.1016/j.clinthera.2009.12.016.	Kim J	Clin Ther	2009	2010-01-30			10.1016/j.clinthera.2009.12.016
27101815	Efficacy, Safety, and Tolerability of Fulranumab as an Adjunctive Therapy in Patients With Inadequately Controlled, Moderate-to-Severe Chronic Low Back Pain: A Randomized, Double-blind, Placebo-controlled, Dose-ranging, Dose-loading Phase II Study	Sanga P, Polverejan E, Wang S, Kelly KM, Thipphawong J.	Clin Ther. 2016 Jun;38(6):1435-1450. doi: 10.1016/j.clinthera.2016.03.030. Epub 2016 Apr 18.	Sanga P	Clin Ther	2016	2016-04-23			10.1016/j.clinthera.2016.03.030
34479761	Comparison of the Efficacy and Safety of Ketoprofen Plaster and Diclofenac Plaster for Osteoarthritis-Related Knee Pain: A Multicenter, Randomized, Active-Controlled, Open-Label, Parallel-Group, Phase III Clinical Trial	Yakushin S, Polyakova S, Shvarts Y, Kastanayan A, Krechikova D, Ershova O, Nikulenkova N, Vinogradova I, Hyun BJ, Cha JE.	Clin Ther. 2021 Oct;43(10):1720-1734. doi: 10.1016/j.clinthera.2021.08.002. Epub 2021 Aug 31.	Yakushin S	Clin Ther	2021	2021-09-04			10.1016/j.clinthera.2021.08.002
28857461	LY3127760, a Selective Prostaglandin E4 (EP4) Receptor Antagonist, and Celecoxib: A Comparison of Pharmacological Profiles	Jin Y, Smith C, Hu L, Coutant DE, Whitehurst K, Phipps K, McNearney TA, Yang X, Ackermann B, Pottanat T, Landschulz W.	Clin Transl Sci. 2018 Jan;11(1):46-53. doi: 10.1111/cts.12497. Epub 2017 Aug 30.	Jin Y	Clin Transl Sci	2018	2017-09-01	PMC5759725		10.1111/cts.12497
15313991	Effect of a topical diclofenac solution for relieving symptoms of primary osteoarthritis of the knee: a randomized controlled trial	Bookman AA, Williams KS, Shainhouse JZ.	CMAJ. 2004 Aug 17;171(4):333-8. doi: 10.1503/cmaj.1031793.	Bookman AA	CMAJ	2004	2004-08-18	PMC509045		10.1503/cmaj.1031793
36890655	Modulation effects of different treatments on periaqueductal gray resting state functional connectivity in knee osteoarthritis knee pain patients	Zhou J, Zeng F, Cheng S, Dong X, Jiang N, Zhang X, Tang C, He W, Chen Y, Sun N, Zhou Y, Li X, Hu S, Sun R, Wintermark M, Yang W, Liang F, Li Z.	CNS Neurosci Ther. 2023 Jul;29(7):1965-1980. doi: 10.1111/cns.14153. Epub 2023 Mar 8.	Zhou J	CNS Neurosci Ther	2023	2023-03-09	PMC10324370		10.1111/cns.14153
10796306	Non-aspirin, non-steroidal anti-inflammatory drugs for osteoarthritis of the knee	Watson MC, Brookes ST, Kirwan JR, Faulkner A.	Cochrane Database Syst Rev. 2000;(2):CD000142. doi: 10.1002/14651858.CD000142.	Watson MC	Cochrane Database Syst Rev	2000	2000-05-05			10.1002/14651858.CD000142
10796384	Analgesia and non-aspirin, non-steroidal anti-inflammatory drugs for osteoarthritis of the hip	Towheed T, Shea B, Wells G, Hochberg M.	Cochrane Database Syst Rev. 2000;(2):CD000517. doi: 10.1002/14651858.CD000517.	Towheed T	Cochrane Database Syst Rev	2000	2000-05-05			10.1002/14651858.CD000517
11279782	Glucosamine therapy for treating osteoarthritis	Towheed TE, Anastassiades TP, Shea B, Houpt J, Welch V, Hochberg MC.	Cochrane Database Syst Rev. 2001;(1):CD002946. doi: 10.1002/14651858.CD002946.	Towheed TE	Cochrane Database Syst Rev	2001	2001-05-02			10.1002/14651858.CD002946
11279783	Herbal therapy for treating osteoarthritis	Little CV, Parsons T.	Cochrane Database Syst Rev. 2001;(1):CD002947. doi: 10.1002/14651858.CD002947.	Little CV	Cochrane Database Syst Rev	2001	2001-05-02			10.1002/14651858.CD002947
12804508	Acetaminophen for osteoarthritis	Towheed TE, Judd MJ, Hochberg MC, Wells G.	Cochrane Database Syst Rev. 2003;(2):CD004257. doi: 10.1002/14651858.CD004257.	Towheed TE	Cochrane Database Syst Rev	2003	2003-06-14			10.1002/14651858.CD004257
15654705	Rofecoxib for osteoarthritis	Garner SE, Fidan DD, Frankish R, Maxwell L.	Cochrane Database Syst Rev. 2005 Jan 25;2005(1):CD005115. doi: 10.1002/14651858.CD005115.	Garner SE	Cochrane Database Syst Rev	2005	2005-01-18	PMC8864971		10.1002/14651858.CD005115
15846645	Glucosamine therapy for treating osteoarthritis	Towheed TE, Maxwell L, Anastassiades TP, Shea B, Houpt J, Robinson V, Hochberg MC, Wells G.	Cochrane Database Syst Rev. 2005 Apr 18;2005(2):CD002946. doi: 10.1002/14651858.CD002946.pub2.	Towheed TE	Cochrane Database Syst Rev	2005	2005-04-23	PMC8459392		10.1002/14651858.CD002946.pub2
15846754	Viscosupplementation for the treatment of osteoarthritis of the knee	Bellamy N, Campbell J, Robinson V, Gee T, Bourne R, Wells G.	Cochrane Database Syst Rev. 2005 Apr 18;(2):CD005321. doi: 10.1002/14651858.CD005321.	Bellamy N	Cochrane Database Syst Rev	2005	2005-04-23			10.1002/14651858.CD005321
16437479	Acetaminophen for osteoarthritis	Towheed TE, Maxwell L, Judd MG, Catton M, Hochberg MC, Wells G.	Cochrane Database Syst Rev. 2006 Jan 25;2006(1):CD004257. doi: 10.1002/14651858.CD004257.pub2.	Towheed TE	Cochrane Database Syst Rev	2006	2006-01-27	PMC8275921		10.1002/14651858.CD004257.pub2
16437519	Diacerein for osteoarthritis	Fidelix TS, Soares BG, Trevisani VF.	Cochrane Database Syst Rev. 2006 Jan 25;(1):CD005117. doi: 10.1002/14651858.CD005117.pub2.	Fidelix TS	Cochrane Database Syst Rev	2006	2006-01-27			10.1002/14651858.CD005117.pub2
16625635	Viscosupplementation for the treatment of osteoarthritis of the knee	Bellamy N, Campbell J, Robinson V, Gee T, Bourne R, Wells G.	Cochrane Database Syst Rev. 2006 Apr 19;2006(2):CD005321. doi: 10.1002/14651858.CD005321.pub2.	Bellamy N	Cochrane Database Syst Rev	2006	2006-04-21	PMC8884110		10.1002/14651858.CD005321.pub2
16856101	Tramadol for osteoarthritis	Cepeda MS, Camargo F, Zea C, Valencia L.	Cochrane Database Syst Rev. 2006 Jul 19;(3):CD005522. doi: 10.1002/14651858.CD005522.pub2.	Cepeda MS	Cochrane Database Syst Rev	2006	2006-07-21			10.1002/14651858.CD005522.pub2
17636601	WITHDRAWN: Non-aspirin, non-steroidal anti-inflammatory drugs for treating osteoarthritis of the knee	Watson M, Brookes ST, Faulkner A, Kirwan J.	Cochrane Database Syst Rev. 2007 Jul 18;2006(1):CD000142. doi: 10.1002/14651858.CD000142.pub2.	Watson M	Cochrane Database Syst Rev	2007	2007-07-20	PMC10865955		10.1002/14651858.CD000142.pub2
17636642	WITHDRAWN: Analgesia and non-aspirin, non-steroidal anti-inflammatory drugs for osteoarthritis of the hip	Towheed TE, Hochberg MC, Shea BJ, Wells G.	Cochrane Database Syst Rev. 2007 Jul 18;(1):CD000517. doi: 10.1002/14651858.CD000517.pub2.	Towheed TE	Cochrane Database Syst Rev	2007	2007-07-20			10.1002/14651858.CD000517.pub2
18254069	Arthroscopic debridement for knee osteoarthritis	Laupattarakasem W, Laopaiboon M, Laupattarakasem P, Sumananont C.	Cochrane Database Syst Rev. 2008 Jan 23;(1):CD005118. doi: 10.1002/14651858.CD005118.pub2.	Laupattarakasem W	Cochrane Database Syst Rev	2008	2008-02-07			10.1002/14651858.CD005118.pub2
20927773	Surgery for shoulder osteoarthritis	Singh JA, Sperling J, Buchbinder R, McMaken K.	Cochrane Database Syst Rev. 2010 Oct 6;(10):CD008089. doi: 10.1002/14651858.CD008089.pub2.	Singh JA	Cochrane Database Syst Rev	2010	2010-10-08			10.1002/14651858.CD008089.pub2
24515444	Diacerein for osteoarthritis	Fidelix TS, Macedo CR, Maxwell LJ, Fernandes Moça Trevisani V.	Cochrane Database Syst Rev. 2014 Feb 10;2014(2):CD005117. doi: 10.1002/14651858.CD005117.pub3.	Fidelix TS	Cochrane Database Syst Rev	2014	2014-02-12	PMC10712695		10.1002/14651858.CD005117.pub3
25629804	Chondroitin for osteoarthritis	Singh JA, Noorbaloochi S, MacDonald R, Maxwell LJ.	Cochrane Database Syst Rev. 2015 Jan 28;1(1):CD005614. doi: 10.1002/14651858.CD005614.pub2.	Singh JA	Cochrane Database Syst Rev	2015	2015-01-29	PMC4881293	NIHMS781262	10.1002/14651858.CD005614.pub2
28497473	Topical analgesics for acute and chronic pain in adults - an overview of Cochrane Reviews	Derry S, Wiffen PJ, Kalso EA, Bell RF, Aldington D, Phillips T, Gaskell H, Moore RA.	Cochrane Database Syst Rev. 2017 May 12;5(5):CD008609. doi: 10.1002/14651858.CD008609.pub2.	Derry S	Cochrane Database Syst Rev	2017	2017-05-13	PMC6481750		10.1002/14651858.CD008609.pub2
28530031	Celecoxib for osteoarthritis	Puljak L, Marin A, Vrdoljak D, Markotic F, Utrobicic A, Tugwell P.	Cochrane Database Syst Rev. 2017 May 22;5(5):CD009865. doi: 10.1002/14651858.CD009865.pub2.	Puljak L	Cochrane Database Syst Rev	2017	2017-05-23	PMC6481745		10.1002/14651858.CD009865.pub2
29729027	Acupuncture for hip osteoarthritis	Manheimer E, Cheng K, Wieland LS, Shen X, Lao L, Guo M, Berman BM.	Cochrane Database Syst Rev. 2018 May 5;5(5):CD013010. doi: 10.1002/14651858.CD013010.	Manheimer E	Cochrane Database Syst Rev	2018	2018-05-06	PMC5984198	NIHMS967138	10.1002/14651858.CD013010
31132298	Tramadol for osteoarthritis	Toupin April K, Bisaillon J, Welch V, Maxwell LJ, Jüni P, Rutjes AW, Husni ME, Vincent J, El Hindi T, Wells GA, Tugwell P.	Cochrane Database Syst Rev. 2019 May 27;5(5):CD005522. doi: 10.1002/14651858.CD005522.pub3.	Toupin April K	Cochrane Database Syst Rev	2019	2019-05-28	PMC6536297		10.1002/14651858.CD005522.pub3
36269595	Antidepressants for hip and knee osteoarthritis	Leaney AA, Lyttle JR, Segan J, Urquhart DM, Cicuttini FM, Chou L, Wluka AE.	Cochrane Database Syst Rev. 2022 Oct 21;10(10):CD012157. doi: 10.1002/14651858.CD012157.pub2.	Leaney AA	Cochrane Database Syst Rev	2022	2022-10-21	PMC9586196		10.1002/14651858.CD012157.pub2
31780006	The efficacy of topical sesame oil in patients with knee osteoarthritis: A randomized double-blinded active-controlled non-inferiority clinical trial	Askari A, Ravansalar SA, Naghizadeh MM, Mosavat SH, Khodadoost M, Jazani AM, Hashempur MH.	Complement Ther Med. 2019 Dec;47:102183. doi: 10.1016/j.ctim.2019.08.017. Epub 2019 Aug 22.	Askari A	Complement Ther Med	2019	2019-11-30			10.1016/j.ctim.2019.08.017
15837451	Factors associated with patients' loss to follow-up after finishing randomized clinical trial participation	Strusberg I, Bertoli AM, Ramos M, Fierro G, Pizzolato R, Exeni I, Strusberg AM.	Contemp Clin Trials. 2005 Feb;26(1):38-44. doi: 10.1016/j.cct.2004.11.016. Epub 2005 Jan 27.	Strusberg I	Contemp Clin Trials	2005	2005-04-20			10.1016/j.cct.2004.11.016
29198731	Discontinuing a non-steroidal anti-inflammatory drug (NSAID) in patients with knee osteoarthritis: Design and protocol of a placebo-controlled, noninferiority, randomized withdrawal trial	Goulet JL, Buta E, Brennan M, Heapy A, Fraenkel L.	Contemp Clin Trials. 2018 Feb;65:1-7. doi: 10.1016/j.cct.2017.11.020. Epub 2017 Dec 2.	Goulet JL	Contemp Clin Trials	2018	2017-12-05			10.1016/j.cct.2017.11.020
36038003	Design of a randomized, placebo-controlled, phase 2 study evaluating the safety and efficacy of tanezumab for treatment of schwannomatosis-related pain	Da JLW, Merker VL, Jordan JT, Ly KI, Muzikansky A, Parsons M, Wolters PL, Xu L, Styren S, Brown MT, Plotkin SR.	Contemp Clin Trials. 2022 Oct;121:106900. doi: 10.1016/j.cct.2022.106900. Epub 2022 Aug 26.	Da JLW	Contemp Clin Trials	2022	2022-08-29			10.1016/j.cct.2022.106900
36475131	An Open-Labeled Randomized Prospective Multi-center Study to Evaluate the Efficacy and Safety of Intra-articular Injection of OSSINEXT™, an Autologous Growth Factor Concentrate (AGFC) Compared to Hyaluronic Acid (HA) in Knee Osteoarthritis	Mastim MA, Borana C, Shah V, Dhadiwal R, Malhotra R, Kidiyoor B, Kale A, Gupta M, Shah MD, Gutte R, Sharma A, Sharma V, Bhatia A.	Cureus. 2022 Nov 3;14(11):e31058. doi: 10.7759/cureus.31058. eCollection 2022 Nov.	Mastim MA	Cureus	2022	2022-12-07	PMC9719289		10.7759/cureus.31058
1825972	Double-blind, parallel comparison of etodolac and indomethacin in patients with osteoarthritis of the knee	Karbowski A.	Curr Med Res Opin. 1991;12(5):309-17. doi: 10.1185/03007999109112666.	Karbowski A	Curr Med Res Opin	1991	1991-01-01			10.1185/03007999109112666
1828415	Efficacy and tolerability comparison of etodolac and piroxicam in the treatment of patients with osteoarthritis of the knee	Astorga Paulsen G, Baigun S, Galvao de Figueiredo J, Gomes de Freitas G.	Curr Med Res Opin. 1991;12(6):401-12. doi: 10.1185/03007999109111511.	Astorga Paulsen G	Curr Med Res Opin	1991	1991-01-01			10.1185/03007999109111511
2150187	A double-blind comparison of etodolac and piroxicam in the treatment of osteoarthritis	Freitas GG.	Curr Med Res Opin. 1990;12(4):255-62. doi: 10.1185/03007999009111655.	Freitas GG	Curr Med Res Opin	1990	1990-01-01			10.1185/03007999009111655
2528440	Etodolac therapy for osteoarthritis: a double-blind, placebo-controlled trial	Williams PI, Hosie J, Scott DL.	Curr Med Res Opin. 1989;11(7):463-70. doi: 10.1185/03007998909115933.	Williams PI	Curr Med Res Opin	1989	1989-01-01			10.1185/03007998909115933
3289830	Controlled-release naproxen compared with isoxicam in patients with osteoarthritis	Frankhof W.	Curr Med Res Opin. 1988;11(1):28-33. doi: 10.1185/03007998809111127.	Frankhof W	Curr Med Res Opin	1988	1988-01-01			10.1185/03007998809111127
3325230	A clinical trial of glycosaminoglycan-peptide complex ('Rumalon') in patients with osteoarthritis of the knee	Katona G.	Curr Med Res Opin. 1987;10(9):625-33. doi: 10.1185/03007998709112416.	Katona G	Curr Med Res Opin	1987	1987-01-01			10.1185/03007998709112416
8829892	A comparison of the local tolerability, safety and efficacy of meloxicam and piroxicam suppositories in patients with osteoarthritis: a single-blind, randomized, multicentre study	Carrabba M, Paresce E, Angelini M, Galanti A, Marini MG, Cigarini P.	Curr Med Res Opin. 1995;13(6):343-55. doi: 10.1185/03007999509110494.	Carrabba M	Curr Med Res Opin	1995	1995-01-01			10.1185/03007999509110494
9010610	Ibuprofen and diclofenac sodium in the treatment of osteoarthritis: a comparative trial of two once-daily sustained-release NSAID formulations	Baumgartner H, Schwarz HA, Blum W, Bruhin A, Gallachi G, Goldinger G, Saxer M, Trost H.	Curr Med Res Opin. 1996;13(8):435-44. doi: 10.1185/03007999609115224.	Baumgartner H	Curr Med Res Opin	1996	1996-01-01			10.1185/03007999609115224
12841927	Double-blind, randomised, comparative trial of etodolac SR versus diclofenac in the treatment of osteoarthritis of the knee	Liang TH, Hsu PN.	Curr Med Res Opin. 2003;19(4):336-41. doi: 10.1185/030079903125001866.	Liang TH	Curr Med Res Opin	2003	2003-07-05			10.1185/030079903125001866
14687444	A comparison of the therapeutic efficacy and tolerability of etoricoxib and diclofenac in patients with osteoarthritis	Zacher J, Feldman D, Gerli R, Scott D, Hou SM, Uebelhart D, Rodger IW, Ozturk ZE; etoricoxib OA study group.	Curr Med Res Opin. 2003;19(8):725-36. doi: 10.1185/030079903125002469.	Zacher J	Curr Med Res Opin	2003	2003-12-23			10.1185/030079903125002469
15383194	Topical lidocaine patch 5% may target a novel underlying pain mechanism in osteoarthritis	Galer BS, Sheldon E, Patel N, Codding C, Burch F, Gammaitoni AR.	Curr Med Res Opin. 2004 Sep;20(9):1455-8. doi: 10.1185/030079904X2754.	Galer BS	Curr Med Res Opin	2004	2004-09-24			10.1185/030079904X2754
15701208	Use of gastroprotective agents and discontinuations due to dyspepsia with the selective cyclooxygenase-2 inhibitor etoricoxib compared with non-selective NSAIDs	Watson DJ, Bolognese JA, Yu C, Krupa D, Curtis S.	Curr Med Res Opin. 2004 Dec;20(12):1899-908. doi: 10.1185/030079904X12681.	Watson DJ	Curr Med Res Opin	2004	2005-02-11			10.1185/030079904X12681
15881487	Lumiracoxib in the treatment of osteoarthritis, rheumatoid arthritis and acute postoperative dental pain: results of three dose-response studies	Schnitzer TJ, Gitton X, Jayawardene S, Sloan VS.	Curr Med Res Opin. 2005 Jan;21(1):151-61. doi: 10.1185/030079904x20231.	Schnitzer TJ	Curr Med Res Opin	2005	2005-05-11			10.1185/030079904x20231
15899100	Efficacy and tolerability of lumiracoxib 100 mg once daily in knee osteoarthritis: a 13-week, randomized, double-blind study vs. placebo and celecoxib	Lehmann R, Brzosko M, Kopsa P, Nischik R, Kreisse A, Thurston H, Litschig S, Sloan VS.	Curr Med Res Opin. 2005 Apr;21(4):517-26. doi: 10.1185/030079905x38196.	Lehmann R	Curr Med Res Opin	2005	2005-05-19			10.1185/030079905x38196
16393445	Efficacy and safety of rofecoxib 12.5 mg and celecoxib 200 mg in two similarly designed osteoarthritis studies	Birbara C, Ruoff G, Sheldon E, Valenzuela C, Rodgers A, Petruschke RA, Chang DJ, Tershakovec AM.	Curr Med Res Opin. 2006 Jan;22(1):199-210. doi: 10.1185/030079906X80242.	Birbara C	Curr Med Res Opin	2006	2006-01-06			10.1185/030079906X80242
16709320	Efficacy and safety of aceclofenac in the treatment of osteoarthritis: a randomized double-blind comparative clinical trial versus diclofenac - an Indian experience	Pareek A, Chandanwale AS, Oak J, Jain UK, Kapoor S.	Curr Med Res Opin. 2006 May;22(5):977-88. doi: 10.1185/030079906X104722.	Pareek A	Curr Med Res Opin	2006	2006-05-20			10.1185/030079906X104722
17257457	Short-term treatment with topical diclofenac epolamine plaster in patients with symptomatic knee osteoarthritis: pooled analysis of two randomised clinical studies	Brühlmann P, de Vathaire F, Dreiser RL, Michel BA.	Curr Med Res Opin. 2006 Dec;22(12):2429-38. doi: 10.1185/030079906X154123.	Brühlmann P	Curr Med Res Opin	2006	2007-01-30			10.1185/030079906X154123
17265571	Pooled analysis of thrombotic cardiovascular events in clinical trials of the COX-2 selective Inhibitor etoricoxib	Curtis SP, Ko AT, Bolognese JA, Cavanaugh PF, Reicin AS.	Curr Med Res Opin. 2006 Dec;22(12):2365-74. doi: 10.1185/030079906x148238.	Curtis SP	Curr Med Res Opin	2006	2007-02-03			10.1185/030079906x148238
17631698	Comparative efficacy and tolerability of two sustained-release formulations of diclofenac: results of a double-blind, randomised study in patients with osteoarthritis and a reappraisal of diclofenac's use in this patient population	Wagenitz A, Mueller EA, Frentzel A, Cambon N.	Curr Med Res Opin. 2007 Aug;23(8):1957-66. doi: 10.1185/030079907X223251.	Wagenitz A	Curr Med Res Opin	2007	2007-07-17			10.1185/030079907X223251
18954498	Treating knee osteoarthritis with intra-articular hyaluronans	Brzusek D, Petron D.	Curr Med Res Opin. 2008 Dec;24(12):3307-22. doi: 10.1185/03007990802490124.	Brzusek D	Curr Med Res Opin	2008	2008-10-29			10.1185/03007990802490124
21319944	Long-term safety of naproxen and esomeprazole magnesium fixed-dose combination: phase III study in patients at risk for NSAID-associated gastric ulcers	Sostek MB, Fort JG, Estborn L, Vikman K.	Curr Med Res Opin. 2011 Apr;27(4):847-54. doi: 10.1185/03007995.2011.555756. Epub 2011 Feb 14.	Sostek MB	Curr Med Res Opin	2011	2011-02-16			10.1185/03007995.2011.555756
22017192	Duloxetine added to oral nonsteroidal anti-inflammatory drugs for treatment of knee pain due to osteoarthritis: results of a randomized, double-blind, placebo-controlled trial	Frakes EP, Risser RC, Ball TD, Hochberg MC, Wohlreich MM.	Curr Med Res Opin. 2011 Dec;27(12):2361-72. doi: 10.1185/03007995.2011.633502. Epub 2011 Nov 9.	Frakes EP	Curr Med Res Opin	2011	2011-10-25			10.1185/03007995.2011.633502
23581533	Comparison of gastrointestinal safety and tolerability of aceclofenac with diclofenac: a multicenter, randomized, double-blind study in patients with knee osteoarthritis	Pareek A, Chandurkar N.	Curr Med Res Opin. 2013 Jul;29(7):849-59. doi: 10.1185/03007995.2013.795139. Epub 2013 Apr 30.	Pareek A	Curr Med Res Opin	2013	2013-04-16			10.1185/03007995.2013.795139
24164189	Drug-free gel containing ultra-deformable phospholipid vesicles (TDT 064) as topical therapy for the treatment of pain associated with osteoarthritis: a review of clinical efficacy and safety	Conaghan PG, Bijlsma JW, Kneer W, Wise E, Kvien TK, Rother M.	Curr Med Res Opin. 2014 Apr;30(4):599-611. doi: 10.1185/03007995.2013.860018. Epub 2013 Nov 26.	Conaghan PG	Curr Med Res Opin	2014	2013-10-30			10.1185/03007995.2013.860018
25050589	Efficacy and safety of low-dose submicron diclofenac for the treatment of osteoarthritis pain: a 12 week, phase 3 study	Gibofsky A, Hochberg MC, Jaros MJ, Young CL.	Curr Med Res Opin. 2014 Sep;30(9):1883-93. doi: 10.1185/03007995.2014.946123. Epub 2014 Aug 6.	Gibofsky A	Curr Med Res Opin	2014	2014-07-23			10.1185/03007995.2014.946123
25133963	Etoricoxib in the treatment of Korean patients with osteoarthritis in a double-blind, randomized controlled trial	Yoo MC, Yoo WH, Kang SB, Park YW, Kim SS, Moon KH, Song YW, Min BW, Cho YJ, Moon SH, Bin SI, Baek HJ, Shim SC, Lee SW, Yoo DH, Mehta A, Skuban A, Cukrow DM, Vandormael K, Yan L.	Curr Med Res Opin. 2014 Dec;30(12):2399-408. doi: 10.1185/03007995.2014.955169. Epub 2014 Sep 3.	Yoo MC	Curr Med Res Opin	2014	2014-08-19			10.1185/03007995.2014.955169
26503347	Efficacy and safety of low-dose SoluMatrix meloxicam in the treatment of osteoarthritis pain: a 12-week, phase 3 study	Altman R, Hochberg M, Gibofsky A, Jaros M, Young C.	Curr Med Res Opin. 2015 Dec;31(12):2331-43. doi: 10.1185/03007995.2015.1112772.	Altman R	Curr Med Res Opin	2015	2015-10-28			10.1185/03007995.2015.1112772
26506138	Efficacy and safety of diclofenac sodium 2% topical solution for osteoarthritis of the knee: a randomized, double-blind, vehicle-controlled, 4 week study	Wadsworth LT, Kent JD, Holt RJ.	Curr Med Res Opin. 2016;32(2):241-50. doi: 10.1185/03007995.2015.1113400. Epub 2015 Nov 17.	Wadsworth LT	Curr Med Res Opin	2016	2015-10-28			10.1185/03007995.2015.1113400
26881468	A review of glucosamine for knee osteoarthritis: why patented crystalline glucosamine sulfate should be differentiated from other glucosamines to maximize clinical outcomes	Kucharz EJ, Kovalenko V, Szántó S, Bruyère O, Cooper C, Reginster JY.	Curr Med Res Opin. 2016 Jun;32(6):997-1004. doi: 10.1185/03007995.2016.1154521. Epub 2016 Feb 26.	Kucharz EJ	Curr Med Res Opin	2016	2016-02-17			10.1185/03007995.2016.1154521
29394869	Analgesic efficacy and safety of non-prescription doses of naproxen sodium in the management of moderate osteoarthritis of the knee or hip	Couto A, Troullos E, Moon J, Paredes-Diaz A, An R.	Curr Med Res Opin. 2018 Oct;34(10):1747-1753. doi: 10.1080/03007995.2018.1437029. Epub 2018 Mar 2.	Couto A	Curr Med Res Opin	2018	2018-02-04			10.1080/03007995.2018.1437029
30474433	Rationale and evidence for the incorporation of heparin into the diclofenac epolamine medicated plaster	Rainsford KD, Roberts MS, Nencioni A, Jones C.	Curr Med Res Opin. 2019 Jun;35(6):989-1002. doi: 10.1080/03007995.2018.1551194. Epub 2018 Dec 20.	Rainsford KD	Curr Med Res Opin	2019	2018-11-27			10.1080/03007995.2018.1551194
35980115	Efficacy and safety of tanezumab, NSAIDs, and placebo in patients with moderate to severe hip or knee osteoarthritis and a history of depression, anxiety, or insomnia: post-hoc analysis of phase 3 trials	Mease P, Kuritzky L, Wright WL, Mallick-Searle T, Fountaine R, Yang R, Sadrarhami M, Faison W, Johnston E, Viktrup L.	Curr Med Res Opin. 2022 Nov;38(11):1909-1922. doi: 10.1080/03007995.2022.2113689. Epub 2022 Aug 28.	Mease P	Curr Med Res Opin	2022	2022-08-18			10.1080/03007995.2022.2113689
11981317	Specific cyclooxygenase-2 inhibitors: what have we learned since they came into widespread clinical use?	Crofford LJ.	Curr Opin Rheumatol. 2002 May;14(3):225-30. doi: 10.1097/00002281-200205000-00005.	Crofford LJ	Curr Opin Rheumatol	2002	2002-05-01			10.1097/00002281-200205000-00005
12598802	Effectiveness and safety of strengthening, aerobic, and coordination exercises for patients with osteoarthritis	Bischoff HA, Roos EM.	Curr Opin Rheumatol. 2003 Mar;15(2):141-4. doi: 10.1097/00002281-200303000-00010.	Bischoff HA	Curr Opin Rheumatol	2003	2003-02-25			10.1097/00002281-200303000-00010
22469664	Analgesic use in the older person	Pickering G.	Curr Opin Support Palliat Care. 2012 Jun;6(2):207-12. doi: 10.1097/SPC.0b013e32835242d2.	Pickering G	Curr Opin Support Palliat Care	2012	2012-04-04			10.1097/SPC.0b013e32835242d2
17691996	Efficacy of the newest COX-2 selective inhibitors in rheumatic disease	Baraf HS.	Curr Pharm Des. 2007;13(22):2228-36. doi: 10.2174/138161207781368819.	Baraf HS	Curr Pharm Des	2007	2007-08-21			10.2174/138161207781368819
20388073	Viscosupplementation with intra-articular hyaluronic acid for treatment of osteoarthritis in the elderly	Abate M, Pulcini D, Di Iorio A, Schiavone C.	Curr Pharm Des. 2010;16(6):631-40. doi: 10.2174/138161210790883859.	Abate M	Curr Pharm Des	2010	2010-04-15			10.2174/138161210790883859
11123097	Treatment of osteoarthritis with acetaminophen: efficacy, safety, and comparison with nonsteroidal anti-inflammatory drugs	Shamoon M, Hochberg MC.	Curr Rheumatol Rep. 2000 Dec;2(6):454-8. doi: 10.1007/s11926-000-0020-z.	Shamoon M	Curr Rheumatol Rep	2000	2000-12-21			10.1007/s11926-000-0020-z
14713399	Outcome measures in osteoarthritis: randomized controlled trials	Strand V, Kelman A.	Curr Rheumatol Rep. 2004 Feb;6(1):20-30. doi: 10.1007/s11926-004-0080-6.	Strand V	Curr Rheumatol Rep	2004	2004-01-10			10.1007/s11926-004-0080-6
28875826	Current Treatment Options for Osteoarthritis	Hermann W, Lambova S, Muller-Ladner U.	Curr Rheumatol Rev. 2018;14(2):108-116. doi: 10.2174/1573397113666170829155149.	Hermann W	Curr Rheumatol Rev	2018	2017-09-07			10.2174/1573397113666170829155149
30919780	Analgesic Herbal Medicines in the Treatment of Knee Osteoarthritis: A Systematic Review	Teymouri S, Rakhshandeh H, Baghdar HN, Yousefi M, Salari R.	Curr Rheumatol Rev. 2019;15(4):290-303. doi: 10.2174/1573397115666190328150203.	Teymouri S	Curr Rheumatol Rev	2019	2019-03-29			10.2174/1573397115666190328150203
31868149	The Effect of Nanocurcumin in Improvement of Knee Osteoarthritis: A Randomized Clinical Trial	Hashemzadeh K, Davoudian N, Jaafari MR, Mirfeizi Z.	Curr Rheumatol Rev. 2020;16(2):158-164. doi: 10.2174/1874471013666191223152658.	Hashemzadeh K	Curr Rheumatol Rev	2020	2019-12-24			10.2174/1874471013666191223152658
34315379	Feasibility and Acceptability of Instructions of Daily Care in Overweight and Obese Knee Osteoarthritis Participants	Rafiq MT, Hamid MSA, Hafiz E, Chaudhary FA, Khan MI.	Curr Rheumatol Rev. 2021;17(4):421-427. doi: 10.2174/1573397117666210727095552.	Rafiq MT	Curr Rheumatol Rev	2021	2021-07-28			10.2174/1573397117666210727095552
15974939	COX-2 selective inhibitors in the treatment of arthritis: a rheumatologist perspective	Hochberg MC.	Curr Top Med Chem. 2005;5(5):443-8. doi: 10.2174/1568026054201695.	Hochberg MC	Curr Top Med Chem	2005	2005-06-25			10.2174/1568026054201695
10975769	Efficacy of pantoprazole in the prevention of peptic ulcers, induced by non-steroidal anti-inflammatory drugs: a prospective, placebo-controlled, double-blind, parallel-group study	Bianchi Porro G, Lazzaroni M, Imbesi V, Montrone F, Santagada T.	Dig Liver Dis. 2000 Apr;32(3):201-8. doi: 10.1016/s1590-8658(00)80821-x.	Bianchi Porro G	Dig Liver Dis	2000	2000-09-07			10.1016/s1590-8658(00)80821-x
21042022	Efficacy and safety of the selective cyclooxygenase-2 inhibitor celecoxib in the treatment of rheumatoid arthritis and osteoarthritis in Japan	Sakamoto C, Soen S.	Digestion. 2011;83(1-2):108-23. doi: 10.1159/000318746. Epub 2010 Nov 1.	Sakamoto C	Digestion	2011	2010-11-03			10.1159/000318746
23326188	Preliminary study of highly cross-linked hyaluronic acid-based combination therapy for management of knee osteoarthritis-related pain	Palmieri B, Rottigni V, Iannitti T.	Drug Des Devel Ther. 2013;7:7-12. doi: 10.2147/DDDT.S37330. Epub 2013 Jan 7.	Palmieri B	Drug Des Devel Ther	2013	2013-01-18	PMC3544341		10.2147/DDDT.S37330
27703331	The spice for joint inflammation: anti-inflammatory role of curcumin in treating osteoarthritis	Chin KY.	Drug Des Devel Ther. 2016 Sep 20;10:3029-3042. doi: 10.2147/DDDT.S117432. eCollection 2016.	Chin KY	Drug Des Devel Ther	2016	2016-10-06	PMC5036591		10.2147/DDDT.S117432
32669521	Comparative efficacy and safety of Verbascox(®) - a proprietary herbal extract capable of inhibiting human cyclooxygenase-2 - and celecoxib for knee osteoarthritis	Nannoni G, Volterrani G, Mattarocci A, Minoretti P, Emanuele E.	Drug Discov Ther. 2020;14(3):129-134. doi: 10.5582/ddt.2020.03034.	Nannoni G	Drug Discov Ther	2020	2020-07-17			10.5582/ddt.2020.03034
21980964	Potential pharmacodynamic drug-drug interaction between concomitantly administered lisinopril and diclofenac sodium: a call for appropriate management in hypertensive osteoarthritic patients	Goswami SK, Jain S, Chudasama H, Santani D.	Drug Metabol Drug Interact. 2011;26(3):127-37. doi: 10.1515/DMDI.2011.020.	Goswami SK	Drug Metabol Drug Interact	2011	2011-10-11			10.1515/DMDI.2011.020
21830840	Randomized controlled trials of COX-2 inhibitors: an analysis of doses used and trends over time to investigate implications for comparative safety	Stefansdottir G, De Bruin ML, Knol MJ, Grobbee DE, Leufkens HG.	Drug Saf. 2011 Sep 1;34(9):783-92. doi: 10.2165/11590470-000000000-00000.	Stefansdottir G	Drug Saf	2011	2011-08-12			10.2165/11590470-000000000-00000
2081489	A microcomputer-assisted study of nabumetone and slow release diclofenac in osteoarthritis	Laws D, Saul S, Fehilly B.	Drugs. 1990;40 Suppl 5:29-33. doi: 10.2165/00003495-199000405-00007.	Laws D	Drugs	1990	1990-01-01			10.2165/00003495-199000405-00007
2081501	Analgesic activity of nabumetone versus naproxen in acute exacerbation of osteoarthritis. A short term study	Cazzola M, Montrone F, Azzolini V, Vaiani G, Caruso I.	Drugs. 1990;40 Suppl 5:78-9. doi: 10.2165/00003495-199000405-00020.	Cazzola M	Drugs	1990	1990-01-01			10.2165/00003495-199000405-00020
2940079	Etodolac. A preliminary review of its pharmacodynamic activity and therapeutic use	Lynch S, Brogden RN.	Drugs. 1986 Apr;31(4):288-300. doi: 10.2165/00003495-198631040-00002.	Lynch S	Drugs	1986	1986-04-01			10.2165/00003495-198631040-00002
3282867	Multicentre double-blind comparison of sustained action formulations of tiaprofenic acid and indomethacin in osteoarthritis	Calin A, Cawley MI, Pal B, Rosenberg JN, Silas AM, Williams PI.	Drugs. 1988;35 Suppl 1:57-63. doi: 10.2165/00003495-198800351-00013.	Calin A	Drugs	1988	1988-01-01			10.2165/00003495-198800351-00013
7506169	Nimesulide in the treatment of osteoarthritis. Double-blind studies in comparison with piroxicam, ketoprofen and placebo	Dreiser RL, Riebenfeld D.	Drugs. 1993;46 Suppl 1:191-5. doi: 10.2165/00003495-199300461-00048.	Dreiser RL	Drugs	1993	1993-01-01			10.2165/00003495-199300461-00048
10493277	Rofecoxib	Scott LJ, Lamb HM.	Drugs. 1999 Sep;58(3):499-505; discussion 506-7. doi: 10.2165/00003495-199958030-00016.	Scott LJ	Drugs	1999	1999-09-24			10.2165/00003495-199958030-00016
10804043	Celecoxib: a review of its use in osteoarthritis, rheumatoid arthritis and acute pain	Clemett D, Goa KL.	Drugs. 2000 Apr;59(4):957-80. doi: 10.2165/00003495-200059040-00017.	Clemett D	Drugs	2000	2000-05-10			10.2165/00003495-200059040-00017
11398914	Rofecoxib: a review of its use in the management of osteoarthritis, acute pain and rheumatoid arthritis	Matheson AJ, Figgitt DP.	Drugs. 2001;61(6):833-65. doi: 10.2165/00003495-200161060-00019.	Matheson AJ	Drugs	2001	2001-06-12			10.2165/00003495-200161060-00019
14506910	A randomised, double-blind, clinical trial comparing the efficacy of nimesulide, celecoxib and rofecoxib in osteoarthritis of the knee	Bianchi M, Broggini M.	Drugs. 2003;63 Suppl 1:37-46. doi: 10.2165/00003495-200363001-00006.	Bianchi M	Drugs	2003	2003-09-26			10.2165/00003495-200363001-00006
15161329	Valdecoxib: a review of its use in the management of osteoarthritis, rheumatoid arthritis, dysmenorrhoea and acute pain	Fenton C, Keating GM, Wagstaff AJ.	Drugs. 2004;64(11):1231-61. doi: 10.2165/00003495-200464110-00006.	Fenton C	Drugs	2004	2004-05-27			10.2165/00003495-200464110-00006
15456329	Nabumetone: therapeutic use and safety profile in the management of osteoarthritis and rheumatoid arthritis	Hedner T, Samulesson O, Währborg P, Wadenvik H, Ung KA, Ekbom A.	Drugs. 2004;64(20):2315-43; discussion 2344-5. doi: 10.2165/00003495-200464200-00004.	Hedner T	Drugs	2004	2004-10-01			10.2165/00003495-200464200-00004
15456339	Lumiracoxib	Lyseng-Williamson KA, Curran MP.	Drugs. 2004;64(19):2237-46; discussion 2247-8. doi: 10.2165/00003495-200464190-00008.	Lyseng-Williamson KA	Drugs	2004	2004-10-01			10.2165/00003495-200464190-00008
19943711	Topical diclofenac solution	Moen MD.	Drugs. 2009;69(18):2621-32. doi: 10.2165/11202850-000000000-00000.	Moen MD	Drugs	2009	2009-12-01			10.2165/11202850-000000000-00000
21770475	Topical therapies for osteoarthritis	Altman RD, Barthel HR.	Drugs. 2011 Jul 9;71(10):1259-79. doi: 10.2165/11592550-000000000-00000.	Altman RD	Drugs	2011	2011-07-21			10.2165/11592550-000000000-00000
22141388	Celecoxib: a review of its use for symptomatic relief in the treatment of osteoarthritis, rheumatoid arthritis and ankylosing spondylitis	McCormack PL.	Drugs. 2011 Dec 24;71(18):2457-89. doi: 10.2165/11208240-000000000-00000.	McCormack PL	Drugs	2011	2011-12-07			10.2165/11208240-000000000-00000
21174485	Safety and efficacy of topical diclofenac sodium gel for knee osteoarthritis in elderly and younger patients: pooled data from three randomized, double-blind, parallel-group, placebo-controlled, multicentre trials	Baraf HS, Gloth FM, Barthel HR, Gold MS, Altman RD.	Drugs Aging. 2011 Jan 1;28(1):27-40. doi: 10.2165/11584880-000000000-00000.	Baraf HS	Drugs Aging	2011	2010-12-23			10.2165/11584880-000000000-00000
21883418	A randomised, double-blinded, placebo-controlled study on the efficacy of a unique extract of green-lipped mussel (Perna canaliculus) in horses with chronic fetlock lameness attributed to osteoarthritis	Cayzer J, Hedderley D, Gray S.	Equine Vet J. 2012 Jul;44(4):393-8. doi: 10.1111/j.2042-3306.2011.00455.x. Epub 2011 Sep 1.	Cayzer J	Equine Vet J	2012	2011-09-03			10.1111/j.2042-3306.2011.00455.x
27705888	Randomized trial of switching from prescribed non-selective non-steroidal anti-inflammatory drugs to prescribed celecoxib: the Standard care vs. Celecoxib Outcome Trial (SCOT)	MacDonald TM, Hawkey CJ, Ford I, McMurray JJV, Scheiman JM, Hallas J, Findlay E, Grobbee DE, Hobbs FDR, Ralston SH, Reid DM, Walters MR, Webster J, Ruschitzka F, Ritchie LD, Perez-Gutthann S, Connolly E, Greenlaw N, Wilson A, Wei L, Mackenzie IS.	Eur Heart J. 2017 Jun 14;38(23):1843-1850. doi: 10.1093/eurheartj/ehw387.	MacDonald TM	Eur Heart J	2017	2016-10-06	PMC5837371		10.1093/eurheartj/ehw387
29020251	Differential blood pressure effects of ibuprofen, naproxen, and celecoxib in patients with arthritis: the PRECISION-ABPM (Prospective Randomized Evaluation of Celecoxib Integrated Safety Versus Ibuprofen or Naproxen Ambulatory Blood Pressure Measurement) Trial	Ruschitzka F, Borer JS, Krum H, Flammer AJ, Yeomans ND, Libby P, Lüscher TF, Solomon DH, Husni ME, Graham DY, Davey DA, Wisniewski LM, Menon V, Fayyad R, Beckerman B, Iorga D, Lincoff AM, Nissen SE.	Eur Heart J. 2017 Nov 21;38(44):3282-3292. doi: 10.1093/eurheartj/ehx508.	Ruschitzka F	Eur Heart J	2017	2017-10-12	PMC8139400		10.1093/eurheartj/ehx508
26438533	Plasma pharmacokinetics and synovial concentrations of S-flurbiprofen plaster in humans	Yataba I, Otsuka N, Matsushita I, Kamezawa M, Yamada I, Sasaki S, Uebaba K, Matsumoto H, Hoshino Y.	Eur J Clin Pharmacol. 2016 Jan;72(1):53-9. doi: 10.1007/s00228-015-1960-6. Epub 2015 Oct 6.	Yataba I	Eur J Clin Pharmacol	2016	2015-10-07	PMC4701782		10.1007/s00228-015-1960-6
12362101	Incidence of gastroduodenal ulcers associated with valdecoxib compared with that of ibuprofen and diclofenac in patients with osteoarthritis	Sikes DH, Agrawal NM, Zhao WW, Kent JD, Recker DP, Verburg KM.	Eur J Gastroenterol Hepatol. 2002 Oct;14(10):1101-11. doi: 10.1097/00042737-200210000-00011.	Sikes DH	Eur J Gastroenterol Hepatol	2002	2002-10-04			10.1097/00042737-200210000-00011
30355362	A phase I-II controlled randomized trial using a promising novel cell-free formulation for articular cartilage regeneration as treatment of severe osteoarthritis of the knee	Delgado-Enciso I, Paz-Garcia J, Valtierra-Alvarez J, Preciado-Ramirez J, Almeida-Trinidad R, Guzman-Esquivel J, Mendoza-Hernandez MA, Garcia-Vega A, Soriano-Hernandez AD, Cortes-Bazan JL, Galvan-Salazar HR, Cabrera-Licona A, Rodriguez-Sanchez IP, Martinez-Fierro ML, Delgado-Enciso J, Paz-Michel B.	Eur J Med Res. 2018 Oct 24;23(1):52. doi: 10.1186/s40001-018-0349-2.	Delgado-Enciso I	Eur J Med Res	2018	2018-10-26	PMC6199741		10.1186/s40001-018-0349-2
29264786	Periarticular multimodal drug injection is better than single anesthetic drug in controlling pain after total knee arthroplasty	Tammachote N, Kanitnate S, Manuwong S, Panichkul P.	Eur J Orthop Surg Traumatol. 2018 May;28(4):667-675. doi: 10.1007/s00590-017-2110-x. Epub 2017 Dec 21.	Tammachote N	Eur J Orthop Surg Traumatol	2018	2017-12-22			10.1007/s00590-017-2110-x
16051509	Reliability and validity of a modified Brief Pain Inventory short form in patients with osteoarthritis	Mendoza T, Mayne T, Rublee D, Cleeland C.	Eur J Pain. 2006 May;10(4):353-61. doi: 10.1016/j.ejpain.2005.06.002. Epub 2005 Jul 26.	Mendoza T	Eur J Pain	2006	2005-07-30			10.1016/j.ejpain.2005.06.002
31495059	The COX-2 inhibitor etoricoxib reduces experimental osteoarthritis and nociception in rats: The roles of TGF-β1 and NGF expressions in chondrocytes	Wen ZH, Lin YY, Chang YC, Tang CC, Hsieh SP, Lee HP, Sung CS, Chen WF, Lee CH, Hsuan Jean Y.	Eur J Pain. 2020 Jan;24(1):209-222. doi: 10.1002/ejp.1478. Epub 2019 Oct 13.	Wen ZH	Eur J Pain	2020	2019-09-09			10.1002/ejp.1478
26004029	Low-dose SoluMatrix diclofenac : a review of safety across two Phase III studies in patients with acute and osteoarthritis pain	Gibofsky A, Altman R, Daniels S, Imasogie O, Young C.	Expert Opin Drug Saf. 2015 Aug;14(8):1327-39. doi: 10.1517/14740338.2015.1047760. Epub 2015 May 25.	Gibofsky A	Expert Opin Drug Saf	2015	2015-05-26			10.1517/14740338.2015.1047760
15882125	Clinical pharmacology of lumiracoxib, a second-generation cyclooxygenase 2 selective inhibitor	Bannwarth B, Berenbaum F.	Expert Opin Investig Drugs. 2005 Apr;14(4):521-33. doi: 10.1517/13543784.14.4.521.	Bannwarth B	Expert Opin Investig Drugs	2005	2005-05-11			10.1517/13543784.14.4.521
18937623	Topical diclofenac: clinical effectiveness and current uses in osteoarthritis of the knee and soft tissue injuries	Banning M.	Expert Opin Pharmacother. 2008 Nov;9(16):2921-9. doi: 10.1517/14656566.9.16.2921.	Banning M	Expert Opin Pharmacother	2008	2008-10-22			10.1517/14656566.9.16.2921
21470071	Zaltoprofen, a noninferior alternative to diclofenac for the treatment of primary knee osteoarthritis -- a comparative evaluation of efficacy and safety in a 4-week, multicentric, randomized, double-blind, double-dummy trial	Pareek A, Gupta AK, Chandurkar NB, Sirsikar AD, Ambade RE, Jesalpura BH, Swamy AP.	Expert Opin Pharmacother. 2011 May;12(7):1007-15. doi: 10.1517/14656566.2011.566867. Epub 2011 Apr 7.	Pareek A	Expert Opin Pharmacother	2011	2011-04-08			10.1517/14656566.2011.566867
22409388	A randomized, 14-day, double-blind study evaluating conversion from hydrocodone/acetaminophen (Vicodin) to buprenorphine transdermal system 10 μg/h or 20 μg/h in patients with osteoarthritis pain	Ripa SR, McCarberg BH, Munera C, Wen W, Landau CJ.	Expert Opin Pharmacother. 2012 Jun;13(9):1229-41. doi: 10.1517/14656566.2012.667073. Epub 2012 Mar 12.	Ripa SR	Expert Opin Pharmacother	2012	2012-03-14			10.1517/14656566.2012.667073
31339385	Celecoxib for the treatment of musculoskeletal arthritis	Krasselt M, Baerwald C.	Expert Opin Pharmacother. 2019 Oct;20(14):1689-1702. doi: 10.1080/14656566.2019.1645123. Epub 2019 Jul 24.	Krasselt M	Expert Opin Pharmacother	2019	2019-07-25			10.1080/14656566.2019.1645123
2186951	A report of three multiclinic trials evaluating arbaprostil in arthritic patients with ASA/NSAID gastric mucosal damage. The Upjohn Company Arbaprostil ASA/NSAID Gastric Mucosal Damage Treatment Study Groups	Euler AR, Safdi M, Rao J, Jaszewski R, Welsh J, Le V, Raskin J, Fleischmann R, Razzaque M, Champion C, et al.	Gastroenterology. 1990 Jun;98(6):1549-57. doi: 10.1016/0016-5085(90)91089-o.	Euler AR	Gastroenterology	1990	1990-06-01			10.1016/0016-5085(90)91089-o
10500058	A randomized trial comparing the effect of rofecoxib, a cyclooxygenase 2-specific inhibitor, with that of ibuprofen on the gastroduodenal mucosa of patients with osteoarthritis. Rofecoxib Osteoarthritis Endoscopy Study Group	Laine L, Harper S, Simon T, Bath R, Johanson J, Schwartz H, Stern S, Quan H, Bolognese J.	Gastroenterology. 1999 Oct;117(4):776-83. doi: 10.1016/s0016-5085(99)70334-3.	Laine L	Gastroenterology	1999	1999-09-29			10.1016/s0016-5085(99)70334-3
15300570	Ulcer formation with low-dose enteric-coated aspirin and the effect of COX-2 selective inhibition: a double-blind trial	Laine L, Maller ES, Yu C, Quan H, Simon T.	Gastroenterology. 2004 Aug;127(2):395-402. doi: 10.1053/j.gastro.2004.05.001.	Laine L	Gastroenterology	2004	2004-08-10			10.1053/j.gastro.2004.05.001
17631131	Effect of risk factors on complicated and uncomplicated ulcers in the TARGET lumiracoxib outcomes study	Hawkey CJ, Weinstein WM, Smalley W, Gitton X, Sallstig P, Stricker K, Krammer G, Mellein B, Richard D, Matchaba P.	Gastroenterology. 2007 Jul;133(1):57-64. doi: 10.1053/j.gastro.2007.04.045. Epub 2007 Apr 27.	Hawkey CJ	Gastroenterology	2007	2007-07-17			10.1053/j.gastro.2007.04.045
18823986	Lower gastrointestinal events in a double-blind trial of the cyclo-oxygenase-2 selective inhibitor etoricoxib and the traditional nonsteroidal anti-inflammatory drug diclofenac	Laine L, Curtis SP, Langman M, Jensen DM, Cryer B, Kaur A, Cannon CP.	Gastroenterology. 2008 Nov;135(5):1517-25. doi: 10.1053/j.gastro.2008.07.067. Epub 2008 Aug 3.	Laine L	Gastroenterology	2008	2008-10-01			10.1053/j.gastro.2008.07.067
2013419	Ranitidine in the treatment of non-steroidal anti-inflammatory drug associated gastric and duodenal ulcers	Lancaster-Smith MJ, Jaderberg ME, Jackson DA.	Gut. 1991 Mar;32(3):252-5. doi: 10.1136/gut.32.3.252.	Lancaster-Smith MJ	Gut	1991	1991-03-01	PMC1378828		10.1136/gut.32.3.252
11180571	Economic evaluation alongside n-of-1 trials: getting closer to the margin	Karnon J, Qizilbash N.	Health Econ. 2001 Jan;10(1):79-82. doi: 10.1002/1099-1050(200101)10:1<79::aid-hec567>3.0.co;2-z.	Karnon J	Health Econ	2001	2001-02-17			10.1002/1099-1050(200101)10:1<79::aid-hec567>3.0.co;2-z
18405470	Cyclooxygenase-2 selective non-steroidal anti-inflammatory drugs (etodolac, meloxicam, celecoxib, rofecoxib, etoricoxib, valdecoxib and lumiracoxib) for osteoarthritis and rheumatoid arthritis: a systematic review and economic evaluation	Chen YF, Jobanputra P, Barton P, Bryan S, Fry-Smith A, Harris G, Taylor RS.	Health Technol Assess. 2008 Apr;12(11):1-278, iii. doi: 10.3310/hta12110.	Chen YF	Health Technol Assess	2008	2008-04-15			10.3310/hta12110
18607237	Osteoarthritis: a proprietary Arnica gel is found to be as effective as ibuprofen gel in osteoarthritis of the hands	Ross SM.	Holist Nurs Pract. 2008 Jul-Aug;22(4):237-9. doi: 10.1097/01.HNP.0000326007.03429.3e.	Ross SM	Holist Nurs Pract	2008	2008-07-09			10.1097/01.HNP.0000326007.03429.3e
14744921	Effects of COX inhibition on blood pressure and kidney function in ACE inhibitor-treated blacks and hispanics	Izhar M, Alausa T, Folker A, Hung E, Bakris GL.	Hypertension. 2004 Mar;43(3):573-7. doi: 10.1161/01.HYP.0000115921.55353.e0. Epub 2004 Jan 26.	Izhar M	Hypertension	2004	2004-01-28			10.1161/01.HYP.0000115921.55353.e0
15545508	Treating osteoarthritis with cyclooxygenase-2-specific inhibitors: what are the benefits of avoiding blood pressure destabilization?	Grover SA, Coupal L, Zowall H.	Hypertension. 2005 Jan;45(1):92-7. doi: 10.1161/01.HYP.0000149684.01903.b8. Epub 2004 Nov 15.	Grover SA	Hypertension	2005	2004-11-17			10.1161/01.HYP.0000149684.01903.b8
37652499	Highlighting the Advantages and Benefits of Non-NSAID Treatment After Total Knee Arthroplasty: A Cross-sectional Study	Murvai GF, Hozan CT, Magheru C, Szilagyi G, Bulzan M, Murvai VR, Cavalu S, Ghitea TC.	In Vivo. 2023 Sep-Oct;37(5):2371-2380. doi: 10.21873/invivo.13342.	Murvai GF	In Vivo	2023	2023-08-31	PMC10500518		10.21873/invivo.13342
29515279	Comparison of Clinical Effectiveness and Safety of Newer Nonsteroidal Anti-inflammatory Drugs in Patients of Osteoarthritis of Knee Joint: A Randomized, Prospective, Open-label Parallel-group Study	Garg Y, Singh J, Sohal HS, Gore R, Kumar A.	Indian J Pharmacol. 2017 Sep-Oct;49(5):383-389. doi: 10.4103/ijp.IJP_245_16.	Garg Y	Indian J Pharmacol	2017	2018-03-09	PMC5830849		10.4103/ijp.IJP_245_16
11339519	A comparison of the efficacy and tolerability of meloxicam and diclofenac in the treatment of patients with osteoarthritis of the lumbar spine	Valat JP, Accardo S, Reginster JY, Wouters M, Hettich M, Lieu PL; International Meloxicam Lumbar Osteoarthritis Group.	Inflamm Res. 2001 Mar;50 Suppl 1:S30-4. doi: 10.1007/PL00000218.	Valat JP	Inflamm Res	2001	2001-05-08			10.1007/PL00000218
11339520	Meloxicam oral suspension: a treatment alternative to solid meloxicam formulations	Hanft G, Türck D, Scheuerer S, Sigmund R.	Inflamm Res. 2001 Mar;50 Suppl 1:S35-7. doi: 10.1007/PL00000219.	Hanft G	Inflamm Res	2001	2001-05-08			10.1007/PL00000219
23242572	Safety and efficacy of Curcuma longa extract in the treatment of painful knee osteoarthritis: a randomized placebo-controlled trial	Madhu K, Chanda K, Saji MJ.	Inflammopharmacology. 2013 Apr;21(2):129-36. doi: 10.1007/s10787-012-0163-3. Epub 2012 Dec 16.	Madhu K	Inflammopharmacology	2013	2012-12-18			10.1007/s10787-012-0163-3
27761693	Curcuma longa extract reduces inflammatory and oxidative stress biomarkers in osteoarthritis of knee: a four-month, double-blind, randomized, placebo-controlled trial	Srivastava S, Saksena AK, Khattri S, Kumar S, Dagur RS.	Inflammopharmacology. 2016 Dec;24(6):377-388. doi: 10.1007/s10787-016-0289-9. Epub 2016 Oct 19.	Srivastava S	Inflammopharmacology	2016	2016-10-21			10.1007/s10787-016-0289-9
30927159	A double-blind randomized placebo controlled study assessing safety, tolerability and efficacy of palmitoylethanolamide for symptoms of knee osteoarthritis	Steels E, Venkatesh R, Steels E, Vitetta G, Vitetta L.	Inflammopharmacology. 2019 Jun;27(3):475-485. doi: 10.1007/s10787-019-00582-9. Epub 2019 Mar 29.	Steels E	Inflammopharmacology	2019	2019-03-31			10.1007/s10787-019-00582-9
34727277	Efficacy and safety between early use and late use of celecoxib in hip osteoarthritis patients who receive total hip arthroplasty: a randomized, controlled study	Pu C, Jiang X, Sun Y, Lin H, Li S.	Inflammopharmacology. 2021 Dec;29(6):1761-1768. doi: 10.1007/s10787-021-00880-1. Epub 2021 Nov 2.	Pu C	Inflammopharmacology	2021	2021-11-02			10.1007/s10787-021-00880-1
37306938	Postoperative analgesic efficacy and safety of imrecoxib versus celecoxib in hip osteoarthritis patients undergoing total hip arthroplasty: a multi-center, randomized, controlled, non-inferiority study	Zhang K, Miao X, Jiang L, Cui S, Liu Z, Wang Z.	Inflammopharmacology. 2023 Aug;31(4):1813-1822. doi: 10.1007/s10787-023-01260-7. Epub 2023 Jun 12.	Zhang K	Inflammopharmacology	2023	2023-06-12			10.1007/s10787-023-01260-7
23314489	Short- and long-term effects of mud-bath treatment on hand osteoarthritis: a randomized clinical trial	Fioravanti A, Tenti S, Giannitti C, Fortunati NA, Galeazzi M.	Int J Biometeorol. 2014 Jan;58(1):79-86. doi: 10.1007/s00484-012-0627-6. Epub 2013 Jan 14.	Fioravanti A	Int J Biometeorol	2014	2013-01-15			10.1007/s00484-012-0627-6
10667832	Evaluation of the efficacy and dose-response relationship of dexibuprofen (S(+)-ibuprofen) in patients with osteoarthritis of the hip and comparison with racemic ibuprofen using the WOMAC osteoarthritis index	Singer F, Mayrhofer F, Klein G, Hawel R, Kollenz CJ.	Int J Clin Pharmacol Ther. 2000 Jan;38(1):15-24. doi: 10.5414/cpp38015.	Singer F	Int J Clin Pharmacol Ther	2000	2000-02-10			10.5414/cpp38015
11770835	Comparison of the efficacy and safety of naproxen CR and nabumetone in the treatment of patients with osteoarthritis of the knee	Cha HS, Koh JH, Jeon CH, Lee CK, Kim JS, Koh EM.	Int J Clin Pharmacol Ther. 2001 Dec;39(12):539-45. doi: 10.5414/cpp39539.	Cha HS	Int J Clin Pharmacol Ther	2001	2002-01-05			10.5414/cpp39539
12708604	Comparison of the efficacy and tolerability of dexibuprofen and celecoxib in the treatment of osteoarthritis of the hip	Hawel R, Klein G, Singer F, Mayrhofer F, Kähler ST.	Int J Clin Pharmacol Ther. 2003 Apr;41(4):153-64. doi: 10.5414/cpp41153.	Hawel R	Int J Clin Pharmacol Ther	2003	2003-04-24			10.5414/cpp41153
20557835	A multicentric, randomized, comparative clinical trial to evaluate the efficacy and safety of S-etodolac in the treatment of osteoarthritis in Indian patients	Sancheti P, Hardikar M, Karne N, Panse J, Singh S, Maria A, Basu I.	Int J Clin Pharmacol Ther. 2010 Jul;48(7):429-34. doi: 10.5414/cpp48429.	Sancheti P	Int J Clin Pharmacol Ther	2010	2010-06-19			10.5414/cpp48429
17590218	Effects of nimesulide on pain and on synovial fluid concentrations of substance P, interleukin-6 and interleukin-8 in patients with knee osteoarthritis: comparison with celecoxib	Bianchi M, Broggini M, Balzarini P, Franchi S, Sacerdote P.	Int J Clin Pract. 2007 Aug;61(8):1270-7. doi: 10.1111/j.1742-1241.2007.01453.x. Epub 2007 Jun 22.	Bianchi M	Int J Clin Pract	2007	2007-06-26			10.1111/j.1742-1241.2007.01453.x
20518950	The effects of lumiracoxib 100 mg once daily vs. ibuprofen 600 mg three times daily on the blood pressure profiles of hypertensive osteoarthritis patients taking different classes of antihypertensive agents	MacDonald TM, Richard D, Lheritier K, Krammer G.	Int J Clin Pract. 2010 May;64(6):746-55. doi: 10.1111/j.1742-1241.2010.02346.x.	MacDonald TM	Int J Clin Pract	2010	2010-06-04	PMC2948421		10.1111/j.1742-1241.2010.02346.x
32971951	Chondroprotective Actions of Selective COX-2 Inhibitors In Vivo: A Systematic Review	Timur UT, Caron MMJ, Jeuken RM, Bastiaansen-Jenniskens YM, Welting TJM, van Rhijn LW, van Osch GJVM, Emans PJ.	Int J Mol Sci. 2020 Sep 22;21(18):6962. doi: 10.3390/ijms21186962.	Timur UT	Int J Mol Sci	2020	2020-09-25	PMC7555215		10.3390/ijms21186962
20536600	Incidence of gastroduodenal ulcers during treatment with celecoxib or diclofenac: pooled results from three 12-week trials in Chinese patients with osteoarthritis or rheumatoid arthritis	Cheung R, Cheng TT, Dong Y, Lin HY, Lai K, Lau CS, Feng H, Parsons B.	Int J Rheum Dis. 2010 May;13(2):151-7. doi: 10.1111/j.1756-185X.2010.01463.x.	Cheung R	Int J Rheum Dis	2010	2010-06-12			10.1111/j.1756-185X.2010.01463.x
22324949	Diacerein as adjuvant to diclofenac sodium in osteoarthritis knee	Singh K, Sharma R, Rai J.	Int J Rheum Dis. 2012 Feb;15(1):69-77. doi: 10.1111/j.1756-185X.2011.01648.x. Epub 2011 Sep 6.	Singh K	Int J Rheum Dis	2012	2012-02-14			10.1111/j.1756-185X.2011.01648.x
22462425	The effect of non-steroidal anti-inflammatory drugs on the endothelial function of patients with osteoarthritis in short term	Solmaz D, Sari I, Can G, Akar S, Ceylan I, Secil M, Akkoc N.	Int J Rheum Dis. 2012 Apr;15(2):207-11. doi: 10.1111/j.1756-185X.2011.01675.x. Epub 2011 Sep 21.	Solmaz D	Int J Rheum Dis	2012	2012-04-03			10.1111/j.1756-185X.2011.01675.x
24472270	Superiority of laterally elevated wedged insoles to neutrally wedged insoles in medial knee osteoarthritis symptom relief	Hatef MR, Mirfeizi Z, Sahebari M, Jokar MH, Mirheydari M.	Int J Rheum Dis. 2014 Jan;17(1):84-8. doi: 10.1111/1756-185X.12036. Epub 2013 Jan 28.	Hatef MR	Int J Rheum Dis	2014	2014-01-30			10.1111/1756-185X.12036
25990559	Efficacy and safety of nonsteroidal anti-inflammatory drugs in Asian patients with knee osteoarthritis: summary of a randomized, placebo-controlled study	Essex MN, O'Connell MA, Behar R, Bao W.	Int J Rheum Dis. 2016 Mar;19(3):262-70. doi: 10.1111/1756-185X.12667. Epub 2015 May 20.	Essex MN	Int J Rheum Dis	2016	2015-05-21	PMC5032971		10.1111/1756-185X.12667
35199483	Efficacy and safety of S-flurbiprofen plaster in knee osteoarthritis patients: A 2-week randomized controlled Phase III clinical trial compared to diclofenac gel	Tomatsu K, Yasuda S, Fuady A, Matsumoto H, Sumariyono.	Int J Rheum Dis. 2022 May;25(5):563-570. doi: 10.1111/1756-185X.14307. Epub 2022 Feb 23.	Tomatsu K	Int J Rheum Dis	2022	2022-02-24	PMC9303700		10.1111/1756-185X.14307
16482442	Prevention of heterotopic ossification in high-risk patients with total hip arthroplasty: the experience of a combined therapeutic protocol	Pakos EE, Pitouli EJ, Tsekeris PG, Papathanasopoulou V, Stafilas K, Xenakis TH.	Int Orthop. 2006 Apr;30(2):79-83. doi: 10.1007/s00264-005-0054-y. Epub 2006 Feb 16.	Pakos EE	Int Orthop	2006	2006-02-17	PMC2532069		10.1007/s00264-005-0054-y
32738365	Acupressure as an Adjunct to Pharmacological Treatment for Depression, Anxiety, and Stress in Patients with Knee Osteoarthritis	Rani M, Sharma L, Advani U, Kumar S.	J Acupunct Meridian Stud. 2020 Aug;13(4):129-135. doi: 10.1016/j.jams.2020.07.001. Epub 2020 Jul 30.	Rani M	J Acupunct Meridian Stud	2020	2020-08-02			10.1016/j.jams.2020.07.001
19228234	Use of recommended osteoarthritis pain treatment by older adults	Merkle D, McDonald DD.	J Adv Nurs. 2009 Apr;65(4):828-35. doi: 10.1111/j.1365-2648.2008.04940.x. Epub 2009 Feb 9.	Merkle D	J Adv Nurs	2009	2009-02-21	PMC2656766	NIHMS94302	10.1111/j.1365-2648.2008.04940.x
17212570	Devil's Claw (Harpagophytum procumbens) as a treatment for osteoarthritis: a review of efficacy and safety	Brien S, Lewith GT, McGregor G.	J Altern Complement Med. 2006 Dec;12(10):981-93. doi: 10.1089/acm.2006.12.981.	Brien S	J Altern Complement Med	2006	2007-01-11			10.1089/acm.2006.12.981
21309709	Efficacy and safety of Derris scandens Benth extracts in patients with knee osteoarthritis	Kuptniratsaikul V, Pinthong T, Bunjob M, Thanakhumtorn S, Chinswangwatanakul P, Thamlikitkul V.	J Altern Complement Med. 2011 Feb;17(2):147-53. doi: 10.1089/acm.2010.0213. Epub 2011 Feb 10.	Kuptniratsaikul V	J Altern Complement Med	2011	2011-02-12			10.1089/acm.2010.0213
21563963	Phytothermotherapy in osteoarthritis: a randomized controlled clinical trial	Fioravanti A, Bellisai B, Iacoponi F, Manica P, Galeazzi M.	J Altern Complement Med. 2011 May;17(5):407-12. doi: 10.1089/acm.2010.0294. Epub 2011 May 12.	Fioravanti A	J Altern Complement Med	2011	2011-05-14			10.1089/acm.2010.0294
22784345	Influence of a specific ginger combination on gastropathy conditions in patients with osteoarthritis of the knee or hip	Drozdov VN, Kim VA, Tkachenko EV, Varvanina GG.	J Altern Complement Med. 2012 Jun;18(6):583-8. doi: 10.1089/acm.2011.0202.	Drozdov VN	J Altern Complement Med	2012	2012-07-13			10.1089/acm.2011.0202
26083769	Pes Anserine Bursitis in Symptomatic Osteoarthritis Patients: A Mesotherapy Treatment Study	Saggini R, Di Stefano A, Dodaj I, Scarcello L, Bellomo RG.	J Altern Complement Med. 2015 Aug;21(8):480-4. doi: 10.1089/acm.2015.0007. Epub 2015 Jun 17.	Saggini R	J Altern Complement Med	2015	2015-06-18	PMC4522948		10.1089/acm.2015.0007
32701684	Thermal Nerve Radiofrequency Ablation for the Nonsurgical Treatment of Knee Osteoarthritis: A Systematic Literature Review	Chen AF, Mullen K, Casambre F, Visvabharathy V, Brown GA.	J Am Acad Orthop Surg. 2021 May 1;29(9):387-396. doi: 10.5435/JAAOS-D-20-00522.	Chen AF	J Am Acad Orthop Surg	2021	2020-07-24			10.5435/JAAOS-D-20-00522
38295392	American Academy of Orthopaedic Surgeons Technology Overview Summary: Platelet-Rich Plasma (PRP) for Knee Osteoarthritis	Dubin J, Leucht P, Murray M, Pezold R; Staff of the American Academy of Orthopaedic Surgeons on Behalf of the Platelet-Rich Plasma (PRP) for Knee Osteoarthritis Technology Overview Workgroup and Contributors.	J Am Acad Orthop Surg. 2024 Apr 1;32(7):296-301. doi: 10.5435/JAAOS-D-23-00957. Epub 2024 Jan 30.	Dubin J	J Am Acad Orthop Surg	2024	2024-01-31			10.5435/JAAOS-D-23-00957
7963140	The effect of folate and cobalamin on osteoarthritic hands	Flynn MA, Irvin W, Krause G.	J Am Coll Nutr. 1994 Aug;13(4):351-6. doi: 10.1080/07315724.1994.10718421.	Flynn MA	J Am Coll Nutr	1994	1994-08-01			10.1080/07315724.1994.10718421
2212452	Imidazole salicylate versus piroxicam in the treatment of arthrosis in elderly patients. A double-blind clinical and endoscopic trial	Montrone F, Petrillo M, Ardizzone S, Scaricabarozzi I, Scotti A, Caruso I, Bianchi Porro G.	J Am Geriatr Soc. 1990 Sep;38(9):985-8. doi: 10.1111/j.1532-5415.1990.tb04420.x.	Montrone F	J Am Geriatr Soc	1990	1990-09-01			10.1111/j.1532-5415.1990.tb04420.x
14962151	Tramadol/acetaminophen combination tablets for the treatment of pain associated with osteoarthritis flare in an elderly patient population	Rosenthal NR, Silverfield JC, Wu SC, Jordan D, Kamin M; CAPSS-105 Study Group.	J Am Geriatr Soc. 2004 Mar;52(3):374-80. doi: 10.1111/j.1532-5415.2004.52108.x.	Rosenthal NR	J Am Geriatr Soc	2004	2004-02-14			10.1111/j.1532-5415.2004.52108.x
15086644	Efficacy and safety of rofecoxib 12.5 mg versus nabumetone 1,000 mg in patients with osteoarthritis of the knee: a randomized controlled trial	Kivitz AJ, Greenwald MW, Cohen SB, Polis AB, Najarian DK, Dixon ME, Moidel RA, Green JA, Baraf HS, Petruschke RA, Matsumoto AK, Geba GP; Protocol 085 Study Investigators.	J Am Geriatr Soc. 2004 May;52(5):666-74. doi: 10.1111/j.1532-5415.2004.52201.x.	Kivitz AJ	J Am Geriatr Soc	2004	2004-04-17			10.1111/j.1532-5415.2004.52201.x
15515983	Effects of meloxicam on severity of lameness and other clinical signs of osteoarthritis in dogs	Peterson KD, Keefe TJ.	J Am Vet Med Assoc. 2004 Oct 1;225(7):1056-60. doi: 10.2460/javma.2004.225.1056.	Peterson KD	J Am Vet Med Assoc	2004	2004-11-02			10.2460/javma.2004.225.1056
16536696	Evaluation of adverse effects of long-term orally administered carprofen in dogs	Raekallio MR, Hielm-Björkman AK, Kejonen J, Salonen HM, Sankari SM.	J Am Vet Med Assoc. 2006 Mar 15;228(6):876-80. doi: 10.2460/javma.228.6.876.	Raekallio MR	J Am Vet Med Assoc	2006	2006-03-16			10.2460/javma.228.6.876
18167116	Comparison of efficacy and safety of paste formulations of firocoxib and phenylbutazone in horses with naturally occurring osteoarthritis	Doucet MY, Bertone AL, Hendrickson D, Hughes F, Macallister C, McClure S, Reinemeyer C, Rossier Y, Sifferman R, Vrins AA, White G, Kunkle B, Alva R, Romano D, Hanson PD.	J Am Vet Med Assoc. 2008 Jan 1;232(1):91-7. doi: 10.2460/javma.232.1.91.	Doucet MY	J Am Vet Med Assoc	2008	2008-01-03			10.2460/javma.232.1.91
19180716	Ability of the canine brief pain inventory to detect response to treatment in dogs with osteoarthritis	Brown DC, Boston RC, Coyne JC, Farrar JT.	J Am Vet Med Assoc. 2008 Oct 15;233(8):1278-83. doi: 10.2460/javma.233.8.1278.	Brown DC	J Am Vet Med Assoc	2008	2009-01-31	PMC2896492	NIHMS213860	10.2460/javma.233.8.1278
20590496	Use of an activity monitor to detect response to treatment in dogs with osteoarthritis	Brown DC, Boston RC, Farrar JT.	J Am Vet Med Assoc. 2010 Jul 1;237(1):66-70. doi: 10.2460/javma.237.1.66.	Brown DC	J Am Vet Med Assoc	2010	2010-07-02	PMC2905214	NIHMS219306	10.2460/javma.237.1.66
27585103	A randomized, controlled trial of the effects of resveratrol administration in performance horses with lameness localized to the distal tarsal joints	Watts AE, Dabareiner R, Marsh C, Carter GK, Cummings KJ.	J Am Vet Med Assoc. 2016 Sep 15;249(6):650-9. doi: 10.2460/javma.249.6.650.	Watts AE	J Am Vet Med Assoc	2016	2016-09-02			10.2460/javma.249.6.650
30110208	Assessment of the effects of gabapentin on activity levels and owner-perceived mobility impairment and quality of life in osteoarthritic geriatric cats	Guedes AGP, Meadows JM, Pypendop BH, Johnson EG, Zaffarano B.	J Am Vet Med Assoc. 2018 Sep 1;253(5):579-585. doi: 10.2460/javma.253.5.579.	Guedes AGP	J Am Vet Med Assoc	2018	2018-08-16			10.2460/javma.253.5.579
38215525	Magnetic collars improve owner-reported pain scores in dogs with osteoarthritis in a blinded crossover study	Picton FA, Fontaine SJ, McBrearty AR.	J Am Vet Med Assoc. 2024 Jan 12;262(4):526-534. doi: 10.2460/javma.23.10.0555. Print 2024 Apr 1.	Picton FA	J Am Vet Med Assoc	2024	2024-01-12			10.2460/javma.23.10.0555
34907724	Clinical comparison of platelet-rich plasma injection and daily celecoxib administration in the treatment of early knee osteoarthritis: A randomized clinical trial	Reyes-Sosa R, Lugo-Radillo A, Cruz-Santiago L, Garcia-Cruz CR, Mendoza-Cano O.	J Appl Biomed. 2020 Aug;18(2-3):41-45. doi: 10.32725/jab.2020.012. Epub 2020 Aug 20.	Reyes-Sosa R	J Appl Biomed	2020	2021-12-15			10.32725/jab.2020.012
15067647	Continuous local cooling for pain relief following total hip arthroplasty	Saito N, Horiuchi H, Kobayashi S, Nawata M, Takaoka K.	J Arthroplasty. 2004 Apr;19(3):334-7. doi: 10.1016/j.arth.2003.10.011.	Saito N	J Arthroplasty	2004	2004-04-07			10.1016/j.arth.2003.10.011
23561916	Effects of combined application of muscle relaxants and celecoxib administration after total knee arthroplasty (TKA) on early recovery: a randomized, double-blind, controlled study	Gong L, Dong JY, Li ZR.	J Arthroplasty. 2013 Sep;28(8):1301-5. doi: 10.1016/j.arth.2012.10.002. Epub 2013 Apr 3.	Gong L	J Arthroplasty	2013	2013-04-09			10.1016/j.arth.2012.10.002
23608085	Efficacy of multimodal perioperative analgesia protocol with periarticular medication injection in total knee arthroplasty: a randomized, double-blinded study	Kelley TC, Adams MJ, Mulliken BD, Dalury DF.	J Arthroplasty. 2013 Sep;28(8):1274-7. doi: 10.1016/j.arth.2013.03.008. Epub 2013 Apr 20.	Kelley TC	J Arthroplasty	2013	2013-04-24			10.1016/j.arth.2013.03.008
24851793	The effect of a single dose of preemptive pregabalin administered with COX-2 inhibitor: a trial in total knee arthroplasty	Lee JK, Chung KS, Choi CH.	J Arthroplasty. 2015 Jan;30(1):38-42. doi: 10.1016/j.arth.2014.04.004. Epub 2014 Apr 13.	Lee JK	J Arthroplasty	2015	2014-05-24			10.1016/j.arth.2014.04.004
32950343	Intra-articular Injections of the Hip and Knee With Triamcinolone vs Ketorolac: A Randomized Controlled Trial	Jurgensmeier K, Jurgensmeier D, Kunz DE, Fuerst PG, Warth LC, Daines SB.	J Arthroplasty. 2021 Feb;36(2):416-422. doi: 10.1016/j.arth.2020.08.036. Epub 2020 Aug 22.	Jurgensmeier K	J Arthroplasty	2021	2020-09-20			10.1016/j.arth.2020.08.036
21248398	Rapid analgesic onset of intra-articular hyaluronic acid with ketorolac in osteoarthritis of the knee	Lee SC, Rha DW, Chang WH.	J Back Musculoskelet Rehabil. 2011;24(1):31-8. doi: 10.3233/BMR-2011-0272.	Lee SC	J Back Musculoskelet Rehabil	2011	2011-01-21			10.3233/BMR-2011-0272
37005875	Observation of the therapeutic effect of auricular bean pressing on early knee osteoarthritis pain: A randomized controlled trial	Lin Y, Wu Y, Zhou X, Shen B, Lv C.	J Back Musculoskelet Rehabil. 2023;36(4):815-822. doi: 10.3233/BMR-220271.	Lin Y	J Back Musculoskelet Rehabil	2023	2023-04-03	PMC10357135		10.3233/BMR-220271
31563386	Comparison of non-steroidal anti-inflammatory drugs and knee kinesio taping in early osteoarthritis pain: A randomized controlled trial	Hayati M, Yazdi Z, Abbasi M.	J Bodyw Mov Ther. 2019 Jul;23(3):666-670. doi: 10.1016/j.jbmt.2018.06.011. Epub 2018 Jul 3.	Hayati M	J Bodyw Mov Ther	2019	2019-09-30			10.1016/j.jbmt.2018.06.011
18470670	Additive effects of glucosamine or risedronate for the treatment of osteoarthritis of the knee combined with home exercise: a prospective randomized 18-month trial	Kawasaki T, Kurosawa H, Ikeda H, Kim SG, Osawa A, Takazawa Y, Kubota M, Ishijima M.	J Bone Miner Metab. 2008;26(3):279-87. doi: 10.1007/s00774-007-0813-5. Epub 2008 May 11.	Kawasaki T	J Bone Miner Metab	2008	2008-05-13			10.1007/s00774-007-0813-5
16632138	A randomized database study in general practice yielded quality data but patient recruitment in routine consultation was not practical	Mosis G, Dieleman JP, Stricker BCh, van der Lei J, Sturkenboom MC.	J Clin Epidemiol. 2006 May;59(5):497-502. doi: 10.1016/j.jclinepi.2005.11.007. Epub 2006 Mar 13.	Mosis G	J Clin Epidemiol	2006	2006-04-25			10.1016/j.jclinepi.2005.11.007
11276273	Treatment of elderly patients with nabumetone or diclofenac: gastrointestinal safety profile	Morgan GJ Jr, Kaine J, DeLapp R, Palmer R.	J Clin Gastroenterol. 2001 Apr;32(4):310-4. doi: 10.1097/00004836-200104000-00006.	Morgan GJ Jr	J Clin Gastroenterol	2001	2001-03-29			10.1097/00004836-200104000-00006
35505520	Pharmacokinetics, safety and efficacy of intra-articular non-steroidal anti-inflammatory drug injections for the treatment of osteoarthritis: A narrative review	Selig DJ, Kress AT, Horton IM, Livezey JR, Sadik EJ, DeLuca JP.	J Clin Pharm Ther. 2022 Aug;47(8):1122-1133. doi: 10.1111/jcpt.13669. Epub 2022 May 3.	Selig DJ	J Clin Pharm Ther	2022	2022-05-04	PMC9542014		10.1111/jcpt.13669
2939116	The effect of etodolac administration on renal function in patients with arthritis	Shand DG, Epstein C, Kinberg-Calhoun J, Mullane JF, Sanda M.	J Clin Pharmacol. 1986 Apr;26(4):269-74. doi: 10.1002/j.1552-4604.1986.tb03522.x.	Shand DG	J Clin Pharmacol	1986	1986-04-01			10.1002/j.1552-4604.1986.tb03522.x
8126257	Evaluation of the renal protective effect of misoprostol in elderly, osteoarthritic patients at risk for nonsteroidal anti-inflammatory drug-induced renal dysfunction	Fullerton T, Sica DA, Blum RA.	J Clin Pharmacol. 1993 Dec;33(12):1225-32. doi: 10.1002/j.1552-4604.1993.tb03924.x.	Fullerton T	J Clin Pharmacol	1993	1993-12-01			10.1002/j.1552-4604.1993.tb03924.x
9115051	Oxaprozin and piroxicam, nonsteroidal antiinflammatory drugs with long half-lives: effect of protein-binding differences on steady-state pharmacokinetics	Karim A, Noveck R, McMahon FG, Smith M, Crosby S, Adams M, Wilton J.	J Clin Pharmacol. 1997 Apr;37(4):267-78. doi: 10.1002/j.1552-4604.1997.tb04302.x.	Karim A	J Clin Pharmacol	1997	1997-04-01			10.1002/j.1552-4604.1997.tb04302.x
11269574	Pharmacokinetics, safety, and tolerability of BAY 12-9566 and nonsteroidal anti-inflammatory agents (naproxen, ibuprofen) during coadministration in patients with osteoarthritis	Shah A, Woodruff M, Agarwal V, Liu P, Sundaresan P.	J Clin Pharmacol. 2001 Mar;41(3):330-9. doi: 10.1177/00912700122010032.	Shah A	J Clin Pharmacol	2001	2001-03-28			10.1177/00912700122010032
15051743	Assessment of visual analog versus categorical scale for measurement of osteoarthritis pain	Averbuch M, Katzper M.	J Clin Pharmacol. 2004 Apr;44(4):368-72. doi: 10.1177/0091270004263995.	Averbuch M	J Clin Pharmacol	2004	2004-03-31			10.1177/0091270004263995
31281988	Efficacy, Safety, and Tolerability of ONO-4474, an Orally Available Pan-Tropomyosin Receptor Kinase Inhibitor, in Japanese Patients With Moderate to Severe Osteoarthritis of the Knee: A Randomized, Placebo-Controlled, Double-Blind, Parallel-Group Comparative Study	Ishiguro N, Oyama S, Higashi R, Yanagida K.	J Clin Pharmacol. 2020 Jan;60(1):28-36. doi: 10.1002/jcph.1470. Epub 2019 Jul 8.	Ishiguro N	J Clin Pharmacol	2020	2019-07-09	PMC6973102		10.1002/jcph.1470
16484875	Treatment of patients with osteoarthritis with rofecoxib compared with nabumetone	Weaver AL, Messner RP, Storms WW, Polis AB, Najarian DK, Petruschke RA, Geba GP, Tershakovec AM.	J Clin Rheumatol. 2006 Feb;12(1):17-25. doi: 10.1097/01.rhu.0000200384.79405.33.	Weaver AL	J Clin Rheumatol	2006	2006-02-18			10.1097/01.rhu.0000200384.79405.33
17921791	Efficacy and safety of topical nimesulide in the treatment of knee osteoarthritis	Ergün H, Külcü D, Kutlay S, Bodur H, Tulunay FC.	J Clin Rheumatol. 2007 Oct;13(5):251-5. doi: 10.1097/RHU.0b013e318156b85f.	Ergün H	J Clin Rheumatol	2007	2007-10-09			10.1097/RHU.0b013e318156b85f
22334264	A pilot double-blinded, randomized, clinical trial of topical virgin olive oil versus piroxicam gel in osteoarthritis of the knee	Bohlooli S, Jastan M, Nakhostin-Roohi B, Mohammadi S, Baghaei Z.	J Clin Rheumatol. 2012 Mar;18(2):99-101. doi: 10.1097/RHU.0b013e31824a47b5.	Bohlooli S	J Clin Rheumatol	2012	2012-02-16			10.1097/RHU.0b013e31824a47b5
31839089	Comparison of the Post-Total Knee Arthroplasty Analgesic Effect of Intraoperative Periarticular Injection of Different Analgesics	Liu M, Zhang D, Shi B.	J Coll Physicians Surg Pak. 2019 Dec;29(12):1169-1172. doi: 10.29271/jcpsp.2019.12.1169.	Liu M	J Coll Physicians Surg Pak	2019	2019-12-17			10.29271/jcpsp.2019.12.1169
27324942	Physiochemical properties and application of hyaluronic acid: a systematic review	Salwowska NM, Bebenek KA, Żądło DA, Wcisło-Dziadecka DL.	J Cosmet Dermatol. 2016 Dec;15(4):520-526. doi: 10.1111/jocd.12237. Epub 2016 Jun 21.	Salwowska NM	J Cosmet Dermatol	2016	2016-06-22			10.1111/jocd.12237
17964178	The effect of etodolac on experimental temporomandibular joint osteoarthritis in dogs	Miyamoto H, Onuma H, Shigematsu H, Suzuki S, Sakashita H.	J Craniomaxillofac Surg. 2007 Dec;35(8):358-63. doi: 10.1016/j.jcms.2007.06.001. Epub 2007 Oct 25.	Miyamoto H	J Craniomaxillofac Surg	2007	2007-10-30			10.1016/j.jcms.2007.06.001
23954277	A prospective, randomized, double-blind, multicenter comparative study on the safety and efficacy of Celecoxib and GCSB-5, dried extracts of six herbs, for the treatment of osteoarthritis of knee joint	Park YG, Ha CW, Han CD, Bin SI, Kim HC, Jung YB, Lim HC.	J Ethnopharmacol. 2013 Oct 7;149(3):816-24. doi: 10.1016/j.jep.2013.08.008. Epub 2013 Aug 14.	Park YG	J Ethnopharmacol	2013	2013-08-20			10.1016/j.jep.2013.08.008
27125590	Efficacy and short-term safety of topical Dwarf Elder (Sambucus ebulus L.) versus diclofenac for knee osteoarthritis: A randomized, double-blind, active-controlled trial	Jabbari M, Hashempur MH, Razavi SZ, Shahraki HR, Kamalinejad M, Emtiazy M.	J Ethnopharmacol. 2016 Jul 21;188:80-6. doi: 10.1016/j.jep.2016.04.035. Epub 2016 Apr 26.	Jabbari M	J Ethnopharmacol	2016	2016-04-30			10.1016/j.jep.2016.04.035
39303963	Efficacy and safety of SKCPT in patients with knee osteoarthritis: A multicenter, randomized, double-blinded, active-controlled phase III clinical trial	Bin SI, Lee MC, Kang SB, Moon YW, Yoon KH, Han SB, In Y, Chang CB, Bae KC, Sim JA, Seon JK, Park KK, Lee SJ, Kim YM.	J Ethnopharmacol. 2025 Jan 30;337(Pt 2):118843. doi: 10.1016/j.jep.2024.118843. Epub 2024 Sep 18.	Bin SI	J Ethnopharmacol	2025	2024-09-20			10.1016/j.jep.2024.118843
26058587	Clinical safety of robenacoxib in feline osteoarthritis: results of a randomized, blinded, placebo-controlled clinical trial	King JN, King S, Budsberg SC, Lascelles BD, Bienhoff SE, Roycroft LM, Roberts ES.	J Feline Med Surg. 2016 Aug;18(8):632-42. doi: 10.1177/1098612X15590870. Epub 2015 Jun 9.	King JN	J Feline Med Surg	2016	2015-06-11	PMC10816385		10.1177/1098612X15590870
17577606	NSAIDs and colorectal cancer risk: do administrative data support a chemopreventive effect?	Lamont EB, Dias LE, Lauderdale DS.	J Gen Intern Med. 2007 Aug;22(8):1166-71. doi: 10.1007/s11606-007-0256-7. Epub 2007 Jun 19.	Lamont EB	J Gen Intern Med	2007	2007-06-20	PMC2305750		10.1007/s11606-007-0256-7
11253158	Functional status and health-related quality of life of elderly osteoarthritic patients treated with celecoxib	Lisse J, Espinoza L, Zhao SZ, Dedhiya SD, Osterhaus JT.	J Gerontol A Biol Sci Med Sci. 2001 Mar;56(3):M167-75. doi: 10.1093/gerona/56.3.m167.	Lisse J	J Gerontol A Biol Sci Med Sci	2001	2001-03-17			10.1093/gerona/56.3.m167
12011663	Effect of indomethacin on the antihypertensive efficacy of valsartan and lisinopril: a multicentre study	Fogari R, Zoppi A, Carretta R, Veglio F, Salvetti A; Italian Collaborative Study Group.	J Hypertens. 2002 May;20(5):1007-14. doi: 10.1097/00004872-200205000-00037.	Fogari R	J Hypertens	2002	2002-05-16			10.1097/00004872-200205000-00037
16957557	Can the blood pressure effects of COX-2 selective inhibitors be explained by changes in plasma aldosterone levels?	Aw TJ, Liew D, Tofler GH, Schneider HG, Morel-Kopp MC, Billah B, Krum H.	J Hypertens. 2006 Oct;24(10):1979-84. doi: 10.1097/01.hjh.0000244946.80287.3d.	Aw TJ	J Hypertens	2006	2006-09-08			10.1097/01.hjh.0000244946.80287.3d
18622250	Effect on blood pressure of lumiracoxib versus ibuprofen in patients with osteoarthritis and controlled hypertension: a randomized trial	MacDonald TM, Reginster JY, Littlejohn TW, Richard D, Lheritier K, Krammer G, Rebuli R.	J Hypertens. 2008 Aug;26(8):1695-702. doi: 10.1097/HJH.0b013e328302c9fe.	MacDonald TM	J Hypertens	2008	2008-07-16			10.1097/HJH.0b013e328302c9fe
19516186	Factors associated with blood pressure changes in patients receiving diclofenac or etoricoxib: results from the MEDAL study	Krum H, Swergold G, Curtis SP, Kaur A, Wang H, Smugar SS, Weir MR, Laine L, Brater DC, Cannon CP.	J Hypertens. 2009 Apr;27(4):886-93. doi: 10.1097/HJH.0b013e328325d831.	Krum H	J Hypertens	2009	2009-06-12			10.1097/HJH.0b013e328325d831
2651174	A randomized, double-blind study to compare tenoxicam with sustained release indomethacin in osteoarthritic patients treated in general practice	Hooper PA, O'Brien K, Spence S.	J Int Med Res. 1989 Jan-Feb;17(1):17-23. doi: 10.1177/030006058901700102.	Hooper PA	J Int Med Res	1989	1989-01-01			10.1177/030006058901700102
8243794	Non-steroidal anti-inflammatory drug-induced gastropathy: a comparative endoscopic and histopathological evaluation of the effects of tenoxicam and diclofenac	al-Quorain AA, Satti MB, Marwah S, al-Nahdi M, al-Habdan I.	J Int Med Res. 1993 Mar-Apr;21(2):89-97. doi: 10.1177/030006059302100204.	al-Quorain AA	J Int Med Res	1993	1993-03-01			10.1177/030006059302100204
10898121	Amtolmetin guacyl versus piroxicam in patients with osteoarthritis	Montrone F, Santandrea S, Caruso I, Gerli R, Cesarotti ME, Frediani P, Bassani R.	J Int Med Res. 2000 Mar-Apr;28(2):91-100. doi: 10.1177/147323000002800204.	Montrone F	J Int Med Res	2000	2000-07-18			10.1177/147323000002800204
11803730	Comparative efficacy and safety of celecoxib and naproxen in the treatment of osteoarthritis of the hip	Kivitz AJ, Moskowitz RW, Woods E, Hubbard RC, Verburg KM, Lefkowith JB, Geis GS.	J Int Med Res. 2001 Nov-Dec;29(6):467-79. doi: 10.1177/147323000102900602.	Kivitz AJ	J Int Med Res	2001	2002-01-24			10.1177/147323000102900602
22971487	Efficacy and tolerability of celecoxib versus naproxen in patients with osteoarthritis of the knee: a randomized, double-blind, double-dummy trial	Essex MN, Bhadra P, Sands GH.	J Int Med Res. 2012;40(4):1357-70. doi: 10.1177/147323001204000414.	Essex MN	J Int Med Res	2012	2012-09-14			10.1177/147323001204000414
23321182	Response to nonsteroidal anti-inflammatory drugs in African Americans with osteoarthritis of the knee	Essex MN, O'Connell M, Bhadra Brown P.	J Int Med Res. 2012;40(6):2251-66. doi: 10.1177/030006051204000623.	Essex MN	J Int Med Res	2012	2013-01-17			10.1177/030006051204000623
28222627	Efficacy of celecoxib versus ibuprofen for the treatment of patients with osteoarthritis of the knee: A randomized double-blind, non-inferiority trial	Gordo AC, Walker C, Armada B, Zhou D.	J Int Med Res. 2017 Feb;45(1):59-74. doi: 10.1177/0300060516673707. Epub 2017 Jan 12.	Gordo AC	J Int Med Res	2017	2017-02-23	PMC5536610		10.1177/0300060516673707
26540652	Do the Effects of Transcutaneous Electrical Nerve Stimulation on Knee Osteoarthritis Pain and Function Last?	Cherian JJ, Harrison PE, Benjamin SA, Bhave A, Harwin SF, Mont MA.	J Knee Surg. 2016 Aug;29(6):497-501. doi: 10.1055/s-0035-1566735. Epub 2015 Nov 5.	Cherian JJ	J Knee Surg	2016	2015-11-06			10.1055/s-0035-1566735
15857212	Effects of D-002, a product isolated from beeswax, on gastric symptoms of patients with osteoarthritis treated with piroxicam: a pilot study	Illnait J, Terry H, Más R, Fernández L, Carbajal D.	J Med Food. 2005 Spring;8(1):63-8. doi: 10.1089/jmf.2005.8.63.	Illnait J	J Med Food	2005	2005-04-29			10.1089/jmf.2005.8.63
25058311	High-rosmarinic acid spearmint tea in the management of knee osteoarthritis symptoms	Connelly AE, Tucker AJ, Tulk H, Catapang M, Chapman L, Sheikh N, Yurchenko S, Fletcher R, Kott LS, Duncan AM, Wright AJ.	J Med Food. 2014 Dec;17(12):1361-7. doi: 10.1089/jmf.2013.0189.	Connelly AE	J Med Food	2014	2014-07-25	PMC4259186		10.1089/jmf.2013.0189
35217440	Neurological safety of subcutaneous tanezumab versus NSAID in patients with osteoarthritis	Brown MT, Sandroni P, Low PA, Gorson KC, Hunter DJ, Pixton GC, Fountaine RJ, Viktrup L, West CR, Verburg KM.	J Neurol Sci. 2022 Mar 15;434:120184. doi: 10.1016/j.jns.2022.120184. Epub 2022 Feb 14.	Brown MT	J Neurol Sci	2022	2022-02-26			10.1016/j.jns.2022.120184
18482350	Diclofenac sodium and occlusal splint therapy in TMJ osteoarthritis: a randomized controlled trial	Mejersjö C, Wenneberg B.	J Oral Rehabil. 2008 Oct;35(10):729-38. doi: 10.1111/j.1365-2842.2008.01863.x. Epub 2008 May 9.	Mejersjö C	J Oral Rehabil	2008	2008-05-17			10.1111/j.1365-2842.2008.01863.x
22179861	Sensitivity of gait parameters to the effects of anti-inflammatory and opioid treatments in knee osteoarthritis patients	Boyer KA, Angst MS, Asay J, Giori NJ, Andriacchi TP.	J Orthop Res. 2012 Jul;30(7):1118-24. doi: 10.1002/jor.22037. Epub 2011 Dec 16.	Boyer KA	J Orthop Res	2012	2011-12-20			10.1002/jor.22037
23508626	Repeatability of gait analysis for measuring knee osteoarthritis pain in patients with severe chronic pain	Asay JL, Boyer KA, Andriacchi TP.	J Orthop Res. 2013 Jul;31(7):1007-12. doi: 10.1002/jor.22228. Epub 2013 Mar 18.	Asay JL	J Orthop Res	2013	2013-03-20			10.1002/jor.22228
33274763	Naproxen treatment inhibits articular cartilage loss in a rat model of osteoarthritis	Paglia DN, Kanjilal D, Kadkoy Y, Moskonas S, Wetterstrand C, Lin A, Galloway J, Tompson J, Culbertson MD, O'Connor JP.	J Orthop Res. 2021 Oct;39(10):2252-2259. doi: 10.1002/jor.24937. Epub 2020 Dec 15.	Paglia DN	J Orthop Res	2021	2020-12-04	PMC8175455	NIHMS1655242	10.1002/jor.24937
12768466	Systematic review for evaluation of tolerability of nonsteroidal antiinflammatory drugs in osteoarthritis patients in Japan	Uemura S, Ochi T, Sugano K, Makuch RW.	J Orthop Sci. 2003;8(3):279-87. doi: 10.1007/s10776-002-0631-6.	Uemura S	J Orthop Sci	2003	2003-05-28			10.1007/s10776-002-0631-6
25308211	Short-term effects of highly-bioavailable curcumin for treating knee osteoarthritis: a randomized, double-blind, placebo-controlled prospective study	Nakagawa Y, Mukai S, Yamada S, Matsuoka M, Tarumi E, Hashimoto T, Tamura C, Imaizumi A, Nishihira J, Nakamura T.	J Orthop Sci. 2014 Nov;19(6):933-9. doi: 10.1007/s00776-014-0633-0. Epub 2014 Oct 13.	Nakagawa Y	J Orthop Sci	2014	2014-10-14	PMC4244558		10.1007/s00776-014-0633-0
27531573	Tramadol hydrochloride/acetaminophen combination versus non-steroidal anti-inflammatory drug for the treatment of perioperative pain after total knee arthroplasty: A prospective, randomized, open-label clinical trial	Mochizuki T, Yano K, Ikari K, Hiroshima R, Takaoka H, Kawakami K, Koenuma N, Ishibashi M, Shirahata T, Momohara S.	J Orthop Sci. 2016 Sep;21(5):625-9. doi: 10.1016/j.jos.2016.07.011. Epub 2016 Aug 13.	Mochizuki T	J Orthop Sci	2016	2016-08-18			10.1016/j.jos.2016.07.011
30126675	Efficacy of duloxetine by prior NSAID use in the treatment of chronic osteoarthritis knee pain: A post hoc subgroup analysis of a randomized, placebo-controlled, phase 3 study in Japan	Enomoto H, Fujikoshi S, Tsuji T, Sasaki N, Tokuoka H, Uchio Y.	J Orthop Sci. 2018 Nov;23(6):1019-1026. doi: 10.1016/j.jos.2018.07.008. Epub 2018 Aug 17.	Enomoto H	J Orthop Sci	2018	2018-08-22			10.1016/j.jos.2018.07.008
32773325	Effect and usability of anti-inflammatory drug plasters for knee osteoarthritis: A crossover, double-blind, repeated measures, randomized controlled trial	Tanabe H, Doi T, Akai M, Fujino K, Arai S, Hayashi K.	J Orthop Sci. 2021 May;26(3):421-429. doi: 10.1016/j.jos.2020.04.014. Epub 2020 Aug 7.	Tanabe H	J Orthop Sci	2021	2020-08-11			10.1016/j.jos.2020.04.014
30128934	Clinical and radiographic comparison of a single LP-PRP injection, a single hyaluronic acid injection and daily NSAID administration with a 52-week follow-up: a randomized controlled trial	Buendía-López D, Medina-Quirós M, Fernández-Villacañas Marín MÁ.	J Orthop Traumatol. 2018 Aug 20;19(1):3. doi: 10.1186/s10195-018-0501-3.	Buendía-López D	J Orthop Traumatol	2018	2018-08-22	PMC6102156		10.1186/s10195-018-0501-3
15556830	Pain management in osteoarthritis: a focus on onset of efficacy--a comparison of rofecoxib, celecoxib, acetaminophen, and nabumetone across four clinical trials	Battisti WP, Katz NP, Weaver AL, Matsumoto AK, Kivitz AJ, Polis AB, Geba GP.	J Pain. 2004 Nov;5(9):511-20. doi: 10.1016/j.jpain.2004.09.004.	Battisti WP	J Pain	2004	2004-11-24			10.1016/j.jpain.2004.09.004
21277837	Efficacy and safety of aceclofenac-cr and aceclofenac in the treatment of knee osteoarthritis: a 6-week, comparative, randomized, multicentric, double-blind study	Pareek A, Chandurkar N, Gupta A, Sirsikar A, Dalal B, Jesalpura B, Mehrotra A, Mukherjee A.	J Pain. 2011 May;12(5):546-53. doi: 10.1016/j.jpain.2010.10.013. Epub 2011 Feb 1.	Pareek A	J Pain	2011	2011-02-01			10.1016/j.jpain.2010.10.013
37197390	Musculoskeletal Pain Management and Thermotherapy: An Exploratory Analysis of Italian Physicians' Attitude, Beliefs, and Prescribing Habits	Ventriglia G, Gervasoni F, Franco M, Magni A, Panico G, Iolascon G.	J Pain Res. 2023 May 11;16:1547-1557. doi: 10.2147/JPR.S401550. eCollection 2023.	Ventriglia G	J Pain Res	2023	2023-05-17	PMC10184851		10.2147/JPR.S401550
11997197	Efficacy and safety of a once-daily morphine formulation in chronic, moderate-to-severe osteoarthritis pain: results from a randomized, placebo-controlled, double-blind trial and an open-label extension trial	Caldwell JR, Rapoport RJ, Davis JC, Offenberg HL, Marker HW, Roth SH, Yuan W, Eliot L, Babul N, Lynch PM.	J Pain Symptom Manage. 2002 Apr;23(4):278-91. doi: 10.1016/s0885-3924(02)00383-4.	Caldwell JR	J Pain Symptom Manage	2002	2002-05-09			10.1016/s0885-3924(02)00383-4
22471358	Osteoarthritis of the knee and hip. Part II: therapy with ibuprofen and a review of clinical trials	Adatia A, Rainsford KD, Kean WF.	J Pharm Pharmacol. 2012 May;64(5):626-36. doi: 10.1111/j.2042-7158.2012.01456.x. Epub 2012 Feb 7.	Adatia A	J Pharm Pharmacol	2012	2012-04-05			10.1111/j.2042-7158.2012.01456.x
24175972	Osteoarthritis of the hand II: chemistry, pharmacokinetics and pharmacodynamics of naproxen, and clinical outcome studies	Leung GJ, Rainsford KD, Kean WF.	J Pharm Pharmacol. 2014 Mar;66(3):347-57. doi: 10.1111/jphp.12165. Epub 2013 Oct 31.	Leung GJ	J Pharm Pharmacol	2014	2013-11-02			10.1111/jphp.12165
33571966	Assessment of analgesic effects of different initial doses of transdermal buprenorphine in the treatment of chronic pain in the elderly diagnosed with osteoarthritis	Widenka M, Leppert W.	J Physiol Pharmacol. 2020 Oct;71(5). doi: 10.26402/jpp.2020.5.13. Epub 2021 Feb 8.	Widenka M	J Physiol Pharmacol	2020	2021-02-11			10.26402/jpp.2020.5.13
19648310	Diclofenac sodium gel in patients with primary hand osteoarthritis: a randomized, double-blind, placebo-controlled trial	Altman RD, Dreiser RL, Fisher CL, Chase WF, Dreher DS, Zacher J.	J Rheumatol. 2009 Sep;36(9):1991-9. doi: 10.3899/jrheum.081316. Epub 2009 Jul 31.	Altman RD	J Rheumatol	2009	2009-08-04			10.3899/jrheum.081316
20360183	Adverse effects of topical nonsteroidal antiinflammatory drugs in older adults with osteoarthritis: a systematic literature review	Makris UE, Kohler MJ, Fraenkel L.	J Rheumatol. 2010 Jun;37(6):1236-43. doi: 10.3899/jrheum.090935. Epub 2010 Apr 1.	Makris UE	J Rheumatol	2010	2010-04-03	PMC2880214	NIHMS170350	10.3899/jrheum.090935
22045833	Treatment of osteoarthritis with continuous versus intermittent celecoxib	Strand V, Simon LS, Dougados M, Sands GH, Bhadra P, Breazna A, Immitt J.	J Rheumatol. 2011 Dec;38(12):2625-34. doi: 10.3899/jrheum.110636. Epub 2011 Nov 1.	Strand V	J Rheumatol	2011	2011-11-03			10.3899/jrheum.110636
23996292	A randomized, double-blind, phase III trial in moderate osteoarthritis knee pain comparing topical ketoprofen gel with ketoprofen-free gel	Rother M, Conaghan PG.	J Rheumatol. 2013 Oct;40(10):1742-8. doi: 10.3899/jrheum.130192. Epub 2013 Sep 1.	Rother M	J Rheumatol	2013	2013-09-03			10.3899/jrheum.130192
25274897	Naproxen effects on brain response to painful pressure stimulation in patients with knee osteoarthritis: a double-blind, randomized, placebo-controlled, single-dose study	Giménez M, Pujol J, Ali Z, López-Solà M, Contreras-Rodríguez O, Deus J, Ortiz H, Soriano-Mas C, Llorente-Onaindia J, Monfort J.	J Rheumatol. 2014 Nov;41(11):2240-8. doi: 10.3899/jrheum.131367. Epub 2014 Oct 1.	Giménez M	J Rheumatol	2014	2014-10-03			10.3899/jrheum.131367
22942329	Combination therapy for pain management in inflammatory arthritis: a Cochrane systematic review	Ramiro S, Radner H, van der Heijde DM, Buchbinder R, Aletaha D, Landewé RB.	J Rheumatol Suppl. 2012 Sep;90:47-55. doi: 10.3899/jrheum.120342.	Ramiro S	J Rheumatol Suppl	2012	2012-09-04			10.3899/jrheum.120342
20169752	The effects of firocoxib (Previcox) in geriatric dogs over a period of 90 days	Joubert KE.	J S Afr Vet Assoc. 2009 Sep;80(3):179-84. doi: 10.4102/jsava.v80i3.198.	Joubert KE	J S Afr Vet Assoc	2009	2010-02-23			10.4102/jsava.v80i3.198
24852756	A double-blind, placebo-controlled, randomised, clinical study on the effectiveness of collagen peptide on osteoarthritis	Kumar S, Sugihara F, Suzuki K, Inoue N, Venkateswarathirukumara S.	J Sci Food Agric. 2015 Mar 15;95(4):702-7. doi: 10.1002/jsfa.6752. Epub 2014 Jun 24.	Kumar S	J Sci Food Agric	2015	2014-05-24			10.1002/jsfa.6752
8683953	Systemic use of pentosan polysulphate in the treatment of osteoarthritis	Read RA, Cullis-Hill D, Jones MP.	J Small Anim Pract. 1996 Mar;37(3):108-14. doi: 10.1111/j.1748-5827.1996.tb02355.x.	Read RA	J Small Anim Pract	1996	1996-03-01			10.1111/j.1748-5827.1996.tb02355.x
24368727	Impact of concomitant low-dose aspirin on the safety and tolerability of naproxen and esomeprazole magnesium delayed-release tablets in patients requiring chronic nonsteroidal anti-inflammatory drug therapy: an analysis from 5 Phase III studies	Angiolillo DJ, Datto C, Raines S, Yeomans ND.	J Thromb Thrombolysis. 2014 Jul;38(1):11-23. doi: 10.1007/s11239-013-1035-4.	Angiolillo DJ	J Thromb Thrombolysis	2014	2013-12-26			10.1007/s11239-013-1035-4
10499732	The gastroduodenal effects of buffered aspirin, carprofen, and etodolac in healthy dogs	Reimer ME, Johnston SA, Leib MS, Duncan RB Jr, Reimer DC, Marini M, Gimbert K.	J Vet Intern Med. 1999 Sep-Oct;13(5):472-7. doi: 10.1892/0891-6640(1999)013<0472:tgeoba>2.3.co;2.	Reimer ME	J Vet Intern Med	1999	1999-09-28			10.1892/0891-6640(1999)013<0472:tgeoba>2.3.co;2
17552444	Evaluation of client-specific outcome measures and activity monitoring to measure pain relief in cats with osteoarthritis	Lascelles BD, Hansen BD, Roe S, DePuy V, Thomson A, Pierce CC, Smith ES, Rowinski E.	J Vet Intern Med. 2007 May-Jun;21(3):410-6. doi: 10.1892/0891-6640(2007)21[410:eocoma]2.0.co;2.	Lascelles BD	J Vet Intern Med	2007	2007-06-08			10.1892/0891-6640(2007)21[410:eocoma]2.0.co;2
18289289	Amantadine in a multimodal analgesic regimen for alleviation of refractory osteoarthritis pain in dogs	Lascelles BD, Gaynor JS, Smith ES, Roe SC, Marcellin-Little DJ, Davidson G, Boland E, Carr J.	J Vet Intern Med. 2008 Jan-Feb;22(1):53-9. doi: 10.1111/j.1939-1676.2007.0014.x.	Lascelles BD	J Vet Intern Med	2008	2008-02-22			10.1111/j.1939-1676.2007.0014.x
22092620	Dose reduction of meloxicam in dogs with osteoarthritis-associated pain and impaired mobility	Wernham BG, Trumpatori B, Hash J, Lipsett J, Davidson G, Wackerow P, Thomson A, Lascelles BD.	J Vet Intern Med. 2011 Nov-Dec;25(6):1298-305. doi: 10.1111/j.1939-1676.2011.00825.x. Epub 2011 Nov 1.	Wernham BG	J Vet Intern Med	2011	2011-11-19			10.1111/j.1939-1676.2011.00825.x
23311715	Comparison of force plate gait analysis and owner assessment of pain using the Canine Brief Pain Inventory in dogs with osteoarthritis	Brown DC, Boston RC, Farrar JT.	J Vet Intern Med. 2013 Jan-Feb;27(1):22-30. doi: 10.1111/jvim.12004.	Brown DC	J Vet Intern Med	2013	2013-01-15			10.1111/jvim.12004
24512390	Detection of clinically relevant pain relief in cats with degenerative joint disease associated pain	Gruen ME, Griffith E, Thomson A, Simpson W, Lascelles BD.	J Vet Intern Med. 2014 Mar-Apr;28(2):346-50. doi: 10.1111/jvim.12312. Epub 2014 Feb 10.	Gruen ME	J Vet Intern Med	2014	2014-02-12	PMC4064787	NIHMS553558	10.1111/jvim.12312
19000265	A pilot study: sodium urate synovitis as an acute model of inflammatory response using objective and subjective criteria to evaluate arthritic pain in cats	Carroll GL, Narbe R, Peterson K, Kerwin SC, Taylor L, DeBoer M.	J Vet Pharmacol Ther. 2008 Oct;31(5):456-65. doi: 10.1111/j.1365-2885.2008.00973.x.	Carroll GL	J Vet Pharmacol Ther	2008	2008-11-13			10.1111/j.1365-2885.2008.00973.x
21480932	Robenacoxib vs. carprofen for the treatment of canine osteoarthritis; a randomized, noninferiority clinical trial	Reymond N, Speranza C, Gruet P, Seewald W, King JN.	J Vet Pharmacol Ther. 2012 Apr;35(2):175-83. doi: 10.1111/j.1365-2885.2011.01297.x. Epub 2011 Apr 12.	Reymond N	J Vet Pharmacol Ther	2012	2011-04-13			10.1111/j.1365-2885.2011.01297.x
23550740	Multicenter randomized prospective clinical evaluation of meloxicam administered via transmucosal oral spray in client-owned dogs	Cozzi EM, Spensley MS.	J Vet Pharmacol Ther. 2013 Dec;36(6):609-16. doi: 10.1111/jvp.12050. Epub 2013 Apr 3.	Cozzi EM	J Vet Pharmacol Ther	2013	2013-04-05			10.1111/jvp.12050
10580458	Adverse upper gastrointestinal effects of rofecoxib compared with NSAIDs	Langman MJ, Jensen DM, Watson DJ, Harper SE, Zhao PL, Quan H, Bolognese JA, Simon TJ.	JAMA. 1999 Nov 24;282(20):1929-33. doi: 10.1001/jama.282.20.1929.	Langman MJ	JAMA	1999	1999-12-02			10.1001/jama.282.20.1929
10979111	Gastrointestinal toxicity with celecoxib vs nonsteroidal anti-inflammatory drugs for osteoarthritis and rheumatoid arthritis: the CLASS study: A randomized controlled trial. Celecoxib Long-term Arthritis Safety Study	Silverstein FE, Faich G, Goldstein JL, Simon LS, Pincus T, Whelton A, Makuch R, Eisen G, Agrawal NM, Stenson WF, Burr AM, Zhao WW, Kent JD, Lefkowith JB, Verburg KM, Geis GS.	JAMA. 2000 Sep 13;284(10):1247-55. doi: 10.1001/jama.284.10.1247.	Silverstein FE	JAMA	2000	2000-09-09			10.1001/jama.284.10.1247
11754710	Efficacy of rofecoxib, celecoxib, and acetaminophen in osteoarthritis of the knee: a randomized trial	Geba GP, Weaver AL, Polis AB, Dixon ME, Schnitzer TJ; Vioxx, Acetaminophen, Celecoxib Trial (VACT) Group.	JAMA. 2002 Jan 2;287(1):64-71. doi: 10.1001/jama.287.1.64.	Geba GP	JAMA	2002	2002-01-12			10.1001/jama.287.1.64
29509867	Effect of Opioid vs Nonopioid Medications on Pain-Related Function in Patients With Chronic Back Pain or Hip or Knee Osteoarthritis Pain: The SPACE Randomized Clinical Trial	Krebs EE, Gravely A, Nugent S, Jensen AC, DeRonne B, Goldsmith ES, Kroenke K, Bair MJ, Noorbaloochi S.	JAMA. 2018 Mar 6;319(9):872-882. doi: 10.1001/jama.2018.0899.	Krebs EE	JAMA	2018	2018-03-07	PMC5885909		10.1001/jama.2018.0899
35503342	Diagnosis and Management of Lumbar Spinal Stenosis: A Review	Katz JN, Zimmerman ZE, Mass H, Makhni MC.	JAMA. 2022 May 3;327(17):1688-1699. doi: 10.1001/jama.2022.5921.	Katz JN	JAMA	2022	2022-05-03			10.1001/jama.2022.5921
32702101	Nonsteroidal Anti-inflammatory Drugs vs Cognitive Behavioral Therapy for Arthritis Pain: A Randomized Withdrawal Trial	Fraenkel L, Buta E, Suter L, Dubreuil M, Levy C, Najem C, Brennan M, Corn B, Kerns R, Goulet J.	JAMA Intern Med. 2020 Sep 1;180(9):1194-1202. doi: 10.1001/jamainternmed.2020.2821.	Fraenkel L	JAMA Intern Med	2020	2020-07-24	PMC7372512		10.1001/jamainternmed.2020.2821
30020117	Nonoperative Treatments for Knee Osteoarthritis: An Evaluation of Treatment Characteristics and the Intra-Articular Placebo Effect: A Systematic Review	Vannabouathong C, Bhandari M, Bedi A, Khanna V, Yung P, Shetty V, Khan M.	JBJS Rev. 2018 Jul;6(7):e5. doi: 10.2106/JBJS.RVW.17.00167.	Vannabouathong C	JBJS Rev	2018	2018-07-19			10.2106/JBJS.RVW.17.00167
15288850	Acetaminophen as symptomatic treatment of pain from osteoarthritis	Bertin P, Keddad K, Jolivet-Landreau I.	Joint Bone Spine. 2004 Jul;71(4):266-74. doi: 10.1016/j.jbspin.2003.09.010.	Bertin P	Joint Bone Spine	2004	2004-08-04			10.1016/j.jbspin.2003.09.010
18722149	Is there an evidence-based efficacy for the use of foot orthotics in knee and hip osteoarthritis? Elaboration of French clinical practice guidelines	Gélis A, Coudeyre E, Hudry C, Pelissier J, Revel M, Rannou F.	Joint Bone Spine. 2008 Dec;75(6):714-20. doi: 10.1016/j.jbspin.2008.02.013. Epub 2008 Aug 22.	Gélis A	Joint Bone Spine	2008	2008-08-30			10.1016/j.jbspin.2008.02.013
16941030	Cardiorenal effects of celecoxib as compared with the nonsteroidal anti-inflammatory drugs diclofenac and ibuprofen	Whelton A, Lefkowith JL, West CR, Verburg KM.	Kidney Int. 2006 Oct;70(8):1495-502. doi: 10.1038/sj.ki.5001766. Epub 2006 Aug 30.	Whelton A	Kidney Int	2006	2006-08-31			10.1038/sj.ki.5001766
15994082	Efficacy of an accelerated recovery protocol for Oxford unicompartmental knee arthroplasty--a randomised controlled trial	Reilly KA, Beard DJ, Barker KL, Dodd CA, Price AJ, Murray DW.	Knee. 2005 Oct;12(5):351-7. doi: 10.1016/j.knee.2005.01.002.	Reilly KA	Knee	2005	2005-07-05			10.1016/j.knee.2005.01.002
24703391	A randomized double-blind clinical trial on the treatment of knee osteoarthritis: the efficacy of polynucleotides compared to standard hyaluronian viscosupplementation	Giarratana LS, Marelli BM, Crapanzano C, De Martinis SE, Gala L, Ferraro M, Marelli N, Albisetti W.	Knee. 2014 Jun;21(3):661-8. doi: 10.1016/j.knee.2014.02.010. Epub 2014 Feb 24.	Giarratana LS	Knee	2014	2014-04-08			10.1016/j.knee.2014.02.010
24827696	Comparison of peripheral nerve block with periarticular injection analgesia after total knee arthroplasty: a randomized, controlled study	Uesugi K, Kitano N, Kikuchi T, Sekiguchi M, Konno S.	Knee. 2014 Aug;21(4):848-52. doi: 10.1016/j.knee.2014.04.008. Epub 2014 Apr 18.	Uesugi K	Knee	2014	2014-05-16			10.1016/j.knee.2014.04.008
20111953	Efficacy of intra-articular polynucleotides in the treatment of knee osteoarthritis: a randomized, double-blind clinical trial	Vanelli R, Costa P, Rossi SM, Benazzo F.	Knee Surg Sports Traumatol Arthrosc. 2010 Jul;18(7):901-7. doi: 10.1007/s00167-009-1039-y. Epub 2010 Jan 29.	Vanelli R	Knee Surg Sports Traumatol Arthrosc	2010	2010-01-30			10.1007/s00167-009-1039-y
23338668	Penetration of topical diclofenac sodium 4 % spray gel into the synovial tissue and synovial fluid of the knee: a randomised clinical trial	Efe T, Sagnak E, Roessler PP, Getgood A, Patzer T, Fuchs-Winkelmann S, Peterlein CD, Schofer MD.	Knee Surg Sports Traumatol Arthrosc. 2014 Feb;22(2):345-50. doi: 10.1007/s00167-013-2408-0. Epub 2013 Jan 22.	Efe T	Knee Surg Sports Traumatol Arthrosc	2014	2013-01-23			10.1007/s00167-013-2408-0
30128683	Subgroups of patients with osteoarthritis and medial meniscus tear or crystal arthropathy benefit from arthroscopic treatment	Karpinski K, Müller-Rath R, Niemeyer P, Angele P, Petersen W.	Knee Surg Sports Traumatol Arthrosc. 2019 Mar;27(3):782-796. doi: 10.1007/s00167-018-5086-0. Epub 2018 Aug 20.	Karpinski K	Knee Surg Sports Traumatol Arthrosc	2019	2018-08-22			10.1007/s00167-018-5086-0
2570233	Effect of non-steroidal anti-inflammatory drugs on the course of osteoarthritis	Rashad S, Revell P, Hemingway A, Low F, Rainsford K, Walker F.	Lancet. 1989 Sep 2;2(8662):519-22. doi: 10.1016/s0140-6736(89)90651-x.	Rashad S	Lancet	1989	1989-09-02			10.1016/s0140-6736(89)90651-x
2904006	Prevention of NSAID-induced gastric ulcer with misoprostol: multicentre, double-blind, placebo-controlled trial	Graham DY, Agrawal NM, Roth SH.	Lancet. 1988 Dec 3;2(8623):1277-80. doi: 10.1016/s0140-6736(88)92892-9.	Graham DY	Lancet	1988	1988-12-03			10.1016/s0140-6736(88)92892-9
15325831	Comparison of lumiracoxib with naproxen and ibuprofen in the Therapeutic Arthritis Research and Gastrointestinal Event Trial (TARGET), reduction in ulcer complications: randomised controlled trial	Schnitzer TJ, Burmester GR, Mysler E, Hochberg MC, Doherty M, Ehrsam E, Gitton X, Krammer G, Mellein B, Matchaba P, Gimona A, Hawkey CJ; TARGET Study Group.	Lancet. 2004 Aug 21-27;364(9435):665-74. doi: 10.1016/S0140-6736(04)16893-1.	Schnitzer TJ	Lancet	2004	2004-08-25			10.1016/S0140-6736(04)16893-1
15325832	Comparison of lumiracoxib with naproxen and ibuprofen in the Therapeutic Arthritis Research and Gastrointestinal Event Trial (TARGET), cardiovascular outcomes: randomised controlled trial	Farkouh ME, Kirshner H, Harrington RA, Ruland S, Verheugt FW, Schnitzer TJ, Burmester GR, Mysler E, Hochberg MC, Doherty M, Ehrsam E, Gitton X, Krammer G, Mellein B, Gimona A, Matchaba P, Hawkey CJ, Chesebro JH; TARGET Study Group.	Lancet. 2004 Aug 21-27;364(9435):675-84. doi: 10.1016/S0140-6736(04)16894-3.	Farkouh ME	Lancet	2004	2004-08-25			10.1016/S0140-6736(04)16894-3
17113426	Cardiovascular outcomes with etoricoxib and diclofenac in patients with osteoarthritis and rheumatoid arthritis in the Multinational Etoricoxib and Diclofenac Arthritis Long-term (MEDAL) programme: a randomised comparison	Cannon CP, Curtis SP, FitzGerald GA, Krum H, Kaur A, Bolognese JA, Reicin AS, Bombardier C, Weinblatt ME, van der Heijde D, Erdmann E, Laine L; MEDAL Steering Committee.	Lancet. 2006 Nov 18;368(9549):1771-81. doi: 10.1016/S0140-6736(06)69666-9.	Cannon CP	Lancet	2006	2006-11-23			10.1016/S0140-6736(06)69666-9
17499604	Combination of a cyclo-oxygenase-2 inhibitor and a proton-pump inhibitor for prevention of recurrent ulcer bleeding in patients at very high risk: a double-blind, randomised trial	Chan FK, Wong VW, Suen BY, Wu JC, Ching JY, Hung LC, Hui AJ, Leung VK, Lee VW, Lai LH, Wong GL, Chow DK, To KF, Leung WK, Chiu PW, Lee YT, Lau JY, Chan HL, Ng EK, Sung JJ.	Lancet. 2007 May 12;369(9573):1621-6. doi: 10.1016/S0140-6736(07)60749-1.	Chan FK	Lancet	2007	2007-05-15			10.1016/S0140-6736(07)60749-1
20638563	Celecoxib versus omeprazole and diclofenac in patients with osteoarthritis and rheumatoid arthritis (CONDOR): a randomised trial	Chan FK, Lanas A, Scheiman J, Berger MF, Nguyen H, Goldstein JL.	Lancet. 2010 Jul 17;376(9736):173-9. doi: 10.1016/S0140-6736(10)60673-3. Epub 2010 Jun 16.	Chan FK	Lancet	2010	2010-07-20			10.1016/S0140-6736(10)60673-3
31727410	Results of a 6-week treatment with 10 mg prednisolone in patients with hand osteoarthritis (HOPE): a double-blind, randomised, placebo-controlled trial	Kroon FPB, Kortekaas MC, Boonen A, Böhringer S, Reijnierse M, Rosendaal FR, Riyazi N, Starmans M, Turkstra F, van Zeben J, Allaart CF, Kloppenburg M.	Lancet. 2019 Nov 30;394(10213):1993-2001. doi: 10.1016/S0140-6736(19)32489-4. Epub 2019 Nov 11.	Kroon FPB	Lancet	2019	2019-11-16			10.1016/S0140-6736(19)32489-4
23739042	Perna canaliculus lipid complex PCSO-524™ demonstrated pain relief for osteoarthritis patients benchmarked against fish oil, a randomized trial, without placebo control	Zawadzki M, Janosch C, Szechinski J.	Mar Drugs. 2013 Jun 5;11(6):1920-35. doi: 10.3390/md11061920.	Zawadzki M	Mar Drugs	2013	2013-06-07	PMC3721214		10.3390/md11061920
10560596	Treatment of osteoarthritis with celecoxib, a cyclooxygenase-2 inhibitor: a randomized controlled trial	Bensen WG, Fiechtner JJ, McMillen JI, Zhao WW, Yu SS, Woods EM, Hubbard RC, Isakson PC, Verburg KM, Geis GS.	Mayo Clin Proc. 1999 Nov;74(11):1095-105. doi: 10.4065/74.11.1095.	Bensen WG	Mayo Clin Proc	1999	1999-11-24			10.4065/74.11.1095
15819283	Evaluation of the comparative efficacy of etoricoxib and ibuprofen for treatment of patients with osteoarthritis: A randomized, double-blind, placebo-controlled trial	Wiesenhutter CW, Boice JA, Ko A, Sheldon EA, Murphy FT, Wittmer BA, Aversano ML, Reicin AS; Protocol 071 Study Group.	Mayo Clin Proc. 2005 Apr;80(4):470-9. doi: 10.4065/80.4.470.	Wiesenhutter CW	Mayo Clin Proc	2005	2005-04-12			10.4065/80.4.470
16212139	Upper gastrointestinal tract safety of daily oral risedronate in patients taking NSAIDs: a randomized, double-blind, placebo-controlled trial	Adami S, Pavelka K, Cline GA, Hosterman MA, Barton IP, Cohen SB, Bensen WG.	Mayo Clin Proc. 2005 Oct;80(10):1278-85. doi: 10.4065/80.10.1278.	Adami S	Mayo Clin Proc	2005	2005-10-11			10.4065/80.10.1278
26005259	Comparative effectiveness of B and e vitamins with diclofenac in reducing pain due to osteoarthritis of the knee	Dehghan M.	Med Arch. 2015 Apr;69(2):103-6. doi: 10.5455/medarh.2015.69.103-106. Epub 2015 Apr 6.	Dehghan M	Med Arch	2015	2015-05-26	PMC4430008		10.5455/medarh.2015.69.103-106
11317091	Educational program for physicians to reduce use of non-steroidal anti-inflammatory drugs among community-dwelling elderly persons: a randomized controlled trial	Ray WA, Stein CM, Byrd V, Shorr R, Pichert JW, Gideon P, Arnold K, Brandt KD, Pincus T, Griffin MR.	Med Care. 2001 May;39(5):425-35. doi: 10.1097/00005650-200105000-00003.	Ray WA	Med Care	2001	2001-04-24			10.1097/00005650-200105000-00003
11317092	Educational program for nursing home physicians and staff to reduce use of non-steroidal anti-inflammatory drugs among nursing home residents: a randomized controlled trial	Stein CM, Griffin MR, Taylor JA, Pichert JW, Brandt KD, Ray WA.	Med Care. 2001 May;39(5):436-45. doi: 10.1097/00005650-200105000-00004.	Stein CM	Med Care	2001	2001-04-24			10.1097/00005650-200105000-00004
28245911	Effect of chondroitin sulphate on synovitis of knee osteoarthritic patients	Tío L, Orellana C, Pérez-García S, Piqueras L, Escudero P, Juarranz Y, Garcia-Giralt N, Montañés F, Farran A, Benito P, Gomariz RP, Sanz MJ, Monfort J.	Med Clin (Barc). 2017 Jul 7;149(1):9-16. doi: 10.1016/j.medcli.2016.12.045. Epub 2017 Feb 27.	Tío L	Med Clin (Barc)	2017	2017-03-02			10.1016/j.medcli.2016.12.045
9269267	Copper-salicylate gel for pain relief in osteoarthritis: a randomised controlled trial	Shackel NA, Day RO, Kellett B, Brooks PM.	Med J Aust. 1997 Aug 4;167(3):134-6. doi: 10.5694/j.1326-5377.1997.tb138811.x.	Shackel NA	Med J Aust	1997	1997-08-04			10.5694/j.1326-5377.1997.tb138811.x
10937040	Preliminary experiences with a single-patient trials service in general practice	Nikles CJ, Glasziou PP, Del Mar CB, Duggan CM, Clavarino A, Yelland MJ.	Med J Aust. 2000 Jul 17;173(2):100-3. doi: 10.5694/j.1326-5377.2000.tb139254.x.	Nikles CJ	Med J Aust	2000	2000-08-11			10.5694/j.1326-5377.2000.tb139254.x
20689451	Exercise and NSAIDs: effect on muscle protein synthesis in patients with knee osteoarthritis	Petersen SG, Miller BF, Hansen M, Kjaer M, Holm L.	Med Sci Sports Exerc. 2011 Mar;43(3):425-31. doi: 10.1249/MSS.0b013e3181f27375.	Petersen SG	Med Sci Sports Exerc	2011	2010-08-07			10.1249/MSS.0b013e3181f27375
30572485	Preoperative celecoxib analgesia is more efficient and equally tolerated compared to postoperative celecoxib analgesia in knee osteoarthritis patients undergoing total knee arthroplasty: A randomized, controlled study	Liu J, Wang F.	Medicine (Baltimore). 2018 Dec;97(51):e13663. doi: 10.1097/MD.0000000000013663.	Liu J	Medicine (Baltimore)	2018	2018-12-22	PMC6320042		10.1097/MD.0000000000013663
31852118	Efficacy and safety of Cortex Eucommiae (Eucommia ulmoides Oliver) extract in subjects with mild osteoarthritis: Study protocol for a 12-week, multicenter, randomized, double-blind, placebo-controlled trial	Ahn HY, Cho JH, Nam D, Kim EJ, Ha IH.	Medicine (Baltimore). 2019 Dec;98(50):e18318. doi: 10.1097/MD.0000000000018318.	Ahn HY	Medicine (Baltimore)	2019	2019-12-20	PMC6922360		10.1097/MD.0000000000018318
32311961	Efficacy and safety of combination of curcuminoid complex and diclofenac versus diclofenac in knee osteoarthritis: A randomized trial	Shep D, Khanwelkar C, Gade P, Karad S.	Medicine (Baltimore). 2020 Apr;99(16):e19723. doi: 10.1097/MD.0000000000019723.	Shep D	Medicine (Baltimore)	2020	2020-04-22	PMC7220260		10.1097/MD.0000000000019723
32664084	A 12 week, randomized, double-blind, placebo-controlled clinical trial for the evaluation of the efficacy and safety of HT083 on mild osteoarthritis	Lee D, Kim SJ, Kim H.	Medicine (Baltimore). 2020 Jul 10;99(28):e20907. doi: 10.1097/MD.0000000000020907.	Lee D	Medicine (Baltimore)	2020	2020-07-16	PMC7360256		10.1097/MD.0000000000020907
34477120	Evaluation of analgesic effect, joint function recovery and safety of meloxicam in knee osteoarthritis patients who receive total knee arthroplasty: A randomized, controlled, double-blind study	Hu F, Wu G, Zhao Q, Wu J.	Medicine (Baltimore). 2021 Sep 3;100(35):e26873. doi: 10.1097/MD.0000000000026873.	Hu F	Medicine (Baltimore)	2021	2021-09-03	PMC8415958		10.1097/MD.0000000000026873
28350759	Resveratrol supplementation reduces pain experience by postmenopausal women	Wong RHX, Evans HM, Howe PRC.	Menopause. 2017 Aug;24(8):916-922. doi: 10.1097/GME.0000000000000861.	Wong RHX	Menopause	2017	2017-03-29			10.1097/GME.0000000000000861
31965779	Ultrasound-guided intra-articular injection: efficacy of hyaluronic acid compared to glucocorticoid in the treatment of knee osteoarthritis	Parisi S, Ditto MC, Priora M, Borrelli R, Laganà A, Peroni CL, Fusaro E.	Minerva Med. 2019 Dec;110(6):515-523. doi: 10.23736/S0026-4806.19.06190-1.	Parisi S	Minerva Med	2019	2020-01-23			10.23736/S0026-4806.19.06190-1
19806426	Effect of nonsteroidal anti-inflammatory drug plasters for knee osteoarthritis in Japanese: a randomized controlled trial	Doi T, Akai M, Fujino K, Hoshino Y, Iwaya T, Sunami Y.	Mod Rheumatol. 2010 Feb;20(1):24-33. doi: 10.1007/s10165-009-0227-4. Epub 2009 Oct 6.	Doi T	Mod Rheumatol	2010	2009-10-07			10.1007/s10165-009-0227-4
23001685	Celecoxib does not affect the release of hyaluronic acid in end stage osteoarthritic joints	Takahashi D, Majima T, Onodera T, Kasahara Y, Inoue M, Irie T, Kasemura T.	Mod Rheumatol. 2013 Sep;23(5):934-8. doi: 10.1007/s10165-012-0772-0. Epub 2012 Sep 22.	Takahashi D	Mod Rheumatol	2013	2012-09-25			10.1007/s10165-012-0772-0
23306427	The efficacy of rebamipide add-on therapy in arthritic patients with COX-2 selective inhibitor-related gastrointestinal events: a prospective, randomized, open-label blinded-endpoint pilot study by the GLORIA study group	Hasegawa M, Horiki N, Tanaka K, Wakabayashi H, Tano S, Katsurahara M, Uchida A, Takei Y, Sudo A.	Mod Rheumatol. 2013 Nov;23(6):1172-8. doi: 10.1007/s10165-012-0819-2. Epub 2013 Jan 10.	Hasegawa M	Mod Rheumatol	2013	2013-01-12			10.1007/s10165-012-0819-2
24645726	What about strontium ranelate in osteoarthritis? Doubts and securities	Tenti S, Cheleschi S, Guidelli GM, Galeazzi M, Fioravanti A.	Mod Rheumatol. 2014 Nov;24(6):881-4. doi: 10.3109/14397595.2014.888156. Epub 2014 Mar 19.	Tenti S	Mod Rheumatol	2014	2014-03-21			10.3109/14397595.2014.888156
27168463	Efficacy of S-flurbiprofen plaster in knee osteoarthritis treatment: Results from a phase III, randomized, active-controlled, adequate, and well-controlled trial	Yataba I, Otsuka N, Matsushita I, Matsumoto H, Hoshino Y.	Mod Rheumatol. 2017 Jan;27(1):130-136. doi: 10.1080/14397595.2016.1176624. Epub 2016 May 11.	Yataba I	Mod Rheumatol	2017	2016-05-12			10.1080/14397595.2016.1176624
27778435	Safety and efficacy of topical ketoprofen in transfersome gel in knee osteoarthritis: A systematic review	Sardana V, Burzynski J, Zalzal P.	Musculoskeletal Care. 2017 Jun;15(2):114-121. doi: 10.1002/msc.1163. Epub 2016 Oct 24.	Sardana V	Musculoskeletal Care	2017	2016-10-26			10.1002/msc.1163
8618582	Famotidine for the prevention of gastric and duodenal ulcers caused by nonsteroidal antiinflammatory drugs	Taha AS, Hudson N, Hawkey CJ, Swannell AJ, Trye PN, Cottrell J, Mann SG, Simon TJ, Sturrock RD, Russell RI.	N Engl J Med. 1996 May 30;334(22):1435-9. doi: 10.1056/NEJM199605303342204.	Taha AS	N Engl J Med	1996	1996-05-30			10.1056/NEJM199605303342204
16495392	Glucosamine, chondroitin sulfate, and the two in combination for painful knee osteoarthritis	Clegg DO, Reda DJ, Harris CL, Klein MA, O'Dell JR, Hooper MM, Bradley JD, Bingham CO 3rd, Weisman MH, Jackson CG, Lane NE, Cush JJ, Moreland LW, Schumacher HR Jr, Oddis CV, Wolfe F, Molitor JA, Yocum DE, Schnitzer TJ, Furst DE, Sawitzke AD, Shi H, Brandt KD, Moskowitz RW, Williams HJ.	N Engl J Med. 2006 Feb 23;354(8):795-808. doi: 10.1056/NEJMoa052771.	Clegg DO	N Engl J Med	2006	2006-02-24			10.1056/NEJMoa052771
18784099	A randomized trial of arthroscopic surgery for osteoarthritis of the knee	Kirkley A, Birmingham TB, Litchfield RB, Giffin JR, Willits KR, Wong CJ, Feagan BG, Donner A, Griffin SH, D'Ascanio LM, Pope JE, Fowler PJ.	N Engl J Med. 2008 Sep 11;359(11):1097-107. doi: 10.1056/NEJMoa0708333.	Kirkley A	N Engl J Med	2008	2008-09-12			10.1056/NEJMoa0708333
16265092	Safety and efficacy of lumiracoxib compared with NSAIDs	Rosenberg JA, Goldstein JL.	Nat Clin Pract Gastroenterol Hepatol. 2005 Jan;2(1):14-5. doi: 10.1038/ncpgasthep0067.	Rosenberg JA	Nat Clin Pract Gastroenterol Hepatol	2005	2005-11-03			10.1038/ncpgasthep0067
19187557	A natural seaweed derived mineral supplement (Aquamin F) for knee osteoarthritis: a randomised, placebo controlled pilot study	Frestedt JL, Kuskowski MA, Zenk JL.	Nutr J. 2009 Feb 2;8:7. doi: 10.1186/1475-2891-8-7.	Frestedt JL	Nutr J	2009	2009-02-04	PMC2642861		10.1186/1475-2891-8-7
22480204	A randomized, double blind, placebo and active comparator controlled pilot study of UP446, a novel dual pathway inhibitor anti-inflammatory agent of botanical origin	Sampalis JS, Brownell LA.	Nutr J. 2012 Apr 5;11:21. doi: 10.1186/1475-2891-11-21.	Sampalis JS	Nutr J	2012	2012-04-07	PMC3352039		10.1186/1475-2891-11-21
19555810	Flavocoxid is as effective as naproxen for managing the signs and symptoms of osteoarthritis of the knee in humans: a short-term randomized, double-blind pilot study	Levy RM, Saikovsky R, Shmidt E, Khokhlov A, Burnett BP.	Nutr Res. 2009 May;29(5):298-304. doi: 10.1016/j.nutres.2009.04.003.	Levy RM	Nutr Res	2009	2009-06-27			10.1016/j.nutres.2009.04.003
35684140	Randomised Clinical Trial to Analyse the Efficacy of Eggshell Membrane to Improve Joint Functionality in Knee Osteoarthritis	Cánovas F, Abellán-Ruíz MS, García-Muñoz AM, Luque-Rubia AJ, Victoria-Montesinos D, Pérez-Piñero S, Sánchez-Macarro M, López-Román FJ.	Nutrients. 2022 Jun 3;14(11):2340. doi: 10.3390/nu14112340.	Cánovas F	Nutrients	2022	2022-06-10	PMC9182852		10.3390/nu14112340
34745480	A Comprehensive Review of Viscosupplementation in Osteoarthritis of the Knee	Peck J, Slovek A, Miro P, Vij N, Traube B, Lee C, Berger AA, Kassem H, Kaye AD, Sherman WF, Abd-Elsayed A.	Orthop Rev (Pavia). 2021 Jul 10;13(2):25549. doi: 10.52965/001c.25549. eCollection 2021.	Peck J	Orthop Rev (Pavia)	2021	2021-11-08	PMC8567800		10.52965/001c.25549
25596987	Viscosupplementation: techniques, indications, results	Legré-Boyer V.	Orthop Traumatol Surg Res. 2015 Feb;101(1 Suppl):S101-8. doi: 10.1016/j.otsr.2014.07.027. Epub 2015 Jan 14.	Legré-Boyer V	Orthop Traumatol Surg Res	2015	2015-01-19			10.1016/j.otsr.2014.07.027
14655004	[Clinical pharmacology of the selective COX-2 inhibitors]	Burian M, Geisslinger G.	Orthopade. 2003 Dec;32(12):1078-87. doi: 10.1007/s00132-003-0569-0.	Burian M	Orthopade	2003	2003-12-05			10.1007/s00132-003-0569-0
18198776	Intra-articular injection of tenoxicam in osteoarthritic knee joints with effusion	Oztuna V, Eskandari M, Bugdayci R, Kuyurtar F.	Orthopedics. 2007 Dec;30(12):1039-42. doi: 10.3928/01477447-20071201-07.	Oztuna V	Orthopedics	2007	2008-01-18			10.3928/01477447-20071201-07
7536623	Glycosaminoglycan polysulfuric acid (GAGPS) in osteoarthritis of the knee	Pavelka K Jr, Sedlácková M, Gatterová J, Becvár R, Pavelka K Sr.	Osteoarthritis Cartilage. 1995 Mar;3(1):15-23. doi: 10.1016/s1063-4584(05)80034-2.	Pavelka K Jr	Osteoarthritis Cartilage	1995	1995-03-01			10.1016/s1063-4584(05)80034-2
8689457	The role of viscosupplementation with hylan G-F 20 (Synvisc) in the treatment of osteoarthritis of the knee: a Canadian multicenter trial comparing hylan G-F 20 alone, hylan G-F 20 with non-steroidal anti-inflammatory drugs (NSAIDs) and NSAIDs alone	Adams ME, Atkinson MH, Lussier AJ, Schulz JI, Siminovitch KA, Wade JP, Zummer M.	Osteoarthritis Cartilage. 1995 Dec;3(4):213-25. doi: 10.1016/s1063-4584(05)80013-5.	Adams ME	Osteoarthritis Cartilage	1995	1995-12-01			10.1016/s1063-4584(05)80013-5
9404473	A double-blind, randomized trial to compare meloxicam 15 mg with diclofenac 100 mg in the treatment of osteoarthritis of the knee	Goei Thè HS, Lund B, Distel MR, Bluhmki E.	Osteoarthritis Cartilage. 1997 Jul;5(4):283-8. doi: 10.1016/s1063-4584(97)80024-6.	Goei Thè HS	Osteoarthritis Cartilage	1997	1997-07-01			10.1016/s1063-4584(97)80024-6
9743816	Efficacy and tolerability of chondroitin sulfate 1200 mg/day vs chondroitin sulfate 3 x 400 mg/day vs placebo	Bourgeois P, Chales G, Dehais J, Delcambre B, Kuntz JL, Rozenberg S.	Osteoarthritis Cartilage. 1998 May;6 Suppl A:25-30. doi: 10.1016/s1063-4584(98)80008-3.	Bourgeois P	Osteoarthritis Cartilage	1998	1998-09-23			10.1016/s1063-4584(98)80008-3
10607493	A randomized, placebo-controlled, cross-over study of ginger extracts and ibuprofen in osteoarthritis	Bliddal H, Rosetzsky A, Schlichting P, Weidner MS, Andersen LA, Ibfelt HH, Christensen K, Jensen ON, Barslev J.	Osteoarthritis Cartilage. 2000 Jan;8(1):9-12. doi: 10.1053/joca.1999.0264.	Bliddal H	Osteoarthritis Cartilage	2000	1999-12-23			10.1053/joca.1999.0264
10806051	Efficacy of etodolac on gait in hip osteoarthritis as assessed by Bessou's locometer: a randomized, crossover, double-blind study versus placebo. Groupe de Recherche sur le Handicap de L'appareil Locomoteur	Mejjad O, Favre S, Dujardin F, Thomine J, Le Loët X, Weber J.	Osteoarthritis Cartilage. 2000 May;8(3):230-5. doi: 10.1053/joca.1999.0294.	Mejjad O	Osteoarthritis Cartilage	2000	2000-05-12			10.1053/joca.1999.0294
10966839	A 5-year randomized controlled, double-blind study of glycosaminoglycan polysulphuric acid complex (Rumalon) as a structure modifying therapy in osteoarthritis of the hip and knee	Pavelká K, Gatterová J, Gollerova V, Urbanová Z, Sedlácková M, Altman RD.	Osteoarthritis Cartilage. 2000 Sep;8(5):335-42. doi: 10.1053/joca.1999.0307.	Pavelká K	Osteoarthritis Cartilage	2000	2000-09-01			10.1053/joca.1999.0307
11069723	Response criteria for clinical trials on osteoarthritis of the knee and hip: a report of the Osteoarthritis Research Society International Standing Committee for Clinical Trials response criteria initiative	Dougados M, Leclaire P, van der Heijde D, Bloch DA, Bellamy N, Altman RD.	Osteoarthritis Cartilage. 2000 Nov;8(6):395-403. doi: 10.1053/joca.2000.0361.	Dougados M	Osteoarthritis Cartilage	2000	2000-11-09			10.1053/joca.2000.0361
11300751	Efficacy and safety of eltenac gel in the treatment of knee osteoarthritis	Ottillinger B, Gömör B, Michel BA, Pavelka K, Beck W, Elsasser U.	Osteoarthritis Cartilage. 2001 Apr;9(3):273-80. doi: 10.1053/joca.2000.0385.	Ottillinger B	Osteoarthritis Cartilage	2001	2001-04-13			10.1053/joca.2000.0385
11300753	Re: Pavelka K, Gatterova J, Gallerova V, Urbanova Z, Sedlackova M, Altman R. A 5-year randomized controlled double-bling study of glycosaminoglycan polysulfuric acid complex (Rumalon) as a structure-modifying therapy in osteoarthritis of the hip and knee. Oseoarthritis Cart 2000;8:335-342	Lequesne M.	Osteoarthritis Cartilage. 2001 Apr;9(3):287. doi: 10.1053/joca.2001.0403.	Lequesne M	Osteoarthritis Cartilage	2001	2001-04-13			10.1053/joca.2001.0403
11548225	Glucosamine sulfate compared to ibuprofen in osteoarthritis of the knee	Müller-Fassbender H, Bach GL, Haase W, Rovati LC, Setnikar I.	Osteoarthritis Cartilage. 1994 Mar;2(1):61-9. doi: 10.1016/s1063-4584(05)80007-x.	Müller-Fassbender H	Osteoarthritis Cartilage	1994	1994-03-01			10.1016/s1063-4584(05)80007-x
11795993	Laterally elevated wedged insoles in the treatment of medial knee osteoarthritis: a prospective randomized controlled study	Maillefert JF, Hudry C, Baron G, Kieffert P, Bourgeois P, Lechevalier D, Coutaux A, Dougados M.	Osteoarthritis Cartilage. 2001 Nov;9(8):738-45. doi: 10.1053/joca.2001.0470.	Maillefert JF	Osteoarthritis Cartilage	2001	2002-02-14			10.1053/joca.2001.0470
11950246	A randomized controlled trial to evaluate the slow-acting symptom modifying effects of a regimen containing colchicine in a subset of patients with osteoarthritis of the knee	Das SK, Mishra K, Ramakrishnan S, Srivastava R, Agarwal GG, Singh R, Sircar AR.	Osteoarthritis Cartilage. 2002 Apr;10(4):247-52. doi: 10.1053/joca.2002.0516.	Das SK	Osteoarthritis Cartilage	2002	2002-04-13			10.1053/joca.2002.0516
11950252	Efficacy and safety of the COX-2 specific inhibitor valdecoxib in the management of osteoarthritis of the hip: a randomized, double-blind, placebo-controlled comparison with naproxen	Makarowski W, Zhao WW, Bevirt T, Recker DP.	Osteoarthritis Cartilage. 2002 Apr;10(4):290-6. doi: 10.1053/joca.2001.0510.	Makarowski W	Osteoarthritis Cartilage	2002	2002-04-13			10.1053/joca.2001.0510
12623291	Arthroscopic evaluation of potential structure-modifying drug in osteoarthritis of the knee. A multicenter, randomized, double-blind comparison of tenidap sodium vs piroxicam	Ayral X, Mackillop N, Genant HK, Kirkpatrick J, Beaulieu A, Pippingskiöld P, Will RK, Alava S, Dougados M.	Osteoarthritis Cartilage. 2003 Mar;11(3):198-207. doi: 10.1016/s1063-4584(02)00353-9.	Ayral X	Osteoarthritis Cartilage	2003	2003-03-08			10.1016/s1063-4584(02)00353-9
12814613	Response relationship of VAS and Likert scales in osteoarthritis efficacy measurement	Bolognese JA, Schnitzer TJ, Ehrich EW.	Osteoarthritis Cartilage. 2003 Jul;11(7):499-507. doi: 10.1016/s1063-4584(03)00082-7.	Bolognese JA	Osteoarthritis Cartilage	2003	2003-06-20			10.1016/s1063-4584(03)00082-7
14697682	Laterally elevated wedged insoles in the treatment of medial knee osteoarthritis. A two-year prospective randomized controlled study	Pham T, Maillefert JF, Hudry C, Kieffert P, Bourgeois P, Lechevalier D, Dougados M.	Osteoarthritis Cartilage. 2004 Jan;12(1):46-55. doi: 10.1016/j.joca.2003.08.011.	Pham T	Osteoarthritis Cartilage	2004	2003-12-31			10.1016/j.joca.2003.08.011
15023377	Recommendations for the use of new methods to assess the efficacy of disease-modifying drugs in the treatment of osteoarthritis	Abadie E, Ethgen D, Avouac B, Bouvenot G, Branco J, Bruyere O, Calvo G, Devogelaer JP, Dreiser RL, Herrero-Beaumont G, Kahan A, Kreutz G, Laslop A, Lemmel EM, Nuki G, Van De Putte L, Vanhaelst L, Reginster JY; Group for the Respect of Excellence and Ethics in Science.	Osteoarthritis Cartilage. 2004 Apr;12(4):263-8. doi: 10.1016/j.joca.2004.01.006.	Abadie E	Osteoarthritis Cartilage	2004	2004-03-17			10.1016/j.joca.2004.01.006
15694571	The effectiveness of hylan G-F 20 in patients with knee osteoarthritis: an application of two sets of response criteria developed by the OARSI and one set developed by OMERACT-OARSI	Bellamy N, Bell MJ, Goldsmith CH, Pericak D, Walker V, Raynauld JP, Torrance GW, Tugwell P, Polisson R.	Osteoarthritis Cartilage. 2005 Feb;13(2):104-10. doi: 10.1016/j.joca.2004.10.016.	Bellamy N	Osteoarthritis Cartilage	2005	2005-02-08			10.1016/j.joca.2004.10.016
15694572	Effectiveness and safety of repeat courses of hylan G-F 20 in patients with knee osteoarthritis	Raynauld JP, Goldsmith CH, Bellamy N, Torrance GW, Polisson R, Belovich D, Pericak D, Tugwell P.	Osteoarthritis Cartilage. 2005 Feb;13(2):111-9. doi: 10.1016/j.joca.2004.10.018.	Raynauld JP	Osteoarthritis Cartilage	2005	2005-02-08			10.1016/j.joca.2004.10.018
15727886	Celecoxib improves the efficiency of the locomotor mechanism in patients with knee osteoarthritis. A randomised, placebo, double-blind and cross-over trial	Detrembleur C, De Nayer J, van den Hecke A.	Osteoarthritis Cartilage. 2005 Mar;13(3):206-10. doi: 10.1016/j.joca.2004.11.002.	Detrembleur C	Osteoarthritis Cartilage	2005	2005-02-25			10.1016/j.joca.2004.11.002
16271485	A 2-year follow-up of a study to compare the efficacy of lateral wedged insoles with subtalar strapping and in-shoe lateral wedged insoles in patients with varus deformity osteoarthritis of the knee	Toda Y, Tsukimura N.	Osteoarthritis Cartilage. 2006 Mar;14(3):231-7. doi: 10.1016/j.joca.2005.09.006. Epub 2005 Nov 3.	Toda Y	Osteoarthritis Cartilage	2006	2005-11-08			10.1016/j.joca.2005.09.006
16784879	An analgesic model for assessment of acute pain response in osteoarthritis of the knee	Moskowitz RW, Sunshine A, Hooper M, Olson NZ, Cawkwell GD.	Osteoarthritis Cartilage. 2006 Nov;14(11):1111-8. doi: 10.1016/j.joca.2006.05.004. Epub 2006 Jun 19.	Moskowitz RW	Osteoarthritis Cartilage	2006	2006-06-21			10.1016/j.joca.2006.05.004
17387026	Aceclofenac vs paracetamol in the management of symptomatic osteoarthritis of the knee: a double-blind 6-week randomized controlled trial	Batlle-Gualda E, Román Ivorra J, Martín-Mola E, Carbonell Abelló J, Linares Ferrando LF, Tornero Molina J, Raber Béjar A, Fortea Busquets J.	Osteoarthritis Cartilage. 2007 Aug;15(8):900-8. doi: 10.1016/j.joca.2007.02.008. Epub 2007 Mar 26.	Batlle-Gualda E	Osteoarthritis Cartilage	2007	2007-03-28			10.1016/j.joca.2007.02.008
17448700	The efficacy, safety and carry-over effect of diacerein in the treatment of painful knee osteoarthritis: a randomised, double-blind, NSAID-controlled study	Louthrenoo W, Nilganuwong S, Aksaranugraha S, Asavatanabodee P, Saengnipanthkul S; Thai Study Group.	Osteoarthritis Cartilage. 2007 Jun;15(6):605-14. doi: 10.1016/j.joca.2007.02.021. Epub 2007 Apr 19.	Louthrenoo W	Osteoarthritis Cartilage	2007	2007-04-24			10.1016/j.joca.2007.02.021
17631392	A randomized placebo-controlled trial comparing the efficacy of etoricoxib 30 mg and ibuprofen 2400 mg for the treatment of patients with osteoarthritis	Puopolo A, Boice JA, Fidelholtz JL, Littlejohn TW, Miranda P, Berrocal A, Ko A, Cichanowitz N, Reicin AS.	Osteoarthritis Cartilage. 2007 Dec;15(12):1348-56. doi: 10.1016/j.joca.2007.05.022. Epub 2007 Jul 16.	Puopolo A	Osteoarthritis Cartilage	2007	2007-07-17			10.1016/j.joca.2007.05.022
17693101	Influence of concomitant heeled footwear when wearing a lateral wedged insole for medial compartment osteoarthritis of the knee	Toda Y, Tsukimura N.	Osteoarthritis Cartilage. 2008 Feb;16(2):244-53. doi: 10.1016/j.joca.2007.06.010. Epub 2007 Aug 13.	Toda Y	Osteoarthritis Cartilage	2008	2007-08-19			10.1016/j.joca.2007.06.010
17825587	Autologous interleukin-1 receptor antagonist improves function and symptoms in osteoarthritis when compared to placebo in a prospective randomized controlled trial	Auw Yang KG, Raijmakers NJ, van Arkel ER, Caron JJ, Rijk PC, Willems WJ, Zijl JA, Verbout AJ, Dhert WJ, Saris DB.	Osteoarthritis Cartilage. 2008 Apr;16(4):498-505. doi: 10.1016/j.joca.2007.07.008. Epub 2007 Sep 6.	Auw Yang KG	Osteoarthritis Cartilage	2008	2007-09-11			10.1016/j.joca.2007.07.008
18417375	Systematic review of the nutritional supplements dimethyl sulfoxide (DMSO) and methylsulfonylmethane (MSM) in the treatment of osteoarthritis	Brien S, Prescott P, Bashir N, Lewith H, Lewith G.	Osteoarthritis Cartilage. 2008 Nov;16(11):1277-88. doi: 10.1016/j.joca.2008.03.002. Epub 2008 Apr 15.	Brien S	Osteoarthritis Cartilage	2008	2008-04-18			10.1016/j.joca.2008.03.002
18514551	Responder analysis and correlation of outcome measures: pooled results from two identical studies comparing etoricoxib, celecoxib, and placebo in osteoarthritis	Bingham CO 3rd, Bird SR, Smugar SS, Xu X, Tershakovec AM.	Osteoarthritis Cartilage. 2008 Nov;16(11):1289-93. doi: 10.1016/j.joca.2008.04.009. Epub 2008 Jun 2.	Bingham CO 3rd	Osteoarthritis Cartilage	2008	2008-06-03			10.1016/j.joca.2008.04.009
18547825	Long-term NSAID treatment directly decreases COX-2 and mPGES-1 production in the articular cartilage of patients with osteoarthritis	Alvarez-Soria MA, Herrero-Beaumont G, Moreno-Rubio J, Calvo E, Santillana J, Egido J, Largo R.	Osteoarthritis Cartilage. 2008 Dec;16(12):1484-93. doi: 10.1016/j.joca.2008.04.022. Epub 2008 Jun 10.	Alvarez-Soria MA	Osteoarthritis Cartilage	2008	2008-06-13			10.1016/j.joca.2008.04.022
18640856	A 4-week randomized study of acetaminophen extended-release vs rofecoxib in knee osteoarthritis	Schnitzer TJ, Tesser JR, Cooper KM, Altman RD.	Osteoarthritis Cartilage. 2009 Jan;17(1):1-7. doi: 10.1016/j.joca.2008.05.018. Epub 2008 Jul 21.	Schnitzer TJ	Osteoarthritis Cartilage	2009	2008-07-22			10.1016/j.joca.2008.05.018
18674931	Clinical review of chondroitin sulfate in osteoarthritis	Uebelhart D.	Osteoarthritis Cartilage. 2008;16 Suppl 3:S19-21. doi: 10.1016/j.joca.2008.06.006. Epub 2008 Jul 31.	Uebelhart D	Osteoarthritis Cartilage	2008	2008-08-05			10.1016/j.joca.2008.06.006
18768335	Potential effects of chondroitin sulfate on joint swelling: a GAIT report	Hochberg MC, Clegg DO.	Osteoarthritis Cartilage. 2008;16 Suppl 3(0 3):S22-4. doi: 10.1016/j.joca.2008.06.024. Epub 2008 Sep 2.	Hochberg MC	Osteoarthritis Cartilage	2008	2008-09-05	PMC3771637	NIHMS71753	10.1016/j.joca.2008.06.024
18926729	The chondroprotective effect of selective COX-2 inhibition in osteoarthritis: ex vivo evaluation of human cartilage tissue after in vivo treatment	de Boer TN, Huisman AM, Polak AA, Niehoff AG, van Rinsum AC, Saris D, Bijlsma JW, Lafeber FJ, Mastbergen SC.	Osteoarthritis Cartilage. 2009 Apr;17(4):482-8. doi: 10.1016/j.joca.2008.09.002. Epub 2008 Oct 15.	de Boer TN	Osteoarthritis Cartilage	2009	2008-10-18			10.1016/j.joca.2008.09.002
19679221	Glucosamine but not ibuprofen alters cartilage turnover in osteoarthritis patients in response to physical training	Petersen SG, Saxne T, Heinegard D, Hansen M, Holm L, Koskinen S, Stordal C, Christensen H, Aagaard P, Kjaer M.	Osteoarthritis Cartilage. 2010 Jan;18(1):34-40. doi: 10.1016/j.joca.2009.07.004. Epub 2009 Jul 15.	Petersen SG	Osteoarthritis Cartilage	2010	2009-08-15			10.1016/j.joca.2009.07.004
20202489	Efficacy and safety of naproxcinod in the treatment of patients with osteoarthritis of the knee: a 13-week prospective, randomized, multicenter study	Schnitzer TJ, Kivitz A, Frayssinet H, Duquesroix B.	Osteoarthritis Cartilage. 2010 May;18(5):629-39. doi: 10.1016/j.joca.2009.12.013. Epub 2010 Feb 16.	Schnitzer TJ	Osteoarthritis Cartilage	2010	2010-03-06			10.1016/j.joca.2009.12.013
20399899	Effectiveness of chondroitin sulphate in patients with concomitant knee osteoarthritis and psoriasis: a randomized, double-blind, placebo-controlled study	Möller I, Pérez M, Monfort J, Benito P, Cuevas J, Perna C, Doménech G, Herrero M, Montell E, Vergés J.	Osteoarthritis Cartilage. 2010 Jun;18 Suppl 1:S32-40. doi: 10.1016/j.joca.2010.01.018. Epub 2010 May 10.	Möller I	Osteoarthritis Cartilage	2010	2010-04-20			10.1016/j.joca.2010.01.018
21396467	Outcome measures in placebo-controlled trials of osteoarthritis: responsiveness to treatment effects in the REPORT database	Dworkin RH, Peirce-Sandner S, Turk DC, McDermott MP, Gibofsky A, Simon LS, Farrar JT, Katz NP.	Osteoarthritis Cartilage. 2011 May;19(5):483-92. doi: 10.1016/j.joca.2011.02.020. Epub 2011 Mar 23.	Dworkin RH	Osteoarthritis Cartilage	2011	2011-03-15			10.1016/j.joca.2011.02.020
21396471	Safety issues in the development of treatments for osteoarthritis: recommendations of the Safety Considerations Working Group	Strand V, Bloch DA, Leff R, Peloso PM, Simon LS.	Osteoarthritis Cartilage. 2011 May;19(5):493-9. doi: 10.1016/j.joca.2011.02.019. Epub 2011 Mar 23.	Strand V	Osteoarthritis Cartilage	2011	2011-03-15			10.1016/j.joca.2011.02.019
21619937	NSAIDs vs acetaminophen in knee and hip osteoarthritis: a systematic review regarding heterogeneity influencing the outcomes	Verkleij SP, Luijsterburg PA, Bohnen AM, Koes BW, Bierma-Zeinstra SM.	Osteoarthritis Cartilage. 2011 Aug;19(8):921-9. doi: 10.1016/j.joca.2011.04.013. Epub 2011 May 12.	Verkleij SP	Osteoarthritis Cartilage	2011	2011-05-31			10.1016/j.joca.2011.04.013
22425883	Responsiveness of the OARSI-OMERACT osteoarthritis pain and function measures	Bond M, Davis A, Lohmander S, Hawker G.	Osteoarthritis Cartilage. 2012 Jun;20(6):541-7. doi: 10.1016/j.joca.2012.03.001. Epub 2012 Mar 14.	Bond M	Osteoarthritis Cartilage	2012	2012-03-20			10.1016/j.joca.2012.03.001
23485934	Responsiveness of the Intermittent and Constant Osteoarthritis Pain (ICOAP) scale in a trial of duloxetine for treatment of osteoarthritis knee pain	Risser RC, Hochberg MC, Gaynor PJ, D'Souza DN, Frakes EP.	Osteoarthritis Cartilage. 2013 May;21(5):691-4. doi: 10.1016/j.joca.2013.02.007. Epub 2013 Feb 26.	Risser RC	Osteoarthritis Cartilage	2013	2013-03-15			10.1016/j.joca.2013.02.007
23973155	The effects of nonsteroidal anti-inflammatory drugs on clinical outcomes, synovial fluid cytokine concentration and signal transduction pathways in knee osteoarthritis. A randomized open label trial	Gallelli L, Galasso O, Falcone D, Southworth S, Greco M, Ventura V, Romualdi P, Corigliano A, Terracciano R, Savino R, Gulletta E, Gasparini G, De Sarro G.	Osteoarthritis Cartilage. 2013 Sep;21(9):1400-8. doi: 10.1016/j.joca.2013.06.026.	Gallelli L	Osteoarthritis Cartilage	2013	2013-08-27			10.1016/j.joca.2013.06.026
25278073	Development and reliability of a multi-modality scoring system for evaluation of disease progression in pre-clinical models of osteoarthritis: celecoxib may possess disease-modifying properties	Panahifar A, Jaremko JL, Tessier AG, Lambert RG, Maksymowych WP, Fallone BG, Doschak MR.	Osteoarthritis Cartilage. 2014 Oct;22(10):1639-50. doi: 10.1016/j.joca.2014.06.013.	Panahifar A	Osteoarthritis Cartilage	2014	2014-10-04			10.1016/j.joca.2014.06.013
25527221	A systematic review of the efficacy and general safety of antibodies to NGF in the treatment of OA of the hip or knee	Schnitzer TJ, Marks JA.	Osteoarthritis Cartilage. 2015 Jan;23 Suppl 1:S8-17. doi: 10.1016/j.joca.2014.10.003.	Schnitzer TJ	Osteoarthritis Cartilage	2015	2014-12-21			10.1016/j.joca.2014.10.003
26187570	Recommendations for an update of the 2010 European regulatory guideline on clinical investigation of medicinal products used in the treatment of osteoarthritis and reflections about related clinically relevant outcomes: expert consensus statement	Reginster JY, Reiter-Niesert S, Bruyère O, Berenbaum F, Brandi ML, Branco J, Devogelaer JP, Herrero-Beaumont G, Kanis J, Maggi S, Maheu E, Richette P, Rizzoli R, Cooper C.	Osteoarthritis Cartilage. 2015 Dec;23(12):2086-2093. doi: 10.1016/j.joca.2015.07.001. Epub 2015 Jul 14.	Reginster JY	Osteoarthritis Cartilage	2015	2015-07-19			10.1016/j.joca.2015.07.001
26241775	The efficacy of non-surgical treatment on pain and sensitization in patients with knee osteoarthritis: a pre-defined ancillary analysis from a randomized controlled trial	Skou ST, Roos EM, Simonsen O, Laursen MB, Rathleff MS, Arendt-Nielsen L, Rasmussen S.	Osteoarthritis Cartilage. 2016 Jan;24(1):108-16. doi: 10.1016/j.joca.2015.07.013. Epub 2015 Aug 1.	Skou ST	Osteoarthritis Cartilage	2016	2015-08-05			10.1016/j.joca.2015.07.013
26844640	Comparative pain reduction of oral non-steroidal anti-inflammatory drugs and opioids for knee osteoarthritis: systematic analytic review	Smith SR, Deshpande BR, Collins JE, Katz JN, Losina E.	Osteoarthritis Cartilage. 2016 Jun;24(6):962-72. doi: 10.1016/j.joca.2016.01.135. Epub 2016 Feb 1.	Smith SR	Osteoarthritis Cartilage	2016	2016-02-05	PMC4996269	NIHMS764835	10.1016/j.joca.2016.01.135
27836677	The effect of instruction in analgesic use compared with neuromuscular exercise on knee-joint load in patients with knee osteoarthritis: a randomized, single-blind, controlled trial	Holsgaard-Larsen A, Clausen B, Søndergaard J, Christensen R, Andriacchi TP, Roos EM.	Osteoarthritis Cartilage. 2017 Apr;25(4):470-480. doi: 10.1016/j.joca.2016.10.022. Epub 2016 Nov 9.	Holsgaard-Larsen A	Osteoarthritis Cartilage	2017	2016-11-13			10.1016/j.joca.2016.10.022
28778815	Fourteen days of etoricoxib 60 mg improves pain, hyperalgesia and physical function in individuals with knee osteoarthritis: a randomized controlled trial	Moss P, Benson HAE, Will R, Wright A.	Osteoarthritis Cartilage. 2017 Nov;25(11):1781-1791. doi: 10.1016/j.joca.2017.07.009. Epub 2017 Aug 2.	Moss P	Osteoarthritis Cartilage	2017	2017-08-06			10.1016/j.joca.2017.07.009
29107059	One year effectiveness of neuromuscular exercise compared with instruction in analgesic use on knee function in patients with early knee osteoarthritis: the EXERPHARMA randomized trial	Holsgaard-Larsen A, Christensen R, Clausen B, Søndergaard J, Andriacchi TP, Roos EM.	Osteoarthritis Cartilage. 2018 Jan;26(1):28-33. doi: 10.1016/j.joca.2017.10.015. Epub 2017 Oct 26.	Holsgaard-Larsen A	Osteoarthritis Cartilage	2018	2017-11-07			10.1016/j.joca.2017.10.015
30223023	Evaluating the use of intra-articular injections as a treatment for painful hip osteoarthritis: a randomized, double-blind, multicenter, parallel-group study comparing a single 6-mL injection of hylan G-F 20 with saline	Brander V, Skrepnik N, Petrella RJ, Jiang GL, Accomando B, Vardanyan A.	Osteoarthritis Cartilage. 2019 Jan;27(1):59-70. doi: 10.1016/j.joca.2018.08.018. Epub 2018 Sep 14.	Brander V	Osteoarthritis Cartilage	2019	2018-09-18			10.1016/j.joca.2018.08.018
30576794	Serological biomarker profiles of rapidly progressive osteoarthritis in tanezumab-treated patients	Karsdal MA, Verburg KM, West CR, Bay-Jensen AC, Keller DS, Arends RHGP.	Osteoarthritis Cartilage. 2019 Mar;27(3):484-492. doi: 10.1016/j.joca.2018.12.001. Epub 2018 Dec 18.	Karsdal MA	Osteoarthritis Cartilage	2019	2018-12-22			10.1016/j.joca.2018.12.001
31356878	Tropomyosin-related kinase A (TrkA) inhibition for the treatment of painful knee osteoarthritis: results from a randomized controlled phase 2a trial	Watt FE, Blauwet MB, Fakhoury A, Jacobs H, Smulders R, Lane NE.	Osteoarthritis Cartilage. 2019 Nov;27(11):1590-1598. doi: 10.1016/j.joca.2019.05.029. Epub 2019 Jul 26.	Watt FE	Osteoarthritis Cartilage	2019	2019-07-30			10.1016/j.joca.2019.05.029
32028022	Anti-inflammatory effects of naproxen sodium on human osteoarthritis synovial fluid immune cells	Hsueh MF, Bolognesi MP, Wellman SS, Kraus VB.	Osteoarthritis Cartilage. 2020 May;28(5):639-645. doi: 10.1016/j.joca.2020.01.013. Epub 2020 Feb 4.	Hsueh MF	Osteoarthritis Cartilage	2020	2020-02-07	PMC7214189	NIHMS1564792	10.1016/j.joca.2020.01.013
34314816	Greater efficacy of a combination of conservative therapies for thumb base OA in individuals with lower radial subluxation - a pre-planned subgroup analysis of the COMBO trial	Deveza LA, Robbins SR, Duong V, Fu K, Wajon A, Eyles JP, Jongs R, Riordan EA, Oo WM, Hunter DJ.	Osteoarthritis Cartilage. 2021 Nov;29(11):1498-1506. doi: 10.1016/j.joca.2021.07.010. Epub 2021 Jul 24.	Deveza LA	Osteoarthritis Cartilage	2021	2021-07-27			10.1016/j.joca.2021.07.010
35331859	Different changes in the biomarker C-terminal telopeptides of type II collagen (CTX-II) following intra-articular injection of high molecular weight hyaluronic acid and oral non-steroidal anti-inflammatory drugs in patients with knee osteoarthritis: a multi-center randomized controlled study	Ishijima M, Nakamura T, Shimizu K, Hayashi K, Kikuchi H, Soen S, Omori G, Yamashita T, Uchio Y, Chiba J, Ideno Y, Kubota M, Kaneko H, Kurosawa H, Kaneko K; Research Group of Cartilage Metabolism.	Osteoarthritis Cartilage. 2022 Jun;30(6):852-861. doi: 10.1016/j.joca.2022.03.003. Epub 2022 Mar 22.	Ishijima M	Osteoarthritis Cartilage	2022	2022-03-25			10.1016/j.joca.2022.03.003
36089229	Who are likely to benefit from the Good Life with osteoArthritis in Denmark (GLAD) exercise and education program? An effect modifier analysis of a randomised controlled trial	Henriksen M, Nielsen SM, Christensen R, Kristensen LE, Bliddal H, Bartholdy C, Boesen M, Ellegaard K, Hunter DJ, Altman R, Bandak E.	Osteoarthritis Cartilage. 2023 Jan;31(1):106-114. doi: 10.1016/j.joca.2022.09.001. Epub 2022 Sep 8.	Henriksen M	Osteoarthritis Cartilage	2023	2022-09-11			10.1016/j.joca.2022.09.001
36473675	Sustained release of locally delivered celecoxib provides pain relief for osteoarthritis: a proof of concept in dog patients	Tellegen AR, Rudnik-Jansen I, Utomo L, Versteeg S, Beukers M, Maarschalkerweerd R, van Zuilen D, van Klaveren NJ, Houben K, Teske E, van Weeren PR, Karssemakers-Degen N, Mihov G, Thies J, Eijkelkamp N, Creemers LB, Meij BP, Tryfonidou MA.	Osteoarthritis Cartilage. 2023 Mar;31(3):351-362. doi: 10.1016/j.joca.2022.11.008. Epub 2022 Dec 5.	Tellegen AR	Osteoarthritis Cartilage	2023	2022-12-06			10.1016/j.joca.2022.11.008
37652258	Characterization of adverse joint outcomes in patients with osteoarthritis treated with subcutaneous tanezumab	Carrino JA, McAlindon TE, Schnitzer TJ, Guermazi A, Hochberg MC, Conaghan PG, Brown MT, Burr A, Fountaine RJ, Pixton GC, Viktrup L, Verburg KM, West CR.	Osteoarthritis Cartilage. 2023 Dec;31(12):1612-1626. doi: 10.1016/j.joca.2023.08.010. Epub 2023 Aug 29.	Carrino JA	Osteoarthritis Cartilage	2023	2023-08-31			10.1016/j.joca.2023.08.010
38697511	The efficacy and safety of a fixed-dose combination of apocynin and paeonol, APPA, in symptomatic knee OA: A double-blind, randomized, placebo-controlled, clinical trial	Bihlet AR, Byrjalsen I, Andersen JR, Reynolds A, Larkins N, Alexandersen P, Rovsing H, Moots R, Conaghan PG.	Osteoarthritis Cartilage. 2024 Jul;32(7):952-962. doi: 10.1016/j.joca.2024.02.948. Epub 2024 Apr 30.	Bihlet AR	Osteoarthritis Cartilage	2024	2024-05-02			10.1016/j.joca.2024.02.948
8867251	Ro 15-8081 in osteoarthritis of hip and knee: a double-blind placebo-controlled multicentre dose-ranging study on analgesia	Bolnot-Delmas D, Buch JP, Zeidler H, Dougados M.	Pain. 1996 Jan;64(1):99-105. doi: 10.1016/0304-3959(95)00075-5.	Bolnot-Delmas D	Pain	1996	1996-01-01			10.1016/0304-3959(95)00075-5
11240075	Treatment of severe pain from osteoarthritis with slow-release tramadol or dihydrocodeine in combination with NSAID's: a randomised study comparing analgesia, antinociception and gastrointestinal effects	Wilder-Smith CH, Hill L, Spargo K, Kalla A.	Pain. 2001 Mar;91(1-2):23-31. doi: 10.1016/s0304-3959(00)00414-0.	Wilder-Smith CH	Pain	2001	2001-03-10			10.1016/s0304-3959(00)00414-0
11731064	Intra-articular morphine as analgesic in temporomandibular joint arthralgia/osteoarthritis	List T, Tegelberg Å, Haraldson T, Isacsson G.	Pain. 2001 Dec;94(3):275-282. doi: 10.1016/S0304-3959(01)00361-X.	List T	Pain	2001	2001-12-04			10.1016/S0304-3959(01)00361-X
15363872	Efficacy and safety of valdecoxib for treatment of osteoarthritis and rheumatoid arthritis: systematic review of randomised controlled trials	Edwards JE, McQuay HJ, Moore AR.	Pain. 2004 Oct;111(3):286-296. doi: 10.1016/j.pain.2004.07.004.	Edwards JE	Pain	2004	2004-09-15			10.1016/j.pain.2004.07.004
19380203	Efficacy and safety of topical diclofenac containing dimethyl sulfoxide (DMSO) compared with those of topical placebo, DMSO vehicle and oral diclofenac for knee osteoarthritis	Simon LS, Grierson LM, Naseer Z, Bookman AAM, Shainhouse ZJ.	Pain. 2009 Jun;143(3):238-245. doi: 10.1016/j.pain.2009.03.008. Epub 2009 Apr 19.	Simon LS	Pain	2009	2009-04-22			10.1016/j.pain.2009.03.008
22727500	An efficient randomised, placebo-controlled clinical trial with the irreversible fatty acid amide hydrolase-1 inhibitor PF-04457845, which modulates endocannabinoids but fails to induce effective analgesia in patients with pain due to osteoarthritis of the knee	Huggins JP, Smart TS, Langman S, Taylor L, Young T.	Pain. 2012 Sep;153(9):1837-1846. doi: 10.1016/j.pain.2012.04.020. Epub 2012 Jun 21.	Huggins JP	Pain	2012	2012-06-26			10.1016/j.pain.2012.04.020
27007068	Evidence for a central mode of action for etoricoxib (COX-2 inhibitor) in patients with painful knee osteoarthritis	Arendt-Nielsen L, Egsgaard LL, Petersen KK.	Pain. 2016 Aug;157(8):1634-1644. doi: 10.1097/j.pain.0000000000000562.	Arendt-Nielsen L	Pain	2016	2016-03-24			10.1097/j.pain.0000000000000562
30817436	A deeper look at pain variability and its relationship with the placebo response: results from a randomized, double-blind, placebo-controlled clinical trial of naproxen in osteoarthritis of the knee	Treister R, Honigman L, Lawal OD, Lanier RK, Katz NP.	Pain. 2019 Jul;160(7):1522-1528. doi: 10.1097/j.pain.0000000000001538.	Treister R	Pain	2019	2019-03-01			10.1097/j.pain.0000000000001538
39545640	Polmacoxib 2mg in patients with mild to moderate idiopathic osteoarthritis of hip/knee-a randomized, double-anonymous study	Sinha SD, Prasad TB, Konatham B, Sriramadasu SC, Karmakar A, Sharma AK, Verma R, Devireddy SR, Bandi MR, Panapakam M.	Pain Manag. 2024 Sep;14(9):497-506. doi: 10.1080/17581869.2024.2427944. Epub 2024 Nov 15.	Sinha SD	Pain Manag	2024	2024-11-15	PMC11721844		10.1080/17581869.2024.2427944
19496959	A single-blind placebo run-in study of venlafaxine XR for activity-limiting osteoarthritis pain	Sullivan M, Bentley S, Fan MY, Gardner G.	Pain Med. 2009 Jul-Aug;10(5):806-12. doi: 10.1111/j.1526-4637.2009.00637.x. Epub 2009 Jun 1.	Sullivan M	Pain Med	2009	2009-06-06			10.1111/j.1526-4637.2009.00637.x
21332932	Predictors of response to cyclo-oxygenase-2 inhibitors in osteoarthritis: pooled results from two identical trials comparing etoricoxib, celecoxib, and placebo	Bingham CO 3rd, Smugar SS, Wang H, Peloso PM, Gammaitoni A.	Pain Med. 2011 Mar;12(3):352-61. doi: 10.1111/j.1526-4637.2011.01060.x. Epub 2011 Feb 18.	Bingham CO 3rd	Pain Med	2011	2011-02-22			10.1111/j.1526-4637.2011.01060.x
20854305	A comparative subjective assessment study of PENNSAID® and Voltaren Gel®, two topical formulations of diclofenac sodium	Galer BS.	Pain Pract. 2011 May-Jun;11(3):252-60. doi: 10.1111/j.1533-2500.2010.00420.x. Epub 2010 Sep 20.	Galer BS	Pain Pract	2011	2010-09-22			10.1111/j.1533-2500.2010.00420.x
24494935	Assessment of pain and activity using an electronic pain diary and actigraphy device in a randomized, placebo-controlled crossover trial of celecoxib in osteoarthritis of the knee	Trudeau J, Van Inwegen R, Eaton T, Bhat G, Paillard F, Ng D, Tan K, Katz NP.	Pain Pract. 2015 Mar;15(3):247-55. doi: 10.1111/papr.12167. Epub 2014 Feb 5.	Trudeau J	Pain Pract	2015	2014-02-06			10.1111/papr.12167
18443672	Once-daily, controlled-release tramadol and sustained-release diclofenac relieve chronic pain due to osteoarthritis: a randomized controlled trial	Beaulieu AD, Peloso PM, Haraoui B, Bensen W, Thomson G, Wade J, Quigley P, Eisenhoffer J, Harsanyi Z, Darke AC.	Pain Res Manag. 2008 Mar-Apr;13(2):103-10. doi: 10.1155/2008/903784.	Beaulieu AD	Pain Res Manag	2008	2008-04-30	PMC2671218		10.1155/2008/903784
18816899	Re: Beaulieu AD, Peloso PM, Haraoui B, et al. Once-daily, controlled-release tramadol and sustained-release diclofenac relieve chronic pain to to osteoarthritis: a randomized controlled trial. Pain Res Manage 2008; 13:103-10, and Thorne C, Beaulieu AD, Callaghan DJ, et. al. A randomized, double-blind, crossover comparison of the efficacy and safety of oral controlled-release tramadol and placebo …	Champion P.	Pain Res Manag. 2008 Jul-Aug;13(4):342. doi: 10.1155/2008/181659.	Champion P	Pain Res Manag	2008	2008-09-27	PMC2671321		10.1155/2008/181659
22308653	Comparing analgesic effects of a topical herbal mixed medicine with salicylate in patients with knee osteoarthritis	Zahmatkash M, Vafaeenasab MR.	Pak J Biol Sci. 2011 Jul 1;14(13):715-9. doi: 10.3923/pjbs.2011.715.719.	Zahmatkash M	Pak J Biol Sci	2011	2012-02-08			10.3923/pjbs.2011.715.719
8348110	Randomized double-blind study of nabumetone and piroxicam in the treatment of osteoarthritis in Dutch general practice: efficacy and tolerability	De Bock GH, Hermans J, Mulder JD.	Pharm World Sci. 1993 Jun 18;15(3):132-8. doi: 10.1007/BF02113942.	De Bock GH	Pharm World Sci	1993	1993-06-18			10.1007/BF02113942
8873228	Health-related quality of life assessments in osteoarthritis during NSAID treatment	de Bock GH, Hermans J, van Marwijk HW, Kaptein AA, Mulder JD.	Pharm World Sci. 1996 Aug;18(4):130-6. doi: 10.1007/BF00717728.	de Bock GH	Pharm World Sci	1996	1996-08-01			10.1007/BF00717728
10176148	Medico-economic analysis of diacerein with or without standard therapy in the treatment of osteoarthritis	Fagnani F, Bouvenot G, Valat JP, Bardin T, Berdah L, Lafuma A, Bono I, Eschwege E, Dreiser RL.	Pharmacoeconomics. 1998 Jan;13(1 Pt 2):135-46. doi: 10.2165/00019053-199813010-00013.	Fagnani F	Pharmacoeconomics	1998	1997-12-08			10.2165/00019053-199813010-00013
21062104	Value of information in the osteoarthritis setting: cost effectiveness of COX-2 selective inhibitors, traditional NSAIDs and proton pump inhibitors	Latimer N, Lord J, Grant RL, O'Mahony R, Dickson J, Conaghan PG.	Pharmacoeconomics. 2011 Mar;29(3):225-37. doi: 10.2165/11584200-000000000-00000.	Latimer N	Pharmacoeconomics	2011	2010-11-11			10.2165/11584200-000000000-00000
7816787	Comparative studies with tolfenamic acid in rheumatic disorders	Ardia A, Franchini S, Baggio A, Cornelli U.	Pharmacol Toxicol. 1994;75 Suppl 2:66-71. doi: 10.1111/j.1600-0773.1994.tb02002.x.	Ardia A	Pharmacol Toxicol	1994	1994-01-01			10.1111/j.1600-0773.1994.tb02002.x
10555933	Evaluation of the functional status aspects of health-related quality of life of patients with osteoarthritis treated with celecoxib	Zhao SZ, McMillen JI, Markenson JA, Dedhiya SD, Zhao WW, Osterhaus JT, Yu SS.	Pharmacotherapy. 1999 Nov;19(11):1269-78. doi: 10.1592/phco.19.16.1269.30879.	Zhao SZ	Pharmacotherapy	1999	1999-11-11			10.1592/phco.19.16.1269.30879
20048527	Functional improvement with hylan G-F 20 in patients with knee osteoarthritis	Brander VA, Stadler TS.	Phys Sportsmed. 2009 Oct;37(3):38-48. doi: 10.3810/psm.2009.10.1728.	Brander VA	Phys Sportsmed	2009	2010-01-06			10.3810/psm.2009.10.1728
20631460	Safety and efficacy of topical diclofenac sodium 1% gel in knee osteoarthritis: a randomized controlled trial	Baraf HS, Gold MS, Clark MB, Altman RD.	Phys Sportsmed. 2010 Jun;38(2):19-28. doi: 10.3810/psm.2010.06.1779.	Baraf HS	Phys Sportsmed	2010	2010-07-16			10.3810/psm.2010.06.1779
22030938	An open-label, long-term safety and tolerability trial of diclofenac sodium 1% gel in patients with knee osteoarthritis	Peniston JH, Gold MS, Alwine LK.	Phys Sportsmed. 2011 Sep;39(3):31-8. doi: 10.3810/psm.2011.09.1918.	Peniston JH	Phys Sportsmed	2011	2011-10-28			10.3810/psm.2011.09.1918
26165391	Gastroprotective efficacy and safety of single-tablet ibuprofen/famotidine vs ibuprofen in older persons	Bello AE, Kent JD, Holt RJ.	Phys Sportsmed. 2015 Jul;43(3):193-9. doi: 10.1080/00913847.2015.1066229. Epub 2015 Jul 13.	Bello AE	Phys Sportsmed	2015	2015-07-14			10.1080/00913847.2015.1066229
26313454	Onset and durability of pain relief in knee osteoarthritis: Pooled results from two placebo trials of naproxen/esomeprazole combination and celecoxib	Holt RJ, Fort JG, Grahn AY, Kent JD, Bello AE.	Phys Sportsmed. 2015 Jul;43(3):200-12. doi: 10.1080/00913847.2015.1074852. Epub 2015 Aug 3.	Holt RJ	Phys Sportsmed	2015	2015-08-28			10.1080/00913847.2015.1074852
11185727	Efficacy and tolerance of Harpagophytum procumbens versus diacerhein in treatment of osteoarthritis	Chantre P, Cappelaere A, Leblan D, Guedon D, Vandermander J, Fournie B.	Phytomedicine. 2000 Jun;7(3):177-83. doi: 10.1016/S0944-7113(00)80001-X.	Chantre P	Phytomedicine	2000	2001-02-24			10.1016/S0944-7113(00)80001-X
12587686	Bromelain reduces mild acute knee pain and improves well-being in a dose-dependent fashion in an open study of otherwise healthy adults	Walker AF, Bundy R, Hicks SM, Middleton RW.	Phytomedicine. 2002 Dec;9(8):681-6. doi: 10.1078/094471102321621269.	Walker AF	Phytomedicine	2002	2003-02-18			10.1078/094471102321621269
12622457	Efficacy and tolerability of Boswellia serrata extract in treatment of osteoarthritis of knee--a randomized double blind placebo controlled trial	Kimmatkar N, Thawani V, Hingorani L, Khiyani R.	Phytomedicine. 2003 Jan;10(1):3-7. doi: 10.1078/094471103321648593.	Kimmatkar N	Phytomedicine	2003	2003-03-08			10.1078/094471103321648593
15330493	A herbal remedy, Hyben Vital (stand. powder of a subspecies of Rosa canina fruits), reduces pain and improves general wellbeing in patients with osteoarthritis--a double-blind, placebo-controlled, randomised trial	Rein E, Kharazmi A, Winther K.	Phytomedicine. 2004 Jul;11(5):383-91. doi: 10.1016/j.phymed.2004.01.001.	Rein E	Phytomedicine	2004	2004-08-28			10.1016/j.phymed.2004.01.001
17169543	Efficacy of a comfrey root (Symphyti offic. radix) extract ointment in the treatment of patients with painful osteoarthritis of the knee: results of a double-blind, randomised, bicenter, placebo-controlled trial	Grube B, Grünwald J, Krug L, Staiger C.	Phytomedicine. 2007 Jan;14(1):2-10. doi: 10.1016/j.phymed.2006.11.006. Epub 2006 Dec 13.	Grube B	Phytomedicine	2007	2006-12-16			10.1016/j.phymed.2006.11.006
16041739	Efficacy and tolerance of atrisin in degenerative and inflammatory joint disorders	Sohail MT, Chaudhry MI, Usman MK, Mian T, Ishaq MN.	Phytother Res. 2005 Apr;19(4):365-8. doi: 10.1002/ptr.1680.	Sohail MT	Phytother Res	2005	2005-07-26			10.1002/ptr.1680
18570266	Effect of pine bark extract (Pycnogenol) on symptoms of knee osteoarthritis	Cisár P, Jány R, Waczulíková I, Sumegová K, Muchová J, Vojtassák J, Duraćková Z, Lisý M, Rohdewald P.	Phytother Res. 2008 Aug;22(8):1087-92. doi: 10.1002/ptr.2461.	Cisár P	Phytother Res	2008	2008-06-24			10.1002/ptr.2461
24853120	Curcuminoid treatment for knee osteoarthritis: a randomized double-blind placebo-controlled trial	Panahi Y, Rahimnia AR, Sharafi M, Alishiri G, Saburi A, Sahebkar A.	Phytother Res. 2014 Nov;28(11):1625-31. doi: 10.1002/ptr.5174. Epub 2014 May 22.	Panahi Y	Phytother Res	2014	2014-05-24			10.1002/ptr.5174
32180294	Herbal formulation "turmeric extract, black pepper, and ginger" versus Naproxen for chronic knee osteoarthritis: A randomized, double-blind, controlled clinical trial	Heidari-Beni M, Moravejolahkami AR, Gorgian P, Askari G, Tarrahi MJ, Bahreini-Esfahani N.	Phytother Res. 2020 Aug;34(8):2067-2073. doi: 10.1002/ptr.6671. Epub 2020 Mar 16.	Heidari-Beni M	Phytother Res	2020	2020-03-18			10.1002/ptr.6671
31986170	A comparative study of the efficacy of NAXOZOL compared to celecoxib in patients with osteoarthritis	Park MS, Kang CN, Lee WS, Kim HJ, Lee S, Kim JH, Shin SJ, Moon SH.	PLoS One. 2020 Jan 27;15(1):e0226184. doi: 10.1371/journal.pone.0226184. eCollection 2020.	Park MS	PLoS One	2020	2020-01-28	PMC6984721		10.1371/journal.pone.0226184
32991606	Efficacy and safety of short-term use of a pelubiprofen CR and aceclofenac in patients with symptomatic knee osteoarthritis: A double-blinded, randomized, multicenter, active drug comparative, parallel-group, phase IV, non-inferiority clinical trial	Shin JY, Chang MJ, Kim MK, Kang SB, Kim KI, Park HG, Lee S, Kim SH, Han SB, Lee HJ, Moon YW, Yoo JD.	PLoS One. 2020 Sep 29;15(9):e0238024. doi: 10.1371/journal.pone.0238024. eCollection 2020.	Shin JY	PLoS One	2020	2020-09-29	PMC7523996		10.1371/journal.pone.0238024
36126039	Enflicoxib for canine osteoarthritis: A randomized, blind, multicentre, non-inferiority clinical trial compared to mavacoxib	Salichs M, Badiella L, Sarasola P, Homedes J.	PLoS One. 2022 Sep 20;17(9):e0274800. doi: 10.1371/journal.pone.0274800. eCollection 2022.	Salichs M	PLoS One	2022	2022-09-20	PMC9488826		10.1371/journal.pone.0274800
20675975	Morphine sulfate and naltrexone hydrochloride extended release capsules in patients with chronic osteoarthritis pain	Katz N, Hale M, Morris D, Stauffer J.	Postgrad Med. 2010 Jul;122(4):112-28. doi: 10.3810/pgm.2010.07.2179.	Katz N	Postgrad Med	2010	2010-08-03			10.3810/pgm.2010.07.2179
21084786	Topical nonsteroidal anti-inflammatory drugs for osteoarthritis	Barthel HR, Axford-Gatley RA.	Postgrad Med. 2010 Nov;122(6):98-106. doi: 10.3810/pgm.2010.11.2227.	Barthel HR	Postgrad Med	2010	2010-11-19			10.3810/pgm.2010.11.2227
22104466	Diclofenac sodium topical solution 1.5% w/w with dimethyl sulfoxide compared with placebo for the treatment of osteoarthritis: pooled safety results	Roth SH, Fuller P.	Postgrad Med. 2011 Nov;123(6):180-8. doi: 10.3810/pgm.2011.11.2507.	Roth SH	Postgrad Med	2011	2011-11-23			10.3810/pgm.2011.11.2507
24547601	Topical therapies in the management of chronic pain	Stanos SP, Galluzzi KE.	Postgrad Med. 2013 Jul;125(4 Suppl 1):25-33. doi: 10.1080/00325481.2013.1110567111.	Stanos SP	Postgrad Med	2013	2014-02-20			10.1080/00325481.2013.1110567111
25141246	Risk of upper gastrointestinal ulcers in patients with osteoarthritis receiving single-tablet ibuprofen/famotidine versus ibuprofen alone: pooled efficacy and safety analyses of two randomized, double-blind, comparison trials	Bello AE, Kent JD, Grahn AY, Rice P, Holt RJ.	Postgrad Med. 2014 Jul;126(4):82-91. doi: 10.3810/pgm.2014.07.2786.	Bello AE	Postgrad Med	2014	2014-08-21			10.3810/pgm.2014.07.2786
25913498	Low-dose SoluMatrix diclofenac in the treatment of osteoarthritis: A 1-year, open-label, Phase III safety study	Altman RD, Strand V, Hochberg MC, Gibofsky A, Markenson JA, Hopkins WE, Cryer B, Kivitz A, Nezzer J, Imasogie O, Young CL.	Postgrad Med. 2015 Jun;127(5):517-28. doi: 10.1080/00325481.2015.1040716. Epub 2015 Apr 27.	Altman RD	Postgrad Med	2015	2015-04-28			10.1080/00325481.2015.1040716
20547600	A randomised controlled trial of subcutaneous sodium salicylate therapy for osteoarthritis of the thumb	Smith AS, Doré CJ, Dennis L, Julius A, Mackworth-Young CG.	Postgrad Med J. 2010 Jun;86(1016):341-5. doi: 10.1136/pgmj.2009.087643.	Smith AS	Postgrad Med J	2010	2010-06-16			10.1136/pgmj.2009.087643
22419143	[Ibuprofen/paracetamol combination therapy is more effective than monotherapy in knee pain, but increases bleeding risk]	Woitzek K.	Praxis (Bern 1994). 2012 Mar 14;101(6):427-8. doi: 10.1024/1661-8157/a000871.	Woitzek K	Praxis (Bern 1994)	2012	2012-03-16			10.1024/1661-8157/a000871
2616586	Compared effects of isoxicam and indomethacin on the urinary excretion of prostaglandins in degenerative articular diseases	Sassard J, Geoffroy J, Ferry N, Benzoni D, Mathieu M, Lejeune E, Llorca G.	Prostaglandins Leukot Essent Fatty Acids. 1989 Nov;38(2):107-11. doi: 10.1016/0952-3278(89)90093-8.	Sassard J	Prostaglandins Leukot Essent Fatty Acids	1989	1989-11-01			10.1016/0952-3278(89)90093-8
34463759	Auricular acupressure for treating early stage of knee osteoarthritis: a randomized, sham-controlled prospective study	Zhang X, He B, Wang H, Sun X.	QJM. 2022 Aug 13;115(8):525-529. doi: 10.1093/qjmed/hcab230.	Zhang X	QJM	2022	2021-08-31			10.1093/qjmed/hcab230
19370185	Efficacy and safety of two generic copies of nimesulide in patients with low back pain or knee osteoarthritis	Ilic KV, Sefik-Bukilica M, Jankovic S, Vujasinovic-Stupar N.	Reumatismo. 2009 Jan-Mar;61(1):27-33. doi: 10.4081/reumatismo.2009.27.	Ilic KV	Reumatismo	2009	2009-04-17			10.4081/reumatismo.2009.27
29102588	Effect of weight losing on the clinical status improvement of patients with knee osteoarthritis	Sadeghi A, Rad ZA, Sajedi B, Heydari AH, Akbarieh S, Jafari B.	Reumatol Clin (Engl Ed). 2019 Mar-Apr;15(2):73-76. doi: 10.1016/j.reuma.2017.06.016. Epub 2017 Nov 2.	Sadeghi A	Reumatol Clin (Engl Ed)	2019	2017-11-06			10.1016/j.reuma.2017.06.016
15860188	[Pharmacological treatment of osteoarthritis. Expectations and reality]	Mulero Mendoza J.	Rev Clin Esp. 2005 Apr;205(4):168-71. doi: 10.1157/13074163.	Mulero Mendoza J	Rev Clin Esp	2005	2005-04-30			10.1157/13074163
10356424	Nutraceuticals as therapeutic agents in osteoarthritis. The role of glucosamine, chondroitin sulfate, and collagen hydrolysate	Deal CL, Moskowitz RW.	Rheum Dis Clin North Am. 1999 May;25(2):379-95. doi: 10.1016/s0889-857x(05)70074-0.	Deal CL	Rheum Dis Clin North Am	1999	1999-06-05			10.1016/s0889-857x(05)70074-0
2150570	Etodolac: efficacy in osteoarthritis and effects on chondrocyte function	Bacon PA.	Rheumatol Int. 1990;10 Suppl:3-7. doi: 10.1007/BF02274749.	Bacon PA	Rheumatol Int	1990	1990-01-01			10.1007/BF02274749
17318618	Choosing between NSAID and arnica for topical treatment of hand osteoarthritis in a randomised, double-blind study	Widrig R, Suter A, Saller R, Melzer J.	Rheumatol Int. 2007 Apr;27(6):585-91. doi: 10.1007/s00296-007-0304-y. Epub 2007 Feb 22.	Widrig R	Rheumatol Int	2007	2007-02-24			10.1007/s00296-007-0304-y
23443332	Morphological adaptation of muscle collagen and receptor of advanced glycation end product (RAGE) in osteoarthritis patients with 12 weeks of resistance training: influence of anti-inflammatory or glucosamine treatment	Mattiello-Sverzut AC, Petersen SG, Kjaer M, Mackey AL.	Rheumatol Int. 2013 Sep;33(9):2215-24. doi: 10.1007/s00296-013-2698-z. Epub 2013 Feb 27.	Mattiello-Sverzut AC	Rheumatol Int	2013	2013-02-28			10.1007/s00296-013-2698-z
23832291	Comparison of the efficacy of ketoprofen phonophoresis, ultrasound, and short-wave diathermy in knee osteoarthritis	Boyaci A, Tutoglu A, Boyaci N, Aridici R, Koca I.	Rheumatol Int. 2013 Nov;33(11):2811-8. doi: 10.1007/s00296-013-2815-z. Epub 2013 Jul 6.	Boyaci A	Rheumatol Int	2013	2013-07-09			10.1007/s00296-013-2815-z
24531687	Efficacy and safety of PG201 (Layla(®)) and celecoxib in the treatment of symptomatic knee osteoarthritis: a double-blinded, randomized, multi-center, active drug comparative, parallel-group, non-inferiority, phase III study	Yoo WH, Yoo HG, Park SH, Baek HJ, Lee YJ, Shim SC, Kang SW, Kim HA, Song JS, Suh CH, Choi SJ, Yoon BY, Tae DN, Ko HS, Song YW.	Rheumatol Int. 2014 Oct;34(10):1369-78. doi: 10.1007/s00296-014-2964-8. Epub 2014 Feb 16.	Yoo WH	Rheumatol Int	2014	2014-02-18			10.1007/s00296-014-2964-8
30003324	Comparative short-term effectiveness of ibuprofen gel and cream phonophoresis in patients with knee osteoarthritis	Coskun Benlidayi I, Gokcen N, Basaran S.	Rheumatol Int. 2018 Oct;38(10):1927-1932. doi: 10.1007/s00296-018-4099-9. Epub 2018 Jul 12.	Coskun Benlidayi I	Rheumatol Int	2018	2018-07-14			10.1007/s00296-018-4099-9
10908688	A randomized controlled trial comparing topical piroxicam gel with a homeopathic gel in osteoarthritis of the knee	van Haselen RA, Fisher PA.	Rheumatology (Oxford). 2000 Jul;39(7):714-9. doi: 10.1093/rheumatology/39.7.714.	van Haselen RA	Rheumatology (Oxford)	2000	2000-07-26			10.1093/rheumatology/39.7.714
11035129	The long-term effects of non-steroidal anti-inflammatory drugs in osteoarthritis of the knee: a randomized placebo-controlled trial	Scott DL, Berry H, Capell H, Coppock J, Daymond T, Doyle DV, Fernandes L, Hazleman B, Hunter J, Huskisson EC, Jawad A, Jubb R, Kennedy T, McGill P, Nichol F, Palit J, Webley M, Woolf A, Wotjulewski J.	Rheumatology (Oxford). 2000 Oct;39(10):1095-101. doi: 10.1093/rheumatology/39.10.1095.	Scott DL	Rheumatology (Oxford)	2000	2000-10-18			10.1093/rheumatology/39.10.1095
11276798	Celecoxib clinical profile	Tive L.	Rheumatology (Oxford). 2000 Dec;39 Suppl 2:21-8; discussion 57-9. doi: 10.1093/rheumatology/39.suppl_2.21.	Tive L	Rheumatology (Oxford)	2000	2001-03-30			10.1093/rheumatology/39.suppl_2.21
12209041	Results of a randomized, dose-ranging trial of etoricoxib in patients with osteoarthritis	Gottesdiener K, Schnitzer T, Fisher C, Bockow B, Markenson J, Ko A, DeTora L, Curtis S, Geissler L, Gertz BJ; Protocol 007 Study Group.	Rheumatology (Oxford). 2002 Sep;41(9):1052-61. doi: 10.1093/rheumatology/41.9.1052.	Gottesdiener K	Rheumatology (Oxford)	2002	2002-09-05			10.1093/rheumatology/41.9.1052
14585916	Measuring dyspepsia-related health in randomized trials: the Severity of Dyspepsia Assessment (SODA) and its use in treatment with NSAIDs and COX-2-specific inhibitors	Rabeneck L.	Rheumatology (Oxford). 2003 Nov;42 Suppl 3:iii32-9. doi: 10.1093/rheumatology/keg496.	Rabeneck L	Rheumatology (Oxford)	2003	2003-10-31			10.1093/rheumatology/keg496
14752172	Licofelone--clinical update on a novel LOX/COX inhibitor for the treatment of osteoarthritis	Alvaro-Gracia JM.	Rheumatology (Oxford). 2004 Feb;43 Suppl 1:i21-5. doi: 10.1093/rheumatology/keh105.	Alvaro-Gracia JM	Rheumatology (Oxford)	2004	2004-01-31			10.1093/rheumatology/keh105
14762227	Celecoxib 200 mg q.d. is efficacious in the management of osteoarthritis of the knee or hip regardless of the time of dosing	Stengaard-Pedersen K, Ekesbo R, Karvonen AL, Lyster M.	Rheumatology (Oxford). 2004 May;43(5):592-5. doi: 10.1093/rheumatology/keh121. Epub 2004 Feb 3.	Stengaard-Pedersen K	Rheumatology (Oxford)	2004	2004-02-06			10.1093/rheumatology/keh121
16287921	Inhibition of COX-2 by celecoxib in the canine groove model of osteoarthritis	Mastbergen SC, Marijnissen AC, Vianen ME, Zoer B, van Roermund PM, Bijlsma JW, Lafeber FP.	Rheumatology (Oxford). 2006 Apr;45(4):405-13. doi: 10.1093/rheumatology/kei187. Epub 2005 Nov 15.	Mastbergen SC	Rheumatology (Oxford)	2006	2005-11-17			10.1093/rheumatology/kei187
16449370	Analgesic action of acetaminophen in symptomatic osteoarthritis of the knee	Shen H, Sprott H, Aeschlimann A, Gay RE, Michel BA, Gay S, Sprott H.	Rheumatology (Oxford). 2006 Jun;45(6):765-70. doi: 10.1093/rheumatology/kei253. Epub 2006 Jan 31.	Shen H	Rheumatology (Oxford)	2006	2006-02-02			10.1093/rheumatology/kei253
16777855	Celecoxib compared with sustained-release paracetamol for osteoarthritis: a series of n-of-1 trials	Yelland MJ, Nikles CJ, McNairn N, Del Mar CB, Schluter PJ, Brown RM.	Rheumatology (Oxford). 2007 Jan;46(1):135-40. doi: 10.1093/rheumatology/kel195. Epub 2006 Jun 15.	Yelland MJ	Rheumatology (Oxford)	2007	2006-06-17			10.1093/rheumatology/kel195
16936327	Efficacy and safety of etoricoxib 30 mg and celecoxib 200 mg in the treatment of osteoarthritis in two identically designed, randomized, placebo-controlled, non-inferiority studies	Bingham CO 3rd, Sebba AI, Rubin BR, Ruoff GE, Kremer J, Bird S, Smugar SS, Fitzgerald BJ, O'Brien K, Tershakovec AM.	Rheumatology (Oxford). 2007 Mar;46(3):496-507. doi: 10.1093/rheumatology/kel296. Epub 2006 Aug 27.	Bingham CO 3rd	Rheumatology (Oxford)	2007	2006-08-29			10.1093/rheumatology/kel296
18511476	Cost-effectiveness of advising the use of topical or oral ibuprofen for knee pain; the TOIB study [ISRCTN: 79353052]	Castelnuovo E, Cross P, Mt-Isa S, Spencer A, Underwood M; TOIB study team.	Rheumatology (Oxford). 2008 Jul;47(7):1077-81. doi: 10.1093/rheumatology/ken128. Epub 2008 May 29.	Castelnuovo E	Rheumatology (Oxford)	2008	2008-05-31			10.1093/rheumatology/ken128
19223284	Cardiovascular safety and gastrointestinal tolerability of etoricoxib vs diclofenac in a randomized controlled clinical trial (The MEDAL study)	Combe B, Swergold G, McLay J, McCarthy T, Zerbini C, Emery P, Connors L, Kaur A, Curtis S, Laine L, Cannon CP.	Rheumatology (Oxford). 2009 Apr;48(4):425-32. doi: 10.1093/rheumatology/kep005. Epub 2009 Feb 17.	Combe B	Rheumatology (Oxford)	2009	2009-02-19			10.1093/rheumatology/kep005
19589894	Early response to COX-2 inhibitors as a predictor of overall response in osteoarthritis: pooled results from two identical trials comparing etoricoxib, celecoxib and placebo	Bingham CO 3rd, Smugar SS, Wang H, Tershakovec AM.	Rheumatology (Oxford). 2009 Sep;48(9):1122-7. doi: 10.1093/rheumatology/kep184. Epub 2009 Jul 9.	Bingham CO 3rd	Rheumatology (Oxford)	2009	2009-07-11			10.1093/rheumatology/kep184
23300331	Methotrexate for pain relief in knee osteoarthritis: an open-label study	Wenham CY, Grainger AJ, Hensor EM, Caperon AR, Ash ZR, Conaghan PG.	Rheumatology (Oxford). 2013 May;52(5):888-92. doi: 10.1093/rheumatology/kes386. Epub 2013 Jan 7.	Wenham CY	Rheumatology (Oxford)	2013	2013-01-10			10.1093/rheumatology/kes386
23365148	Ayurvedic medicine offers a good alternative to glucosamine and celecoxib in the treatment of symptomatic knee osteoarthritis: a randomized, double-blind, controlled equivalence drug trial	Chopra A, Saluja M, Tillu G, Sarmukkaddam S, Venugopalan A, Narsimulu G, Handa R, Sumantran V, Raut A, Bichile L, Joshi K, Patwardhan B.	Rheumatology (Oxford). 2013 Aug;52(8):1408-17. doi: 10.1093/rheumatology/kes414. Epub 2013 Jan 30.	Chopra A	Rheumatology (Oxford)	2013	2013-02-01			10.1093/rheumatology/kes414
23542612	A multicentre, randomized, placebo- and active-controlled trial comparing the efficacy and safety of topical ketoprofen in Transfersome gel (IDEA-033) with ketoprofen-free vehicle (TDT 064) and oral celecoxib for knee pain associated with osteoarthritis	Conaghan PG, Dickson J, Bolten W, Cevc G, Rother M.	Rheumatology (Oxford). 2013 Jul;52(7):1303-12. doi: 10.1093/rheumatology/ket133. Epub 2013 Mar 28.	Conaghan PG	Rheumatology (Oxford)	2013	2013-04-02			10.1093/rheumatology/ket133
26705327	Pulsed electromagnetic fields in knee osteoarthritis: a double blind, placebo-controlled, randomized clinical trial	Bagnato GL, Miceli G, Marino N, Sciortino D, Bagnato GF.	Rheumatology (Oxford). 2016 Apr;55(4):755-62. doi: 10.1093/rheumatology/kev426. Epub 2015 Dec 24.	Bagnato GL	Rheumatology (Oxford)	2016	2015-12-26	PMC4795538		10.1093/rheumatology/kev426
28339999	Bone curvature changes can predict the impact of treatment on cartilage volume loss in knee osteoarthritis: data from a 2-year clinical trial	Raynauld JP, Pelletier JP, Delorme P, Dodin P, Abram F, Martel-Pelletier J.	Rheumatology (Oxford). 2017 Jun 1;56(6):989-998. doi: 10.1093/rheumatology/kew504.	Raynauld JP	Rheumatology (Oxford)	2017	2017-03-25			10.1093/rheumatology/kew504
32521015	An international, multicentre, double-blind, randomized study (DISSCO): effect of diacerein vs celecoxib on symptoms in knee osteoarthritis	Pelletier JP, Raynauld JP, Dorais M, Bessette L, Dokoupilova E, Morin F, Pavelka K, Paiement P, Martel-Pelletier J; DISSCO Trial Investigator Group.	Rheumatology (Oxford). 2020 Dec 1;59(12):3858-3868. doi: 10.1093/rheumatology/keaa072.	Pelletier JP	Rheumatology (Oxford)	2020	2020-06-11	PMC7733720		10.1093/rheumatology/keaa072
33006602	Sustained-release diclofenac conjugated to hyaluronate (diclofenac etalhyaluronate) for knee osteoarthritis: a randomized phase 2 study	Nishida Y, Kano K, Nobuoka Y, Seo T.	Rheumatology (Oxford). 2021 Mar 2;60(3):1435-1444. doi: 10.1093/rheumatology/keaa605.	Nishida Y	Rheumatology (Oxford)	2021	2020-10-02	PMC7937021		10.1093/rheumatology/keaa605
33197270	Individual responses to topical ibuprofen gel or capsaicin cream for painful knee osteoarthritis: a series of n-of-1 trials	Persson MSM, Stocks J, Sarmanova A, Fernandes G, Walsh DA, Doherty M, Zhang W.	Rheumatology (Oxford). 2021 May 14;60(5):2231-2237. doi: 10.1093/rheumatology/keaa561.	Persson MSM	Rheumatology (Oxford)	2021	2020-11-16			10.1093/rheumatology/keaa561
34215704	Hydroxychloroquine in patients with inflammatory and erosive osteoarthritis of the hands: results of the OA-TREAT study-a randomised, double-blind, placebo-controlled, multicentre, investigator-initiated trial	Kedor C, Detert J, Rau R, Wassenberg S, Listing J, Klaus P, Braun T, Hermann W, Weiner SM, Buttgereit F, Burmester GR.	RMD Open. 2021 Jul;7(2):e001660. doi: 10.1136/rmdopen-2021-001660.	Kedor C	RMD Open	2021	2021-07-03	PMC8256837		10.1136/rmdopen-2021-001660
8266016	Sulglycotide in the prevention of nonsteroidal anti-inflammatory drug-induced gastroduodenal mucosal injury. A controlled double-blind, double-dummy, randomized endoscopic study versus placebo in rheumatic patients	Bianchi Porro G, Montrone F, Petrillo M, Caruso I, Ardizzone S.	Scand J Gastroenterol. 1993 Oct;28(10):875-8. doi: 10.3109/00365529309103128.	Bianchi Porro G	Scand J Gastroenterol	1993	1993-10-01			10.3109/00365529309103128
9051872	A randomized, double-blind, crossover comparative endoscopy study on the gastroduodenal tolerability of a highly specific cyclooxygenase-2 inhibitor, flosulide, and naproxen	Bjarnason I, Macpherson A, Rotman H, Schupp J, Hayllar J.	Scand J Gastroenterol. 1997 Feb;32(2):126-30. doi: 10.3109/00365529709000182.	Bjarnason I	Scand J Gastroenterol	1997	1997-02-01			10.3109/00365529709000182
11145280	Selective inhibitors of COX-2--are they safe for the stomach?	Giercksky KE, Haglund U, Rask-Madsen J.	Scand J Gastroenterol. 2000 Nov;35(11):1121-4. doi: 10.1080/003655200750056565.	Giercksky KE	Scand J Gastroenterol	2000	2001-01-06			10.1080/003655200750056565
28850367	A randomized study to evaluate the analgesic efficacy of a single dose of the TRPV1 antagonist mavatrep in patients with osteoarthritis	Mayorga AJ, Flores CM, Trudeau JJ, Moyer JA, Shalayda K, Dale M, Frustaci ME, Katz N, Manitpisitkul P, Treister R, Ratcliffe S, Romano G.	Scand J Pain. 2017 Oct;17:134-143. doi: 10.1016/j.sjpain.2017.07.021. Epub 2017 Aug 24.	Mayorga AJ	Scand J Pain	2017	2017-08-30			10.1016/j.sjpain.2017.07.021
8091142	Effect of cimetidine on gastrointestinal symptoms in patients taking nonsteroidal anti-inflammatory drugs. A large double-blind placebo controlled study	Rugstad HE, Giercksky KE, Husby G, Holme I.	Scand J Rheumatol. 1994;23(4):177-82. doi: 10.3109/03009749409103057.	Rugstad HE	Scand J Rheumatol	1994	1994-01-01			10.3109/03009749409103057
9310109	Local NSAID gel (eltenac) in the treatment of osteoarthritis of the knee. A double blind study comparing eltenac with oral diclofenac and placebo gel	Sandelin J, Harilainen A, Crone H, Hamberg P, Forsskåhl B, Tamelander G.	Scand J Rheumatol. 1997;26(4):287-92. doi: 10.3109/03009749709105318.	Sandelin J	Scand J Rheumatol	1997	1997-01-01			10.3109/03009749709105318
9506875	A double-blind, randomized, placebo-controlled study of efficacy and tolerance of meloxicam treatment in patients with osteoarthritis of the knee	Lund B, Distel M, Bluhmki E.	Scand J Rheumatol. 1998;27(1):32-7. doi: 10.1080/030097498441146.	Lund B	Scand J Rheumatol	1998	1998-03-20			10.1080/030097498441146
11252686	Celecoxib versus diclofenac in the management of osteoarthritis of the knee	McKenna F, Borenstein D, Wendt H, Wallemark C, Lefkowith JB, Geis GS.	Scand J Rheumatol. 2001;30(1):11-8. doi: 10.1080/030097401750065265.	McKenna F	Scand J Rheumatol	2001	2001-03-17			10.1080/030097401750065265
11252687	Tolerability profiles of rofecoxib (Vioxx) and Arthrotec. A comparison of six weeks treatment in patients with osteoarthritis	Acevedo E, Castañeda O, Ugaz M, Beaulieu AD, Pons-Estel B, Caeiro F, Casas N, Garza-Elizondo M, Irazoque F, Hinojosa W, Gutierrez-Ureña S, Vandormael K, Rodgers DB, Laurenzi M.	Scand J Rheumatol. 2001;30(1):19-24. doi: 10.1080/030097401750065274.	Acevedo E	Scand J Rheumatol	2001	2001-03-17			10.1080/030097401750065274
11578021	Symptoms modifying effect of avocado/soybean unsaponifiables (ASU) in knee osteoarthritis. A double blind, prospective, placebo-controlled study	Appelboom T, Schuermans J, Verbruggen G, Henrotin Y, Reginster JY.	Scand J Rheumatol. 2001;30(4):242-7. doi: 10.1080/030097401316909602.	Appelboom T	Scand J Rheumatol	2001	2001-10-02			10.1080/030097401316909602
12492248	Comparison of low-dose rofecoxib versus 1000 mg naproxen in patients with osteoarthritis. Results of two randomized treatment trials of six weeks duration	Myllykangas-Luosujärvi R, Lu HS, Chen SL, Choon D, Amante C, Chow CT, Pasero G, Genti G, Sarembock B, Zerbini CA, Vrijens F, Moan A, Rodgers DB, De Tora L, Laurenzi M; Naproxen 901 OF study group Naproxen 901 OC study group.	Scand J Rheumatol. 2002;31(6):337-44. doi: 10.1080/030097402320817059.	Myllykangas-Luosujärvi R	Scand J Rheumatol	2002	2002-12-21			10.1080/030097402320817059
19165648	A randomized, multicentre, double-blind, parallel-group study to assess the adverse event-related discontinuation rate with celecoxib and diclofenac in elderly patients with osteoarthritis	Dahlberg LE, Holme I, Høye K, Ringertz B.	Scand J Rheumatol. 2009 Mar-Apr;38(2):133-43. doi: 10.1080/03009740802419065.	Dahlberg LE	Scand J Rheumatol	2009	2009-01-24			10.1080/03009740802419065
2137644	Design and conduct of clinical trials in osteoarthritis	Altman RD.	Scand J Rheumatol Suppl. 1990;81:24-7. doi: 10.3109/03009749009096942.	Altman RD	Scand J Rheumatol Suppl	1990	1990-01-01			10.3109/03009749009096942
2688079	A randomised double-blind multicentre trial comparing tenoxicam and ketoprofen in osteoarthritis	Ejstrup L, Knudsen JV, Petersen L.	Scand J Rheumatol Suppl. 1989;80:48-53. doi: 10.3109/03009748909103712.	Ejstrup L	Scand J Rheumatol Suppl	1989	1989-01-01			10.3109/03009748909103712
2688081	A double-blind randomised multicentre study with tenoxicam, piroxicam and diclofenac sodium retard in the treatment of ambulant patients with osteoarthritis and extra-articular rheumatism	Moser U, Waldburger H, Schwarz HA, Gobelet CA.	Scand J Rheumatol Suppl. 1989;80:71-80. doi: 10.3109/03009748909103717.	Moser U	Scand J Rheumatol Suppl	1989	1989-01-01			10.3109/03009748909103717
3479839	Indexes of severity for osteoarthritis of the hip and knee. Validation--value in comparison with other assessment tests	Lequesne MG, Mery C, Samson M, Gerard P.	Scand J Rheumatol Suppl. 1987;65:85-9. doi: 10.3109/03009748709102182.	Lequesne MG	Scand J Rheumatol Suppl	1987	1987-01-01			10.3109/03009748709102182
8628979	Review of clinical trials and benefit/risk ratio of meloxicam	Barner A.	Scand J Rheumatol Suppl. 1996;102:29-37. doi: 10.3109/03009749609097228.	Barner A	Scand J Rheumatol Suppl	1996	1996-01-01			10.3109/03009749609097228
26012738	Comparison between 200 mg QD and 100 mg BID oral celecoxib in the treatment of knee or hip osteoarthritis	Zeng C, Wei J, Li H, Yang T, Gao SG, Li YS, Xiong YL, Xiao WF, Luo W, Yang TB, Lei GH.	Sci Rep. 2015 May 27;5:10593. doi: 10.1038/srep10593.	Zeng C	Sci Rep	2015	2015-05-28	PMC4445037		10.1038/srep10593
33833276	Robenacoxib shows efficacy for the treatment of chronic degenerative joint disease-associated pain in cats: a randomized and blinded pilot clinical trial	Adrian D, King JN, Parrish RS, King SB, C Budsberg S, Gruen ME, Lascelles BDX.	Sci Rep. 2021 Apr 8;11(1):7721. doi: 10.1038/s41598-021-87023-2.	Adrian D	Sci Rep	2021	2021-04-09	PMC8032665		10.1038/s41598-021-87023-2
22577354	A clinical study on glucosamine sulfate versus combination of glucosamine sulfate and NSAIDs in mild to moderate knee osteoarthritis	Selvan T, Rajiah K, Nainar MS, Mathew EM.	ScientificWorldJournal. 2012;2012:902676. doi: 10.1100/2012/902676. Epub 2012 Apr 1.	Selvan T	ScientificWorldJournal	2012	2012-05-12	PMC3346693		10.1100/2012/902676
9144851	A systematic review of randomized controlled trials of pharmacological therapy in osteoarthritis of the knee, with an emphasis on trial methodology	Towheed TE, Hochberg MC.	Semin Arthritis Rheum. 1997 Apr;26(5):755-70. doi: 10.1016/s0049-0172(97)80043-1.	Towheed TE	Semin Arthritis Rheum	1997	1997-04-01			10.1016/s0049-0172(97)80043-1
9219316	Meloxicam: selective COX-2 inhibition in clinical practice	Furst DE.	Semin Arthritis Rheum. 1997 Jun;26(6 Suppl 1):21-7. doi: 10.1016/s0049-0172(97)80049-2.	Furst DE	Semin Arthritis Rheum	1997	1997-06-01			10.1016/s0049-0172(97)80049-2
11071576	Role of intra-articular hyaluronic acid preparations in medical management of osteoarthritis of the knee	Hochberg MC.	Semin Arthritis Rheum. 2000 Oct;30(2 Suppl 1):2-10. doi: 10.1053/sarh.2000.0245.	Hochberg MC	Semin Arthritis Rheum	2000	2000-11-09			10.1053/sarh.2000.0245
11071577	Intra-articular sodium hyaluronate in osteoarthritis of the knee	Altman RD.	Semin Arthritis Rheum. 2000 Oct;30(2 Suppl 1):11-8. doi: 10.1053/sarh.2000.0248.	Altman RD	Semin Arthritis Rheum	2000	2000-11-09			10.1053/sarh.2000.0248
12528069	New directions in symptomatic therapy for patients with osteoarthritis and rheumatoid arthritis	Hochberg MC.	Semin Arthritis Rheum. 2002 Dec;32(3 Suppl 1):4-14. doi: 10.1053/sarh.2002.37215.	Hochberg MC	Semin Arthritis Rheum	2002	2003-01-16			10.1053/sarh.2002.37215
14671726	Cyclooxygenase-2 and prostaglandins in articular tissues	Martel-Pelletier J, Pelletier JP, Fahmi H.	Semin Arthritis Rheum. 2003 Dec;33(3):155-67. doi: 10.1016/s0049-0172(03)00134-3.	Martel-Pelletier J	Semin Arthritis Rheum	2003	2003-12-13			10.1016/s0049-0172(03)00134-3
18177922	COX-2 selective inhibitors in the treatment of osteoarthritis	Laine L, White WB, Rostom A, Hochberg M.	Semin Arthritis Rheum. 2008 Dec;38(3):165-87. doi: 10.1016/j.semarthrit.2007.10.004. Epub 2008 Jan 4.	Laine L	Semin Arthritis Rheum	2008	2008-01-08			10.1016/j.semarthrit.2007.10.004
20132966	An open-label pilot study evaluating by magnetic resonance imaging the potential for a disease-modifying effect of celecoxib compared to a modelized historical control cohort in the treatment of knee osteoarthritis	Raynauld JP, Martel-Pelletier J, Beaulieu A, Bessette L, Morin F, Choquette D, Haraoui B, Abram F, Pelletier JP.	Semin Arthritis Rheum. 2010 Dec;40(3):185-92. doi: 10.1016/j.semarthrit.2009.10.003. Epub 2010 Feb 4.	Raynauld JP	Semin Arthritis Rheum	2010	2010-02-06			10.1016/j.semarthrit.2009.10.003
28063649	Biologic drugs as analgesics for the management of osteoarthritis	Dimitroulas T, Lambe T, Klocke R, Kitas GD, Duarte RV.	Semin Arthritis Rheum. 2017 Jun;46(6):687-691. doi: 10.1016/j.semarthrit.2016.12.001. Epub 2016 Dec 5.	Dimitroulas T	Semin Arthritis Rheum	2017	2017-01-09			10.1016/j.semarthrit.2016.12.001
12923684	Short term efficacy of ibuprofen phonophoresis versus continuous ultrasound therapy in knee osteoarthritis	Kozanoglu E, Basaran S, Guzel R, Guler-Uysal F.	Swiss Med Wkly. 2003 Jun 14;133(23-24):333-8. doi: 10.4414/smw.2003.10210.	Kozanoglu E	Swiss Med Wkly	2003	2003-08-19			10.4414/smw.2003.10210
36889838	Genicular Artery Embolization Data Review	O'Grady AM, Little MW.	Tech Vasc Interv Radiol. 2023 Mar;26(1):100880. doi: 10.1016/j.tvir.2022.100880. Epub 2022 Dec 22.	O'Grady AM	Tech Vasc Interv Radiol	2023	2023-03-08			10.1016/j.tvir.2022.100880
26087637	[Treatment for knee osteoarthritis in patients with oxalate nephropathy]	Voronina NV, Slutskaya NP, Markina OI, Kovalskaya LP, Agievich TB, Gelmutdinov DD, Bushina AV.	Ter Arkh. 2015;87(4):62-68. doi: 10.17116/terarkh201587462-68.	Voronina NV	Ter Arkh	2015	2015-06-20			10.17116/terarkh201587462-68
28139564	[The efficacy and safety of etoricoxib versus meloxicam in the treatment of patients with gonarthrosis]	Zavodovsky BV, Sivordova LE, Polyakova YV, Akhverdyan YR, Kuznetsova MI, Zborovskaya IA.	Ter Arkh. 2016;88(12):78-81. doi: 10.17116/terarkh2016881278-81.	Zavodovsky BV	Ter Arkh	2016	2017-02-01			10.17116/terarkh2016881278-81
29411765	[Evaluation of the efficacy of pregabalin in the therapy of chronic pain in patients with knee osteoarthritis]	Filatova ES, Turovskaya EF, Alekseeva LI.	Ter Arkh. 2017;89(12):81-85. doi: 10.17116/terarkh2017891281-85.	Filatova ES	Ter Arkh	2017	2018-02-08			10.17116/terarkh2017891281-85
30701895	Use of a glycosamine sulfate for patients with osteoarthritis and a comorbidity with high risk of the side effects from NSAIDS	Naumov AV, Tkacheva ON.	Ter Arkh. 2018 May 11;90(5):81-87. doi: 10.26442/terarkh201890581-87.	Naumov AV	Ter Arkh	2018	2019-02-01			10.26442/terarkh201890581-87
32598683	[The effectiveness of complex therapy using the injectable form of chondroitin sulfate and sodium hyaluronate with osteoarthritis of the knee joint]	Belyaeva EA, Avdeeva OS.	Ter Arkh. 2019 May 15;91(5):96-102. doi: 10.26442/00403660.2019.05.000213.	Belyaeva EA	Ter Arkh	2019	2020-06-30			10.26442/00403660.2019.05.000213
36286687	[Chondroitin sulfate in therapy osteoarthritis chronic pain patients according to actual clinical recommendations]	Shavlovskaya OA.	Ter Arkh. 2021 Dec 15;93(12):1551-1555. doi: 10.26442/00403660.2021.12.201241.	Shavlovskaya OA	Ter Arkh	2021	2022-10-26			10.26442/00403660.2021.12.201241
38829812	[Efficacy and safety of undenatured type II collagen in patients with knee osteoarthritis: a multicenter, prospective, double-blind, placebo-controlled, randomized trial]	Alekseeva LI, Kashevarova NG, Taskina EA, Strebkova EA, Korotkova TA, Sharapova EP, Savushkina NM, Lila AM, Shostak NA, Mazurov VI, Nesterovich II, Dedkova VA, Vasilyuk VB, Egorova NV, Leontyeva MA, Yakupova SP, Vinogradova IB, Sorotskaya VN, Shirokova LY.	Ter Arkh. 2024 Jun 3;96(5):500-509. doi: 10.26442/00403660.2024.05.202788.	Alekseeva LI	Ter Arkh	2024	2024-06-03			10.26442/00403660.2024.05.202788
29525231	Effect of an Oral Joint Supplement When Compared to Carprofen in the Management of Hip Osteoarthritis in Working Dogs	Alves JC, Santos AM, Jorge PI.	Top Companion Anim Med. 2017 Dec;32(4):126-129. doi: 10.1053/j.tcam.2017.10.003. Epub 2017 Nov 2.	Alves JC	Top Companion Anim Med	2017	2018-03-12			10.1053/j.tcam.2017.10.003
25348033	Hydroxychloroquine in patients with inflammatory and erosive osteoarthritis of the hands (OA TREAT): study protocol for a randomized controlled trial	Detert J, Klaus P, Listing J, Höhne-Zimmer V, Braun T, Wassenberg S, Rau R, Buttgereit F, Burmester GR.	Trials. 2014 Oct 27;15:412. doi: 10.1186/1745-6215-15-412.	Detert J	Trials	2014	2014-10-29	PMC4219005		10.1186/1745-6215-15-412
25399048	The effect on knee-joint load of instruction in analgesic use compared with neuromuscular exercise in patients with knee osteoarthritis: study protocol for a randomized, single-blind, controlled trial (the EXERPHARMA trial)	Clausen B, Holsgaard-Larsen A, Søndergaard J, Christensen R, Andriacchi TP, Roos EM.	Trials. 2014 Nov 15;15:444. doi: 10.1186/1745-6215-15-444.	Clausen B	Trials	2014	2014-11-17	PMC4240848		10.1186/1745-6215-15-444
29258584	Lymphocyte opioid receptors as innovative biomarkers of osteoarthritic pain, for the assessment and risk management of opioid tailored therapy, before hip surgery, to prevent chronic pain and opioid tolerance/addiction development: OpMarkArt (Opioids-Markers-Arthroprosthesis) study protocol for a randomized controlled trial	Malafoglia V, Celi M, Muscoli C, Ilari S, Lauro F, Giancotti LA, Morabito C, Feola M, Tarantino U, Raffaeli W.	Trials. 2017 Dec 19;18(1):605. doi: 10.1186/s13063-017-2363-z.	Malafoglia V	Trials	2017	2017-12-21	PMC5738165		10.1186/s13063-017-2363-z
30651138	Cerebral mechanism of celecoxib for treating knee pain: study protocol for a randomized controlled parallel trial	Tang C, Dong X, He W, Cheng S, Chen Y, Huang Y, Yin B, Sheng Y, Zhou J, Wu X, Zeng F, Li Z, Liang F.	Trials. 2019 Jan 16;20(1):58. doi: 10.1186/s13063-018-3111-8.	Tang C	Trials	2019	2019-01-18	PMC6335784		10.1186/s13063-018-3111-8
30975196	Safety and efficacy of curcumin versus diclofenac in knee osteoarthritis: a randomized open-label parallel-arm study	Shep D, Khanwelkar C, Gade P, Karad S.	Trials. 2019 Apr 11;20(1):214. doi: 10.1186/s13063-019-3327-2.	Shep D	Trials	2019	2019-04-13	PMC6460672		10.1186/s13063-019-3327-2
34801083	Effectiveness and safety of acupotomy for knee osteoarthritis: study protocol for a randomized controlled trial	Li SM, Li TL, Guo R, Chen P, Du WS, Kang SB, Yan MZ, Cheng WZ.	Trials. 2021 Nov 20;22(1):824. doi: 10.1186/s13063-021-05786-5.	Li SM	Trials	2021	2021-11-21	PMC8606077		10.1186/s13063-021-05786-5
35804406	A randomized, parallel control and multicenter clinical trial of evidence-based traditional Chinese medicine massage treatment VS External Diclofenac Diethylamine Emulgel for the treatment of knee osteoarthritis	Wen-Yue W, Ying-Peng X, Quan-Mao D, Li-Min X, De-Zhi W, Yang B, Li-Su W, Yu-Bin L, Zhi-Jun N, Yan-Xu M, Wu-Zhong C, Li-Qun B, Yang L, Li-Kun J.	Trials. 2022 Jul 8;23(1):555. doi: 10.1186/s13063-022-06388-5.	Wen-Yue W	Trials	2022	2022-07-08	PMC9264636		10.1186/s13063-022-06388-5
12641865	The cost-effectiveness of acetaminophen, NSAIDs, and selective COX-2 inhibitors in the treatment of symptomatic knee osteoarthritis	Kamath CC, Kremers HM, Vanness DJ, O'Fallon WM, Cabanela RL, Gabriel SE.	Value Health. 2003 Mar-Apr;6(2):144-57. doi: 10.1046/j.1524-4733.2003.00215.x.	Kamath CC	Value Health	2003	2003-03-19			10.1046/j.1524-4733.2003.00215.x
26913836	Analgesic efficacy of an oral transmucosal spray formulation of meloxicam alone or in combination with tramadol in cats with naturally occurring osteoarthritis	Monteiro BP, Klinck MP, Moreau M, Guillot M, Steagall PV, Edge DK, Pelletier JP, Martel-Pelletier J, Gauvin D, Del Castillo JR, Troncy E.	Vet Anaesth Analg. 2016 Nov;43(6):643-651. doi: 10.1111/vaa.12360. Epub 2016 Feb 24.	Monteiro BP	Vet Anaesth Analg	2016	2016-02-26			10.1111/vaa.12360
24146058	Comparison of meloxicam and a glucosamine-chondroitin supplement in management of feline osteoarthritis. A double-blind randomised, placebo-controlled, prospective trial	Sul RM, Chase D, Parkin T, Bennett D.	Vet Comp Orthop Traumatol. 2014;27(1):20-6. doi: 10.3415/VCOT-12-11-0139. Epub 2013 Oct 22.	Sul RM	Vet Comp Orthop Traumatol	2014	2013-10-23			10.3415/VCOT-12-11-0139
28763523	Efficacy of an oral nutraceutical for the treatment of canine osteoarthritis. A double-blind, randomized, placebo-controlled prospective clinical trial	Scott RM, Evans R, Conzemius MG.	Vet Comp Orthop Traumatol. 2017 Sep 12;30(5):318-323. doi: 10.3415/VCOT-17-02-0020. Epub 2017 Aug 1.	Scott RM	Vet Comp Orthop Traumatol	2017	2017-08-02			10.3415/VCOT-17-02-0020
22591841	Transcriptome modification of white blood cells after dietary administration of curcumin and non-steroidal anti-inflammatory drug in osteoarthritic affected dogs	Colitti M, Gaspardo B, Della Pria A, Scaini C, Stefanon B.	Vet Immunol Immunopathol. 2012 Jun 30;147(3-4):136-46. doi: 10.1016/j.vetimm.2012.04.001. Epub 2012 Apr 26.	Colitti M	Vet Immunol Immunopathol	2012	2012-05-18			10.1016/j.vetimm.2012.04.001
16647870	Randomised double-blind, positive-controlled trial to assess the efficacy of glucosamine/chondroitin sulfate for the treatment of dogs with osteoarthritis	McCarthy G, O'Donovan J, Jones B, McAllister H, Seed M, Mooney C.	Vet J. 2007 Jul;174(1):54-61. doi: 10.1016/j.tvjl.2006.02.015. Epub 2006 May 2.	McCarthy G	Vet J	2007	2006-05-02			10.1016/j.tvjl.2006.02.015
23416029	Characterization of osteoarthritis in cats and meloxicam efficacy using objective chronic pain evaluation tools	Guillot M, Moreau M, Heit M, Martel-Pelletier J, Pelletier JP, Troncy E.	Vet J. 2013 Jun;196(3):360-7. doi: 10.1016/j.tvjl.2013.01.009. Epub 2013 Feb 14.	Guillot M	Vet J	2013	2013-02-19			10.1016/j.tvjl.2013.01.009
31685140	Placebo-controlled pilot study of the effects of an eggshell membrane-based supplement on mobility and serum biomarkers in dogs with osteoarthritis	Muller C, Enomoto M, Buono A, Steiner JM, Lascelles BDX.	Vet J. 2019 Nov;253:105379. doi: 10.1016/j.tvjl.2019.105379. Epub 2019 Sep 13.	Muller C	Vet J	2019	2019-11-06			10.1016/j.tvjl.2019.105379
10811265	Efficacy of oral calcium pentosan polysulphate for the treatment of osteoarthritis of the canine stifle joint secondary to cranial cruciate ligament deficiency	Innes JF, Barr AR, Sharif M.	Vet Rec. 2000 Apr 8;146(15):433-7. doi: 10.1136/vr.146.15.433.	Innes JF	Vet Rec	2000	2000-05-16			10.1136/vr.146.15.433
12665145	Clinical evaluation of a nutraceutical, carprofen and meloxicam for the treatment of dogs with osteoarthritis	Moreau M, Dupuis J, Bonneau NH, Desnoyers M.	Vet Rec. 2003 Mar 15;152(11):323-9. doi: 10.1136/vr.152.11.323.	Moreau M	Vet Rec	2003	2003-04-01			10.1136/vr.152.11.323
17056650	Clinical evaluation of firocoxib and carprofen for the treatment of dogs with osteoarthritis	Pollmeier M, Toulemonde C, Fleishman C, Hanson PD.	Vet Rec. 2006 Oct 21;159(17):547-51. doi: 10.1136/vr.159.17.547.	Pollmeier M	Vet Rec	2006	2006-10-24			10.1136/vr.159.17.547
17468321	Efficacy of licofelone in dogs with clinical osteoarthritis	Moreau M, Lussier B, Doucet M, Vincent G, Martel-Pelletier J, Pelletier JP.	Vet Rec. 2007 Apr 28;160(17):584-8. doi: 10.1136/vr.160.17.584.	Moreau M	Vet Rec	2007	2007-05-01			10.1136/vr.160.17.584
24859353	Mavacoxib and meloxicam for canine osteoarthritis: a randomised clinical comparator trial	Walton MB, Cowderoy EC, Wustefeld-Janssens B, Lascelles BD, Innes JF.	Vet Rec. 2014 Sep 20;175(11):280. doi: 10.1136/vr.102435. Epub 2014 May 23.	Walton MB	Vet Rec	2014	2014-05-27			10.1136/vr.102435
25433056	Comparative efficacy and safety of mavacoxib and carprofen in the treatment of canine osteoarthritis	Payne-Johnson M, Becskei C, Chaudhry Y, Stegemann MR.	Vet Rec. 2015 Mar 14;176(11):284. doi: 10.1136/vr.102397. Epub 2014 Nov 27.	Payne-Johnson M	Vet Rec	2015	2014-11-30	PMC4392193		10.1136/vr.102397
34590318	Efficacy and safety of enflicoxib for treatment of canine osteoarthritis: A 6-week randomised, controlled, blind, multicentre clinical trial	Salichs M, Badiella L, Sarasola P, Homedes J.	Vet Rec. 2022 Sep;191(6):e949. doi: 10.1002/vetr.949. Epub 2021 Sep 29.	Salichs M	Vet Rec	2022	2021-09-30			10.1002/vetr.949
17461948	Evaluation of pentosan polysulfate sodium in the postoperative recovery from cranial cruciate injury in dogs: a randomized, placebo-controlled clinical trial	Budsberg SC, Bergh MS, Reynolds LR, Streppa HK.	Vet Surg. 2007 Apr;36(3):234-44. doi: 10.1111/j.1532-950X.2007.00256.x.	Budsberg SC	Vet Surg	2007	2007-04-28			10.1111/j.1532-950X.2007.00256.x
24617818	The Canine Orthopedic Index. Step 3: Responsiveness testing	Brown DC.	Vet Surg. 2014 Mar;43(3):247-54. doi: 10.1111/j.1532-950X.2014.12162.x. Epub 2014 Mar 11.	Brown DC	Vet Surg	2014	2014-03-13			10.1111/j.1532-950X.2014.12162.x
31626158	[Evaluation of the efficiency of magnetophoresis transdermal diclofenac delivery in patients with knee osteoarthritis]	Osnovina IP, Alekseeva NV, Ivanov AV, Sekirin AB.	Vopr Kurortol Fizioter Lech Fiz Kult. 2019;96(5):36-43. doi: 10.17116/kurort20199605136.	Osnovina IP	Vopr Kurortol Fizioter Lech Fiz Kult	2019	2019-10-19			10.17116/kurort20199605136
33605133	[Chondroitin sulfate role in the complex rehabilitation of elderly people with chronic pain syndrome]	Shavlovskaya OA, Razumov AN, Bokova IA, Shavlovskiy NI, Yukhnovskaya YD.	Vopr Kurortol Fizioter Lech Fiz Kult. 2021;98(1):71-78. doi: 10.17116/kurort20219801171.	Shavlovskaya OA	Vopr Kurortol Fizioter Lech Fiz Kult	2021	2021-02-19			10.17116/kurort20219801171
34719909	[Efficacy and safety of magnet therapy using portable device for knee osteoarthritis. 55-week double-blind study results]	Karateev DE, Makevnina AV, Luchikhina EL, Bodrova RA, Tangiyeva AR.	Vopr Kurortol Fizioter Lech Fiz Kult. 2021;98(5):53-65. doi: 10.17116/kurort20219805153.	Karateev DE	Vopr Kurortol Fizioter Lech Fiz Kult	2021	2021-11-01			10.17116/kurort20219805153
16092313	Double blind clinical trial comparing the safety and efficacy of nimesulide (100mg) and diclofenac in osteoarthrosis of the hip and knee joints	Omololu B, Alonge TO, Ogunlade SO, Aduroja OO.	West Afr J Med. 2005 Apr-Jun;24(2):128-33. doi: 10.4314/wajm.v24i2.28182.	Omololu B	West Afr J Med	2005	2005-08-12			10.4314/wajm.v24i2.28182
24740137	Comparison of safety, efficacy and tolerability of dexibuprofen and ibuprofen in the treatment of osteoarthritis of the hip or knee	Zamani O, Böttcher E, Rieger JD, Mitterhuber J, Hawel R, Stallinger S, Eller N.	Wien Klin Wochenschr. 2014 Jun;126(11-12):368-75. doi: 10.1007/s00508-014-0544-2. Epub 2014 Apr 17.	Zamani O	Wien Klin Wochenschr	2014	2014-04-18			10.1007/s00508-014-0544-2
10549114	[Overview of clinical and experimental use of hyaluronic acid in gonarthrosis]	Stöve J, Puhl W.	Z Orthop Ihre Grenzgeb. 1999 Sep-Oct;137(5):393-9. doi: 10.1055/s-2008-1037379.	Stöve J	Z Orthop Ihre Grenzgeb	1999	1999-11-05			10.1055/s-2008-1037379
12695957	[Anterior intertrochanteric ossification after total hip arthroplasty]	Dorn U, Grethen C, Neumann D.	Z Orthop Ihre Grenzgeb. 2003 Mar-Apr;141(2):195-200. doi: 10.1055/s-2003-38659.	Dorn U	Z Orthop Ihre Grenzgeb	2003	2003-04-16			10.1055/s-2003-38659
19085723	[Additional treatment in chronic pain syndrome due to hip and knee arthritis with the selective serotonin reuptake inhibitor fluvoxamine (Fevarin]	Riesner HJ, Zeitler C, Schreiber H, Wild A.	Z Orthop Unfall. 2008 Nov-Dec;146(6):742-6. doi: 10.1055/s-2008-1039038. Epub 2008 Dec 12.	Riesner HJ	Z Orthop Unfall	2008	2008-12-17			10.1055/s-2008-1039038
9627950	[Oxaprozin versus diclofenac retard in treated of activated arthrosis]	Karbowski A, Schwitalle M, Eckardt A.	Z Rheumatol. 1998 Apr;57(2):108-13. doi: 10.1007/s003930050068.	Karbowski A	Z Rheumatol	1998	1998-06-17			10.1007/s003930050068
25608675	[Enthesitis in the context of spondyloarthritides]	Haibel H, Sieper J.	Z Rheumatol. 2015 Feb;74(1):39-48; quiz 49-50. doi: 10.1007/s00393-014-1475-z.	Haibel H	Z Rheumatol	2015	2015-01-23			10.1007/s00393-014-1475-z
26569010	[An antinociceptive effect of chondroprotectors: a myth or a reality?]	Danilov AB, Grigorenko NV.	Zh Nevrol Psikhiatr Im S S Korsakova. 2015;115(9):84-89. doi: 10.17116/jnevro20151159184-89.	Danilov AB	Zh Nevrol Psikhiatr Im S S Korsakova	2015	2015-11-17			10.17116/jnevro20151159184-89
32490621	[Antiresorptive-cytokine effects of the chondroprotective therapy in patients with lower back pain]	Zolotovskaya IA, Davydkin IL.	Zh Nevrol Psikhiatr Im S S Korsakova. 2020;120(4):65-71. doi: 10.17116/jnevro202012004165.	Zolotovskaya IA	Zh Nevrol Psikhiatr Im S S Korsakova	2020	2020-06-04			10.17116/jnevro202012004165
